# Supplementary material for: The Trithorax group protein ASH1 requires a combination of BAH domain and AT hooks, but not the SET domain, for mitotic chromatin binding and survival
Source: Chromosoma. 2021 Jul 31;130(2-3):215–34. doi: 10.1007/s00412-021-00762-z (PMC8426247; doi:10.1007/s00412-021-00762-z)
Supplement: Supplementary file 3 — Supplementary file3 (XLSX 4891 KB) [file 412_2021_762_MOESM3_ESM.xlsx]

## Sheet: All Dereg genes
Feature identifier					Mean expression level for the specified group				Sum of mean expression levels for all four data sets	Standard deviation (of the expression) for the specified sample group				Expression ratio (fold change) between compared sample groups	Expression ratio (fold change) between the compared sample groups on the 2-logarithmic scale	T-test p value for the comparison between the sample groups	FDR adjusted p value for the comparison between the sample groups	Average ranking value based on both p value and fold change; value 1 is the strongest DE feature	Expression ratio (fold change) between compared sample groups	Expression ratio (fold change) between the compared sample groups on the 2-logarithmic scale	T-test p value for the comparison between the sample groups	FDR adjusted p value for the comparison between the sample groups	Average ranking value based on both p value and fold change; value 1 is the strongest DE feature	Expression ratio (fold change) between compared sample groups	Expression ratio (fold change) between the compared sample groups on the 2-logarithmic scale	T-test p value for the comparison between the sample groups	FDR adjusted p value for the comparison between the sample groups	Average ranking value based on both p value and fold change; value 1 is the strongest DE feature
ID	Flybase_gene_symbol	EntrezID	Description	Category	mean_WT	mean_nAT	mean_dBAH	mean_dBAHmut1	Sum	sd_WT	sd_nAT	sd_dBAH	sd_dBAHmut1	FC nAT vs. WT	logFC nAT vs. WT	P.Value nAT vs. WT	adj.P.Val nAT vs. WT	avgRank nAT vs. WT	FC dBAH vs. nAT	logFC dBAH vs. nAT	P.Value dBAH vs. nAT	adj.P.Val dBAH vs. nAT	avgRank dBAH vs. nAT	FC dBAHmut1 vs. dBAH	logFC dBAHmut1 vs. dBAH	P.Value dBAHmut1 vs. dBAH	adj.P.Val dBAHmut1 vs. dBAH	avgRank dBAHmut1 vs. dBAH
FBgn0050187	CG30187	246509		1	5.71239	9.63158	7.48874	15.3724	38.2051	1.63261	1.20458	1.34194	2.86905	1.65492	0.726761	0.0133323	0.418224	1262	-1.30544	-0.384541	0.150968	0.9997	1823	2.11357	1.07968	0.000697513	0.450927	550
FBgn0020269	mspo	36632	M-spondin	1	0.481694	0.283898	0.263094	0.602328	1.63101	0.0138573	0.0599866	0.203861	0.16396	-1.65478	-0.726642	0.12583	0.905827	1942	-1.32387	-0.404757	0.434603	0.9997	2997	2.81077	1.49097	0.00593889	0.897135	303
FBgn0041723	rho-5	2768944	rhomboid-5	1	0.166795	0.279371	0.256646	0.549423	1.25223	0.0285715	0.0203864	0.0823684	0.165451	1.68667	0.754181	0.0841889	0.905827	1718	-1.10038	-0.138001	0.733015	0.9997	6484	2.13233	1.09243	0.00901011	0.897135	576
FBgn0051864	Qtzl	318990	Quetzalcoatl	1	2.77747	3.3212	2.0852	4.72842	12.9123	0.39278	0.598444	0.248631	2.21262	1.17688	0.234973	0.540498	0.932492	9415	-1.53895	-0.621947	0.158938	0.9997	1287	2.26572	1.17997	0.00964744	0.897135	455
FBgn0031675	CG9121	33732		1	0.31016	0.34953	0.241163	0.615945	1.5168	0.0959147	0.138873	0.0696965	0.20121	1.03635	0.0515061	0.908528	0.987347	13615	-1.32244	-0.403205	0.41459	0.9997	2906	2.29006	1.19539	0.0166078	0.897135	475
FBgn0051955	CG31955	319045		1	4.56214	3.35894	1.95103	4.50934	14.3815	1.01042	2.02309	0.531884	0.97113	-1.4299	-0.515919	0.208379	0.905827	2722	-1.68939	-0.756505	0.130602	0.9997	993	2.21742	1.14888	0.0195942	0.897135	504
FBgn0040491	Buffy	36251	Buffy	1	0.347507	0.249276	0.297462	1.27112	2.16536	0.246028	0.219316	0.0702863	0.109246	-1.99155	-0.993895	0.304762	0.905827	2440	1.98025	0.985681	0.319145	0.9997	1380	4.11798	2.04194	0.0219988	0.897135	170
FBgn0032089	Rcd-1r	34229	Rcd-1 related	1	0.389435	0.48188	0.219189	0.653435	1.74394	0.117327	0.40407	0.076638	0.189817	1.12865	0.174595	0.762835	0.972273	11082	-1.8712	-0.903961	0.160394	0.9997	894	2.75337	1.4612	0.0232993	0.897135	357
FBgn0038705	CG11626	42323		1	0.325769	0.211991	0.214311	0.484437	1.23651	0.0465581	0.112781	0.112974	0.117936	-1.60734	-0.684674	0.186301	0.905827	2352	1.03075	0.0436875	0.934632	0.9997	13548	2.25785	1.17495	0.0278854	0.897135	507
FBgn0033657	Sln	36263	Silnoon	1	0.312401	0.239253	0.145542	0.437495	1.13469	0.0748985	0.153734	0.0406053	0.193093	-1.57627	-0.656511	0.230641	0.905827	2567	-1.34511	-0.427729	0.483215	0.9997	3218	2.5009	1.32245	0.0281649	0.897135	436
FBgn0038674	CG14285	42281		1	3.14868	2.37375	1.34939	2.94177	9.81359	0.774767	1.40123	0.453574	0.989593	-1.40869	-0.494352	0.281852	0.905827	2960	-1.68558	-0.753246	0.179755	0.9997	1139	2.2264	1.15471	0.0358484	0.897135	559
FBgn0041780	Ssl2	43424	Strictosidine synthase-like 2	1	0.616279	0.422672	0.268459	0.708374	2.01578	0.143958	0.0751644	0.210365	0.400025	-1.43651	-0.52257	0.389226	0.905827	3165	-1.79856	-0.846844	0.227456	0.9997	1187	2.73331	1.45065	0.0364404	0.897135	396
FBgn0004028	wupA	32794	wings up A	1	0.453368	0.698308	0.557462	1.14461	2.85375	0.141554	0.360594	0.43558	0.312866	1.48344	0.568951	0.317047	0.905827	2958	-1.32617	-0.407265	0.485861	0.9997	3275	2.26055	1.17668	0.0397907	0.897135	574
FBgn0053293	CG33293	2768659		1	0.583537	0.318873	0.503414	0.787642	2.19347	0.113422	0.0882625	0.500965	0.100033	-1.70579	-0.770439	0.455125	0.905827	3121	-1.51651	-0.600751	0.582776	0.9997	3415	3.40563	1.76792	0.0978953	0.897135	432
FBgn0033137	Tsp42Ep	35626	Tetraspanin 42Ep	1	1.85563	0.949115	0.86044	1.89205	5.55723	1.32647	0.480454	0.365997	0.731701	-1.96761	-0.976441	0.14265	0.905827	1643	-1.0342	-0.0485189	0.946097	0.9997	13590	2.14896	1.10364	0.0985888	0.897135	854
FBgn0032382	Mal-B2	34598	Maltase B2	1	2.98185	2.94555	1.58083	4.00512	11.5133	1.75138	1.71142	0.513196	2.45489	1.00031	0.000452765	0.999471	0.999729	14862	-1.76402	-0.818867	0.304095	0.9997	1571	2.30368	1.20394	0.122002	0.897135	822
FBgn0030085	CG6999	31837		1	0.765217	0.957935	0.314662	1.50719	3.54501	0.663512	0.943377	0.0710896	0.257107	1.06822	0.0952034	0.950281	0.991834	13373	-1.27406	-0.349438	0.823084	0.9997	5972	4.47968	2.1634	0.125778	0.897135	444
FBgn0034920	CG5597	37789		1	0.28346	0.349451	0.281611	0.735599	1.65012	0.198247	0.104569	0.123258	0.651248	1.54297	0.62571	0.429415	0.905827	3159	-1.22782	-0.296096	0.707369	0.9997	5200	2.13265	1.09264	0.155087	0.897135	1110
FBgn0003377	Sgs7	47198	Salivary gland secretion 7	1	2.5424	1.67722	3.22094	4.36762	11.8082	3.69863	2.12238	5.29465	2.79497	-1.2221	-0.289363	0.882066	0.987019	11079	-1.07176	-0.0999856	0.959997	0.9997	10854	5.70499	2.51222	0.15627	0.897135	500
FBgn0038621	CG10864	42222		1	0.577856	0.496101	0.457237	0.614557	2.14575	0.293605	0.378604	0.396112	0.23462	-1.60309	-0.680852	0.604251	0.939012	6110	-1.79835	-0.84667	0.559209	0.9997	2848	3.48589	1.80153	0.191494	0.897135	765
FBgn0031558	CG16704	33589		1	1.47443	0.403564	0.272166	1.26143	3.41159	1.71807	0.36506	0.471406	0.927456	-1.67316	-0.742572	0.652157	0.949477	6740	-1.73821	-0.797601	0.642727	0.9997	3580	4.5178	2.17562	0.195043	0.897135	698
FBgn0030994	CG14193	32906		1	0.21424	0.289499	0.353946	0.745727	1.60341	0.2275	0.263648	0.406979	0.20891	1.28259	0.359056	0.765	0.972572	10170	1.36581	0.449752	0.706258	0.9997	4814	2.67917	1.42179	0.200002	0.897135	994
FBgn0050056	CG30056	246422		1	2.90967	2.10593	2.46883	2.87428	10.3587	0.0450488	0.939905	2.22247	0.82851	-1.58932	-0.668405	0.376899	0.905827	2985	-1.383	-0.467796	0.584148	0.9997	3735	2.01352	1.00972	0.208295	0.897135	1257
FBgn0004552	Akh	38495	Adipokinetic hormone	1	0.301159	0.238862	0.304459	0.678549	1.52303	0.284616	0.209855	0.332581	0.327005	-1.12502	-0.169957	0.884201	0.987019	11789	1.11134	0.152297	0.897244	0.9997	7430	2.68382	1.42429	0.212842	0.897135	1040
FBgn0036553	CG17027	39742		1	0.00822647	0	0	1.54555	1.55377	0.0142487	0	0	2.67696	-1.08115	-0.112572	0.954244	0.992921	13178	1.05229	0.073535	0.970149	0.9997	12486	5.29528	2.40471	0.220519	0.897135	737
FBgn0032908	CG9270	35366		1	0.241049	0.539489	0.444724	0.531666	1.75693	0.111647	0.418417	0.345528	0.165608	1.84965	0.887249	0.34746	0.905827	2756	-1.79599	-0.844776	0.379495	0.9997	1827	2.13253	1.09256	0.23083	0.897135	1273
FBgn0037683	CG18473	41116		1	0.637999	0.776175	0.522399	0.852204	2.78878	0.61988	0.986655	0.610829	0.538318	-1.46215	-0.548091	0.73588	0.966012	8341	-1.71487	-0.7781	0.662863	0.9997	3756	3.82033	1.9337	0.240415	0.897135	879
FBgn0086691	UK114	34897	UK114	1	0.562519	0.425549	0.440482	1.0214	2.44995	0.716448	0.380065	0.470076	0.538666	-1.06382	-0.0892482	0.949839	0.991834	13426	-1.02055	-0.0293407	0.983729	0.9997	14163	2.93178	1.55178	0.253195	0.897135	1112
FBgn0038719	CG16727	42338		1	0.0677686	0.0307522	0.0100798	6.4649	6.5735	0.0773253	0.0532643	0.0174588	11.1975	-1.79651	-0.8452	0.763245	0.972273	7935	-1.25374	-0.326233	0.909036	0.9997	7734	7.06303	2.82029	0.30715	0.897135	1076
FBgn0034512	CG18067	37314		1	0.431619	0.50103	0.423516	0.58416	1.94032	0.539386	0.137104	0.392802	0.1916	1.75251	0.809424	0.452937	0.905827	3086	-1.89202	-0.91993	0.404131	0.9997	1884	2.08393	1.05931	0.319574	0.9096	1962
FBgn0033133	Tsp42Ek	35621	Tetraspanin 42Ek	1	0.448024	0.280757	0.241145	0.50368	1.47361	0.707601	0.125216	0.253507	0.476777	1.63431	0.708678	0.590193	0.938738	5695	-1.61639	-0.692777	0.602301	0.9997	3363	2.31118	1.20863	0.351135	0.931329	1963
FBgn0051630		NA		1	2.68913	4.02178	2.26054	2.93274	11.9042	1.48973	3.17441	1.78445	1.37456	-1.14245	-0.192127	0.859123	0.983381	11456	-1.61297	-0.689722	0.580064	0.9997	3248	2.03885	1.02776	0.385341	0.9503	2770
FBgn0051246		NA		1	0.753174	0.493448	0.667566	0.554283	2.46847	0.545848	0.351333	0.57942	0.36766	-1.62133	-0.69718	0.666623	0.951707	7078	-1.98549	-0.989496	0.602075	0.9997	2919	2.56058	1.35647	0.448607	0.9776	3112
FBgn0000640	Fbp2	34259	Fat body protein 2	1	10.8697	3.03109	2.57091	4.26717	20.7389	17.8867	1.83583	2.40927	3.10522	1.05585	0.0784061	0.962695	0.995226	13604	-1.36959	-0.453747	0.802543	0.9997	5421	2.00852	1.00613	0.551571	0.993764	5527
FBgn0040717	Nplp4	50190	Neuropeptide-like precursor 4	2	1.88001	3.3623	7.09706	2.39213	14.7315	1.10096	2.92887	7.38889	1.70774	1.65609	0.727781	0.491104	0.912758	4151	1.98095	0.986195	0.308611	0.9997	1325	-3.44962	-1.78644	0.079612	0.897135	370
FBgn0051865	Ada1-1	318991	Ada1-1	2	0.46506	0.431053	0.502515	0.0608423	1.45947	0.170223	0.350823	0.0955979	0.0636738	-1.29534	-0.373335	0.650233	0.949477	9494	1.40698	0.492603	0.559768	0.9997	3471	-10.3583	-3.37271	0.00257557	0.823329	27
FBgn0038761	CG17190	42386		2	0.255901	0.381609	0.423475	0.0775048	1.13849	0.18595	0.29864	0.427466	0.134242	1.47035	0.556156	0.60264	0.938738	6676	-1.13056	-0.177034	0.867981	0.9997	7089	-6.16443	-2.62397	0.0348266	0.897135	131
FBgn0243514	eater	43262	eater	2	0.76551	0.903543	0.753979	0.368881	2.79191	0.170177	0.060659	0.154418	0.146223	1.14937	0.200841	0.542141	0.932492	9628	-1.24484	-0.315961	0.372491	0.9997	2879	-2.14517	-1.10109	0.0129647	0.897135	585
FBgn0033997	Ir51a	NA	Ionotropic receptor 51a	2	2.32424	2.01314	1.92924	0.51619	6.78281	0.146583	0.547395	0.328249	0.160499	-1.23186	-0.300837	0.280095	0.905827	5009	-1.01994	-0.0284853	0.922962	0.9997	13612	-3.83223	-1.93819	0.000140902	0.180081	134
FBgn0035859	CG13678	38922		2	2.62119	2.72398	3.1927	0.773827	9.31169	1.427	3.44808	2.51857	0.706047	-1.44071	-0.526776	0.575151	0.936069	6362	1.67513	0.744274	0.443897	0.9997	2339	-4.51808	-2.17571	0.0509419	0.897135	218
FBgn0039482	CG14258	43260		2	0.278349	0.276278	0.443996	0.187983	1.18661	0.13793	0.186338	0.275986	0.219883	-1.12531	-0.170324	0.880276	0.987019	11757	1.61895	0.695062	0.541829	0.9997	2954	-4.14055	-2.04982	0.0956931	0.897135	358
FBgn0034638	CG10433	37458		2	0.454861	0.385917	0.355199	0.164744	1.36072	0.294446	0.194293	0.177876	0.144763	-1.16219	-0.216849	0.838113	0.983234	11202	-1.103	-0.141432	0.899762	0.9997	7955	-4.47041	-2.16041	0.0927666	0.897135	341
FBgn0050099	CG30099	36818		2	2.40171	2.61764	4.19819	1.57162	10.7892	0.922742	0.770364	1.09077	1.01323	1.10127	0.139174	0.763762	0.972458	11384	1.6241	0.699639	0.137153	0.9997	1107	-2.86305	-1.51755	0.00632378	0.897135	296
FBgn0034391	CG15080	37167		2	1.77586	1.11784	1.42902	0.544113	4.86684	0.58239	0.269168	0.38778	0.12745	-1.51849	-0.602639	0.0825098	0.905827	1944	1.29368	0.371477	0.292549	0.9997	2373	-2.69423	-1.42987	0.00199119	0.737806	325
FBgn0036742	CG7497	39966		2	0.571597	1.06877	0.967822	0.376697	2.98489	0.169524	0.420743	0.568709	0.314777	1.98588	0.989777	0.273421	0.905827	2346	-1.12574	-0.170873	0.843377	0.9997	6976	-5.56514	-2.47642	0.0317983	0.897135	137
FBgn0033132	Tsp42Ej	35620	Tetraspanin 42Ej	2	1.51345	2.70666	2.70713	1.40189	8.32912	0.587579	1.02697	0.409321	1.35697	1.80589	0.852708	0.333708	0.905827	2742	-1.03174	-0.0450766	0.956404	0.9997	13748	-4.49756	-2.16914	0.0443336	0.897135	212
FBgn0086758	chinmo	33343	Chronologically inappropriate morphogenesis	2	0.760279	1.23677	1.74889	0.856823	4.60277	0.330484	0.496299	0.360229	0.150518	1.61729	0.693577	0.088948	0.905827	1793	1.53241	0.615804	0.106149	0.9997	1148	-2.02137	-1.01533	0.0137252	0.897135	625
FBgn0029751	CG17764	31440		2	0.26107	0.495205	0.582684	0.189982	1.52894	0.091519	0.353801	0.339234	0.166372	1.30076	0.379356	0.750818	0.969257	9995	1.42904	0.515042	0.658046	0.9997	4165	-5.33357	-2.4151	0.0671315	0.897135	222
FBgn0039161	CG13606	42873		2	1.3794	0.859554	0.906568	0.406161	3.55169	0.259249	0.265551	0.601759	0.310576	-1.6355	-0.709727	0.296056	0.905827	2731	1.01276	0.0182994	0.980435	0.9997	14333	-3.4297	-1.77808	0.0471748	0.897135	305
FBgn0030542	CG12481	32364		2	5.12308	7.17625	6.60416	3.70076	22.6042	0.758524	3.65123	2.50225	2.05619	1.36978	0.453947	0.389142	0.905827	3228	-1.11022	-0.150848	0.776836	0.9997	6696	-2.18867	-1.13005	0.0645234	0.897135	687
FBgn0259225	Pde1c	34594	Phosphodiesterase 1c	2	0.39822	0.282705	0.552936	0.285485	1.51935	0.171876	0.0866421	0.141175	0.138913	-1.44981	-0.535864	0.321243	0.905827	2986	1.99509	0.99645	0.0785767	0.9997	632	-2.13814	-1.09636	0.0437401	0.897135	706
FBgn0050324	CG30324	246540		2	1.5228	2.41177	1.7654	0.817498	6.51747	0.463975	0.981722	0.990729	0.528668	1.64342	0.716704	0.190641	0.905827	2337	-1.39514	-0.480414	0.387623	0.9997	2447	-2.36787	-1.24359	0.0574014	0.897135	589
FBgn0034639	CG15673	37459		2	1.63873	1.7153	1.23271	0.635816	5.22255	0.251556	0.428649	0.600574	0.346921	1.05026	0.0707524	0.87383	0.986909	13196	-1.40998	-0.495672	0.329461	0.9997	2090	-2.35185	-1.2338	0.0420464	0.897135	545
FBgn0065098	RNaseMRP:RNA	NA	Ribonuclease MRP RNA	2	2.36936	1.91266	2.39033	1.28671	7.95907	0.759609	0.74424	1.27646	1.12112	-1.23717	-0.307038	0.780614	0.976032	10416	1.09786	0.134692	0.907129	0.9997	8087	-4.61925	-2.20766	0.0965303	0.897135	347
FBgn0038260	CG14855	41789		2	1.61091	1.42811	1.59578	0.840515	5.47531	0.297088	0.181187	0.419153	0.61182	-1.15317	-0.205601	0.663429	0.951707	10306	1.16103	0.215407	0.666628	0.9997	5276	-2.49547	-1.31931	0.0267221	0.897135	433
FBgn0025642	CG32812	31074		2	0.409499	0.211321	0.28486	0.122513	1.02819	0.234605	0.0543966	0.0557515	0.0383306	-1.78636	-0.837025	0.135083	0.905827	1842	1.32168	0.402371	0.476698	0.9997	3230	-2.34057	-1.22686	0.0474362	0.897135	568
FBgn0038339	CG6118	41884		2	0.282776	0.366882	0.508291	0.308687	1.46664	0.0861546	0.159318	0.0953751	0.210394	1.23365	0.302929	0.577323	0.936689	9343	1.60611	0.683574	0.205722	0.9997	1344	-2.18403	-1.12699	0.0444098	0.897135	616
FBgn0030756	CG9903	32621		2	0.639796	0.724616	0.892382	0.00673425	2.26353	0.255711	0.199065	0.7687	0.0116641	1.14931	0.200774	0.814856	0.983234	11144	-1.66593	-0.736326	0.427773	0.9997	2223	-24.2527	-4.60007	0.00115799	0.590079	13
FBgn0039972	CG17018	49895		2	1.55191	0.973122	1.34296	0.645901	4.5139	0.466033	0.168448	0.109448	0.150883	-1.65198	-0.7242	0.0188476	0.484801	1326	1.40486	0.490431	0.106218	0.9997	1333	-2.18186	-1.12556	0.00199113	0.737806	463
FBgn0067709		NA		2	2.63337	1.85194	3.32606	0.339955	8.15132	0.965424	2.18264	1.6424	0.588819	-1.43298	-0.519019	0.44434	0.905827	3281	1.86161	0.896552	0.198842	0.9997	996	-4.58365	-2.1965	0.00661119	0.897135	113
FBgn0046818		NA		2	0	0.556069	2.23565	0	2.79172	0	0.963139	3.87226	0	1.92362	0.943824	0.210933	0.905827	2086	1.5334	0.61673	0.401897	0.9997	2335	-3.19007	-1.67359	0.0374248	0.897135	321
FBgn0250870	CG42241	7354372		2	0.187026	0.331254	0.560612	0.15601	1.2349	0.0813547	0.248469	0.338862	0.178238	1.29059	0.368029	0.755269	0.970473	10052	1.76133	0.816661	0.479117	0.9997	2471	-5.3852	-2.429	0.058063	0.897135	206
FBgn0037640		NA		2	0.229183	0.388333	0.300195	0.0931857	1.0109	0.214813	0.400635	0.129718	0.161402	1.38295	0.467752	0.728431	0.965832	8506	1.30892	0.38838	0.770527	0.9997	5410	-5.62868	-2.4928	0.088714	0.897135	271
FBgn0000316	cin	30973	cinnamon	2	1.07401	2.02639	1.17966	0.694638	4.9747	0.328936	1.33128	0.577622	0.347345	1.96176	0.972145	0.0883382	0.905827	1345	-1.62589	-0.70123	0.228069	0.9997	1342	-2.06655	-1.04722	0.112552	0.897135	969
FBgn0067678		NA		2	0.409026	0	0.964304	0	1.37333	0.708455	0	1.67022	0	-1.08549	-0.118351	0.863484	0.983381	12356	1.51167	0.596146	0.394339	0.9997	2275	-2.17543	-1.1213	0.123453	0.897135	926
FBgn0260766	CG42564	40788		2	0.609598	0.57523	0.87827	0.498763	2.56186	0.353066	0.198119	0.359371	0.485257	-1.03192	-0.0453277	0.952538	0.99241	13961	1.45591	0.541917	0.477659	0.9997	2857	-2.31962	-1.21389	0.130634	0.897135	859
FBgn0032452	CG15484	34682		2	0.903922	1.77945	2.98904	1.33422	7.00663	0.258501	1.29517	2.44366	0.463197	1.74363	0.802092	0.284567	0.905827	2600	1.71077	0.774648	0.263817	0.9997	1397	-2.03896	-1.02784	0.13281	0.897135	1067
FBgn0037223	TwdlU	NA	TweedleU	2	0.471366	0.391831	0.429703	0.193313	1.48621	0.455362	0.239516	0.0913016	0.206801	1.37321	0.457549	0.745202	0.967074	8615	1.22366	0.291201	0.832822	0.9997	6258	-4.56536	-2.19073	0.146388	0.897135	505
FBgn0039045	CG17119	42723		2	0.449975	0.317581	0.364897	0.15465	1.2871	0.223828	0.160918	0.244351	0.129469	-1.5569	-0.638677	0.395475	0.905827	3090	1.11116	0.152066	0.847813	0.9997	7153	-2.36127	-1.23956	0.149336	0.897135	918
FBgn0030174	CG15312	31940		2	0.373936	0.269898	0.379624	0.214916	1.23837	0.242837	0.0638818	0.138457	0.136439	-1.23866	-0.308779	0.677375	0.954116	9880	1.3278	0.409035	0.588974	0.9997	4039	-2.19765	-1.13596	0.149635	0.897135	989
FBgn0052829	CG32829	318235		2	2.67319	2.95232	3.56524	1.86934	11.0601	1.7103	1.60143	2.53709	1.65122	1.07424	0.103322	0.9399	0.991517	13221	-1.02123	-0.0303015	0.982727	0.9997	14147	-5.28151	-2.40095	0.169836	0.897135	561
FBgn0031538	CG3246	33564		2	0.42761	0.398405	0.673026	0.322503	1.82154	0.449136	0.18779	0.190666	0.16351	1.50308	0.587919	0.516321	0.920746	4995	1.71368	0.777099	0.36475	0.9997	1860	-2.1519	-1.10561	0.196377	0.897135	1206
FBgn0052582	CG32582	318099		2	0.748605	0.78741	0.936027	0.507204	2.97925	0.130031	0.411734	0.818278	0.479475	1.06467	0.0904108	0.910785	0.987347	13199	1.01661	0.0237669	0.977541	0.9997	14214	-2.21951	-1.15024	0.202514	0.897135	1164
FBgn0040670	e(y)2b	50143	enhancer of yellow 2b	2	1.11936	0.880192	0.839188	0.411559	3.2503	0.409527	0.525335	0.86914	0.501583	-1.32663	-0.407771	0.613717	0.94174	9254	-1.2493	-0.32112	0.711756	0.9997	5134	-2.26342	-1.17851	0.205976	0.897135	1159
FBgn0051763		NA		2	1.16885	1.89023	1.91136	1.29073	6.26116	0.886089	1.19334	0.465567	1.15448	1.37259	0.456896	0.610724	0.941217	7289	1.31197	0.391736	0.653627	0.9997	4542	-2.21708	-1.14866	0.207071	0.897135	1173
FBgn0085292	CG34263	5740488		2	0.465803	0.286552	0.573242	0.584345	1.90994	0.211003	0.24891	0.295802	0.920535	-1.64312	-0.71644	0.525098	0.926208	4609	1.96553	0.974915	0.393409	0.9997	1745	-2.74005	-1.4542	0.210793	0.897135	1020
FBgn0035378		NA		2	5.56824	3.24091	3.68237	3.11274	15.6043	4.8551	2.24925	2.53815	2.96584	-1.53495	-0.618194	0.713708	0.963226	7960	1.12623	0.171505	0.92444	0.9997	8024	-7.14954	-2.83785	0.230899	0.897135	719
FBgn0033090	CG15909	35572		2	0.500389	0.711016	0.521759	0.497901	2.23106	0.317233	0.403803	0.162123	0.513003	1.35352	0.436721	0.724348	0.964738	8535	-1.13328	-0.180499	0.886341	0.9997	7196	-3.13717	-1.64946	0.234474	0.897135	981
FBgn0029814	CG15765	31513		2	3.95037	7.0534	8.38338	3.7126	23.0997	1.106	4.05052	5.6952	2.21778	1.46272	0.548651	0.518684	0.92249	5174	1.03089	0.0438862	0.95765	0.9997	13781	-2.01382	-1.00994	0.252262	0.897135	1359
FBgn0035832		NA		2	2.84379	3.88336	3.2836	1.78133	11.7921	2.59443	2.97821	2.3071	1.51005	1.27249	0.347651	0.804019	0.982216	10407	1.06783	0.09468	0.946151	0.9997	10501	-3.37928	-1.75672	0.271377	0.897135	1089
FBgn0052110	CG32110	317858		2	0.321394	0.538739	0.43268	0.476956	1.76977	0.130393	0.253553	0.179758	0.531785	1.57253	0.653088	0.610483	0.941064	6387	-1.22277	-0.290153	0.821238	0.9997	6155	-2.86776	-1.51992	0.278549	0.897135	1197
FBgn0067680		NA		2	0.390434	3.74431	0.920472	0	5.05522	0.676252	6.48533	1.5943	0	1.89426	0.921638	0.368775	0.905827	2791	-1.36022	-0.443842	0.660682	0.9997	4482	-2.17543	-1.1213	0.280567	0.897135	1361
FBgn0050273	CG30273	246520		2	1.03764	0.693344	0.578652	0.38884	2.69847	0.623153	0.189344	0.532388	0.337286	-1.326	-0.407076	0.714993	0.963226	9731	-1.46043	-0.546396	0.653068	0.9997	4101	-2.58042	-1.36761	0.292438	0.897135	1266
FBgn0031623	Taf12L	33672	TBP-associated factor 30kD subunit alpha-2	2	1.07311	0.879415	0.767727	0.726939	3.4472	0.755252	0.448852	0.480758	0.675389	-1.1042	-0.143001	0.910057	0.987347	12337	-1.11327	-0.154805	0.906829	0.9997	7951	-2.78647	-1.47844	0.295053	0.897135	1246
FBgn0052393		NA		2	7.94624	6.20835	8.28115	5.44241	27.8782	7.33065	4.75153	6.38861	5.23721	-1.48084	-0.566415	0.739952	0.966188	8345	1.33295	0.41462	0.815472	0.9997	5770	-4.34784	-2.1203	0.295763	0.897135	1077
FBgn0030935	CG15048	32842		2	0.674653	0.748727	0.597405	0.354401	2.37519	0.143882	0.595598	0.546884	0.61384	-1.2157	-0.281789	0.835417	0.983234	10776	-1.58568	-0.665105	0.637187	0.9997	3771	-2.85923	-1.51563	0.305014	0.897135	1255
FBgn0020637	Lcp65Ag2	38703	Lcp65Ag2	2	0.134243	0.404137	0.491721	0.0501573	1.08026	0.100792	0.699986	0.851686	0.086875	1.08949	0.123659	0.935402	0.990858	12813	1.12897	0.175003	0.909127	0.9997	7900	-2.98186	-1.57621	0.31917	0.909493	1565
FBgn0065032	Arpc3B	32696	Arpc3B	2	0.554263	0.353368	0.202563	0.201486	1.31168	0.31749	0.148309	0.051413	0.187966	-1.58115	-0.660971	0.510456	0.916884	4620	-1.5677	-0.648646	0.551308	0.9997	3102	-2.16243	-1.11266	0.330281	0.919099	2000
FBgn0036091	CG18628	39205		2	0.299994	0.52622	0.872549	0.378251	2.07701	0.281184	0.456425	0.970712	0.328096	1.4694	0.555232	0.627972	0.944998	7076	1.68619	0.75377	0.505227	0.9997	2651	-2.10573	-1.07432	0.345067	0.931329	2186
FBgn0033497	CG12912	36075		2	0.324182	0.209353	0.305667	0.334156	1.17336	0.268699	0.108641	0.0748839	0.353802	-1.06277	-0.0878277	0.950283	0.991834	13455	1.54455	0.627188	0.657112	0.9997	3952	-2.51129	-1.32843	0.355267	0.931329	1939
FBgn0002533	Lcp2	35818	Larval cuticle protein 2	2	1.52072	0.858706	1.11675	1.16587	4.66204	1.10099	0.286942	0.95713	1.095	-1.57008	-0.650841	0.632786	0.946523	6746	1.1276	0.173259	0.904393	0.9997	7888	-2.59542	-1.37597	0.360909	0.933716	1937
FBgn0042206	GstD10	59240	Glutathione S transferase D10	2	0.541251	0.381339	0.396445	0.475952	1.79499	0.155988	0.159169	0.216771	0.462348	-1.43332	-0.519361	0.664849	0.951707	7734	1.01755	0.025105	0.984048	0.9997	14232	-2.12898	-1.09016	0.399432	0.9503	2930
FBgn0261503	CG42651	10178947		2	1.27243	0.284402	0.311029	0.0684984	1.93636	1.16248	0.248697	0.343714	0.118643	-1.97969	-0.985274	0.493461	0.912758	3663	-1.15623	-0.209432	0.886851	0.9997	7020	-2.3964	-1.26087	0.403279	0.9503	2661
FBgn0051082		NA		2	0.206534	0.461636	0.196236	0.23022	1.09463	0.140858	0.381436	0.0962404	0.205428	1.78009	0.831946	0.5452	0.932492	4518	-1.61002	-0.687081	0.625275	0.9997	3651	-2.39853	-1.26215	0.412407	0.955582	2773
FBgn0052135		NA		2	3.26072	3.6874	3.71942	2.58849	13.256	1.88914	2.79614	2.67681	2.23655	-1.38466	-0.469536	0.73291	0.965998	8525	1.11033	0.150992	0.917269	0.9997	8090	-2.27158	-1.1837	0.443725	0.975854	3301
FBgn0003970		NA		2	0.195087	0.278892	0.318013	0.35102	1.14301	0.0827383	0.114909	0.211909	0.308909	1.29328	0.371032	0.796946	0.980326	10255	-1.10467	-0.14362	0.921077	0.9997	8222	-2.24311	-1.1655	0.444895	0.977042	3338
FBgn0053474	CG33474	2768725		2	0.337305	0.21776	0.474045	0.139356	1.16847	0.169179	0.232859	0.58008	0.163004	-1.80429	-0.85143	0.545699	0.932492	4478	1.1713	0.22811	0.873839	0.9997	6864	-2.15535	-1.10792	0.448406	0.9776	3777
FBgn0051230	CG31230	318637		2	0.937877	1.51449	2.26266	1.77362	6.48864	0.182294	1.11223	1.97035	2.07811	1.07843	0.108939	0.949707	0.991834	13220	-1.05722	-0.0802726	0.963519	0.9997	11894	-2.03817	-1.02728	0.569864	0.993764	5696
FBgn0036690	Ilp8	39909	Insulin-like peptide 8	2	0.82025	2.73317	4.60008	4.58278	12.7363	1.00628	4.06368	5.75943	6.27385	1.39	0.47509	0.8795	0.987019	9223	1.77167	0.825108	0.783147	0.9997	4669	-2.17749	-1.12267	0.691025	0.993764	6411
FBgn0053465	CG33465	3885587		3	1.13707	1.69604	0.655379	0.93241	4.4209	0.255584	0.324791	0.164636	0.56076	1.43254	0.51858	0.207389	0.905827	2716	-2.66124	-1.4121	0.00964732	0.9997	254	1.39279	0.477979	0.33036	0.919099	6518
FBgn0041183	TepI	34937	Thiolester containing protein I	3	0.696463	0.978023	0.296757	0.378043	2.34929	0.267367	0.251118	0.075748	0.189918	1.35483	0.438107	0.248586	0.905827	2936	-3.01716	-1.59319	0.00451127	0.9997	187	1.2465	0.317883	0.524324	0.993764	7482
FBgn0053126	NLaz	33324	Neural Lazarillo	3	0.561637	0.985242	0.371674	0.672418	2.59097	0.343973	0.36447	0.288748	0.322918	1.89127	0.919358	0.163619	0.905827	1934	-2.85298	-1.51247	0.041329	0.9997	285	1.84185	0.881153	0.206221	0.897135	1323
FBgn0053225	CG33225	2768860		3	0.547915	0.954013	0.321917	0.51015	2.334	0.163636	0.336134	0.223738	0.319712	1.60018	0.678236	0.290748	0.905827	2747	-3.16334	-1.66145	0.030371	0.9997	205	1.70633	0.770897	0.287897	0.897135	1463
FBgn0028514	CG4793	34941		3	0.291918	0.437994	0.225495	0.2386	1.19401	0.0762865	0.125186	0.143314	0.0681653	1.49369	0.578882	0.251459	0.905827	2765	-2.07687	-1.05441	0.0687235	0.9997	583	1.09518	0.131167	0.811164	0.993764	11229
FBgn0031389	CG4259	33385		3	0.707978	1.04224	0.424305	0.499244	2.67377	0.395075	0.170928	0.314646	0.147003	1.52448	0.608317	0.320528	0.905827	2931	-2.9101	-1.54107	0.0354143	0.9997	258	1.35458	0.43785	0.523889	0.993764	7216
FBgn0038465	Irc	42049	Immune-regulated catalase	3	0.810424	1.02971	0.414609	0.584574	2.83932	0.450294	0.170668	0.328123	0.295617	1.35471	0.437988	0.423054	0.905827	3301	-2.94778	-1.55963	0.0310518	0.9997	246	1.60374	0.681441	0.316805	0.907156	2642
FBgn0030334	Karl	32131	Karl	3	1.34273	2.40612	1.16308	2.00397	6.91589	0.355943	0.211508	0.145387	0.401923	1.74748	0.805275	0.00807632	0.307387	1104	-2.09467	-1.06672	0.00249514	0.9997	448	1.66079	0.731869	0.0196977	0.897135	896
FBgn0003312	sad	44858	shadow	3	1.35384	1.71884	0.80324	0.945064	4.82098	0.291778	0.226819	0.0311673	0.228086	1.24986	0.321767	0.248373	0.905827	4516	-2.06538	-1.04641	0.00581065	0.9997	475	1.12953	0.175721	0.589535	0.993764	8981
FBgn0033610	CG18335	36202		3	1.04419	1.66608	0.788407	0.913562	4.41224	0.370894	0.481323	0.376296	0.0942623	1.61474	0.691302	0.0941233	0.905827	1834	-2.17055	-1.11806	0.0219282	0.9997	441	1.29255	0.370215	0.406549	0.953618	6879
FBgn0003046	Pcp	33985	Pupal cuticle protein	3	0.41171	0.622114	0.247382	0.266106	1.54731	0.237726	0.230138	0.113285	0.268541	1.57517	0.655505	0.327922	0.905827	2889	-2.41134	-1.26984	0.0816941	0.9997	455	-1.15497	-0.207853	0.76735	0.993764	9935
FBgn0039129	RpS19b	42830	Ribosomal protein S19b	3	1.72738	2.6015	1.24687	1.6904	7.26616	0.58031	1.456	1.08756	0.622224	1.41356	0.499335	0.392213	0.905827	3196	-2.23295	-1.15895	0.094878	0.9997	547	1.54449	0.627127	0.342968	0.931329	3105
FBgn0029707	CG12688	31378		3	4.78338	2.38542	1.04938	1.99892	10.2171	0.882988	1.08365	0.388055	0.777742	-1.99027	-0.992965	0.0303911	0.604932	964	-2.34282	-1.22825	0.0313674	0.9997	393	1.9712	0.979075	0.0694417	0.897135	834
FBgn0034761	CG4250	37599		3	3.19014	3.81869	1.54737	1.56594	10.1221	1.51386	0.213274	0.584949	0.752084	1.26873	0.343389	0.45343	0.905827	6651	-2.50763	-1.32632	0.0281485	0.9997	336	-1.08045	-0.111628	0.846952	0.993764	11764
FBgn0037352		NA		3	0.964861	1.13861	0.397242	0.713581	3.21429	0.283199	0.20442	0.232185	0.253503	1.17969	0.238412	0.610306	0.941064	9816	-2.76278	-1.46612	0.0113596	0.9997	247	1.71031	0.774262	0.140549	0.897135	1247
FBgn0030166		NA		3	0.637136	0.896447	0.422646	0.318214	2.27444	0.440034	0.218296	0.1393	0.263621	1.56734	0.648314	0.270872	0.905827	2730	-2.01142	-1.00822	0.119246	0.9997	696	-1.55215	-0.634269	0.34547	0.931329	3102
FBgn0015591	Ast	42947	Allatostatin	3	0.562909	0.84761	0.392357	0.579834	2.38271	0.364144	0.575164	0.128513	0.300843	1.49008	0.575386	0.358429	0.905827	3061	-2.12209	-1.08549	0.120888	0.9997	673	1.51829	0.602451	0.367613	0.940044	3771
FBgn0036676	CG13028	2768967		3	0.935283	0.812712	0.51297	0.547932	2.8089	0.0610768	0.156993	0.520683	0.210436	-1.11476	-0.156731	0.796997	0.980326	11387	-2.14037	-1.09786	0.125363	0.9997	677	1.42229	0.508219	0.458519	0.9776	6895
FBgn0035553	CG13722	38555		3	0.557701	0.598152	0.286304	0.312236	1.75439	0.148516	0.27218	0.126581	0.202775	1.04712	0.0664278	0.903609	0.987179	13437	-2.0037	-1.00267	0.130887	0.9997	735	1.04624	0.0652089	0.920803	0.993764	13401
FBgn0019643	Dat	37867	Dopamine N acetyltransferase	3	0.430478	0.492273	0.214631	0.302945	1.44033	0.33768	0.128644	0.0869357	0.112444	1.34831	0.43115	0.530588	0.929576	6035	-2.2127	-1.14581	0.137041	0.9997	659	1.39965	0.485069	0.514815	0.993764	7120
FBgn0040796	CG13064	2768963		3	28.017	17.9171	9.19732	12.4583	67.5898	9.80683	11.0799	7.92433	5.743	-1.6762	-0.745194	0.218753	0.905827	2437	-2.224	-1.15316	0.154646	0.9997	682	1.66427	0.734894	0.346775	0.931329	2843
FBgn0085304	CG34275	5740880		3	0.389543	0.492299	0.0889135	0.140335	1.11109	0.352952	0.440545	0.114461	0.152366	-1.00107	-0.00153867	0.999126	0.999729	14842	-4.91991	-2.29863	0.155833	0.9997	357	1.16253	0.217273	0.893123	0.993764	10881
FBgn0043532	Obp56i	246667	Odorant-binding protein 56i	3	0.650855	0.751822	0.203587	0.243867	1.85013	0.0779397	0.682898	0.177107	0.307036	-1.20754	-0.272073	0.810203	0.983234	10723	-3.25487	-1.7026	0.175265	0.9997	505	-1.13695	-0.185169	0.881308	0.993764	11079
FBgn0085325	CG34296	5740662		3	1.18247	1.32673	0.842732	1.28079	4.63272	1.18961	0.314804	1.33459	1.14338	1.40274	0.488252	0.712655	0.963226	8322	-3.67286	-1.8769	0.202413	0.9997	533	1.75847	0.814322	0.576831	0.993764	6040
FBgn0053937	CG33937	50008		3	1.06608	1.84453	1.17883	0.983281	5.07273	0.668162	1.29634	1.21322	0.384556	1.52025	0.604312	0.526602	0.927072	5065	-2.56898	-1.36119	0.22603	0.9997	740	1.74024	0.799283	0.471039	0.98347	4899
FBgn0051627	CG31627	318860		3	0.262562	0.55219	0.12393	0.314522	1.2532	0.113819	0.713285	0.110736	0.273185	1.14227	0.191904	0.894063	0.987019	11675	-3.17182	-1.66531	0.283407	0.9997	801	1.48865	0.574003	0.708845	0.993764	8142
FBgn0030899	Her	32800	HES-related	3	0.772927	0.615623	0.345198	0.350602	2.08435	0.157251	0.145331	0.318885	0.413056	-1.1856	-0.245616	0.814361	0.983234	10865	-2.26939	-1.1823	0.300754	0.9997	1113	-1.63371	-0.708155	0.541595	0.993764	5885
FBgn0011296	l(2)efl	37744	lethal (2) essential for life	3	0.406847	0.506266	0.324348	0.467353	1.70481	0.195139	0.453356	0.372273	0.298507	1.08796	0.121627	0.89444	0.987019	12512	-2.00572	-1.00412	0.322451	0.9997	1337	1.95789	0.9693	0.323049	0.913097	2118
FBgn0066292	CheB42c	2768715	Chemosensory protein B 42c	3	0.728989	0.614353	0.210056	0.341499	1.8949	0.401387	0.510869	0.18875	0.331738	-1.48	-0.565595	0.653003	0.949477	7380	-2.59688	-1.37678	0.325304	0.9997	1076	-1.10641	-0.145882	0.917105	0.993764	11891
FBgn0051454	CG31454	318744		3	0.286085	0.439444	0.296894	0.251478	1.2739	0.202783	0.198496	0.260988	0.202382	1.62968	0.704587	0.557411	0.932492	5104	-2.3724	-1.24635	0.328128	0.9997	1192	-1.20006	-0.263103	0.839031	0.993764	10086
FBgn0037320	CG14668	40646		3	1.0122	0.969728	0.879737	0.336067	3.19774	0.810553	0.457895	0.763023	0.308195	1.18767	0.248135	0.869843	0.985066	11203	-3.11697	-1.64014	0.350505	0.9997	1064	-1.98741	-0.990893	0.606194	0.993764	6055
FBgn0031693	Cyp4ac1	33754	Cyp4ac1	3	0.254094	0.353079	0.171772	0.237217	1.01616	0.175674	0.187544	0.143811	0.269659	1.31605	0.396218	0.753419	0.969753	9979	-2.32044	-1.2144	0.368221	0.9997	1354	-1.55809	-0.639777	0.647594	0.993764	6529
FBgn0000357	Cp18	38998	Chorion protein 18	3	0.301236	0.497647	0.430399	0.443009	1.67229	0.0863595	0.46317	0.665813	0.41097	1.37929	0.463926	0.670005	0.951707	8005	-2.02419	-1.01735	0.371776	0.9997	1580	1.73104	0.79164	0.479761	0.985778	5045
FBgn0035512	Cpr64Ac	38510	Cuticular protein 64Ac	3	3.55706	2.73877	1.23477	1.9133	9.44391	2.94445	2.18703	0.853318	2.33744	1.24502	0.316171	0.792906	0.979294	10455	-2.43605	-1.28454	0.378618	0.9997	1351	1.21845	0.285045	0.849046	0.993764	10055
FBgn0050279	CG30279	246524		3	0.868931	1.58473	1.35173	0.87588	4.68127	0.374692	0.67312	1.17293	0.806264	1.72837	0.789409	0.603551	0.938738	5735	-2.62847	-1.39422	0.381769	0.9997	1314	-1.45787	-0.54386	0.741908	0.993764	8501
FBgn0002868	MtnA	41202	Metallothionein A	3	1.59733	2.87001	1.38816	5.95492	11.8104	0.795006	1.79167	0.94523	9.31996	1.76833	0.822385	0.494732	0.912758	3995	-2.06923	-1.0491	0.411095	0.9997	1778	1.4758	0.561493	0.654943	0.993764	7763
FBgn0033045		NA		3	1.30691	4.47636	2.91559	2.50325	11.2021	0.582438	3.68489	2.53937	2.40284	1.8486	0.88643	0.646244	0.947914	6222	-2.55009	-1.35055	0.505157	0.9997	1974	-1.25949	-0.332844	0.877119	0.993764	10104
FBgn0039800	Npc2g	43648	Niemann-Pick type C-2g	3	1.26765	0.428345	0.246136	0.438434	2.38057	1.59554	0.235236	0.221322	0.386254	1.06595	0.09214	0.956372	0.993454	13436	-2.143	-1.09963	0.535133	0.9997	2431	1.49166	0.576917	0.743651	0.993764	8464
FBgn0261059	Sfp78E	8674005	Seminal fluid protein 78E	4	0.974934	0.61474	0.0735741	0.835078	2.49833	0.393831	0.286467	0.0909271	0.294953	-1.65762	-0.729111	0.237227	0.905827	2515	-7.2809	-2.86412	0.00143645	0.9997	9	10.2935	3.36366	0.000269629	0.214422	16
FBgn0035139	CG13891	38066		4	0.679013	0.966757	0.061272	0.719122	2.42616	0.796927	0.296808	0.106126	0.53608	1.93902	0.955328	0.313712	0.905827	2499	-14.3813	-3.84612	0.00236854	0.9997	6	8.76512	3.13177	0.0086973	0.897135	51
FBgn0033857		NA		4	0.387601	0.376603	0.066865	0.254033	1.0851	0.151201	0.0820782	0.0307519	0.152821	-1.09159	-0.126436	0.80137	0.981679	11697	-5.21395	-2.38238	0.00265334	0.9997	41	3.50463	1.80926	0.0148927	0.897135	198
FBgn0030510	CG12177	32326		4	1.75091	1.92771	0.807755	1.85448	6.34085	0.216978	0.630072	0.235879	0.292044	1.10458	0.143499	0.620277	0.941978	10559	-2.48447	-1.31294	0.0028425	0.9997	294	2.4171	1.27328	0.00265787	0.823329	391
FBgn0001967	nimC3	48772	nimrod C3	4	0.372228	0.735325	0.164269	0.424569	1.69639	0.126254	0.198079	0.143199	0.289178	1.89433	0.921686	0.23732	0.905827	2349	-6.28885	-2.6528	0.00842316	0.9997	37	3.55356	1.82926	0.0543628	0.897135	314
FBgn0036563	CG13075	39756		4	0.383405	0.352053	0.035341	0.299236	1.07003	0.0650205	0.0912491	0.0612124	0.348224	-1.09285	-0.12809	0.895465	0.987019	12406	-9.50501	-3.24869	0.0108819	0.9997	18	4.50072	2.17016	0.0708114	0.897135	278
FBgn0032804	CG13081	35245		4	1.70184	1.39046	0.325007	1.09115	4.50845	0.300221	0.998873	0.282429	0.750909	-1.32092	-0.401541	0.59909	0.938738	9197	-5.10195	-2.35105	0.0214779	0.9997	66	4.02256	2.00811	0.0399731	0.897135	223
FBgn0034756	Cyp6d2	37594	Cyp6d2	4	4.65951	2.35013	0.964264	2.02249	9.9964	1.74898	1.23519	0.56278	0.76273	-1.98043	-0.985811	0.0464872	0.747836	1077	-2.90306	-1.53757	0.0262613	0.9997	240	2.53916	1.34435	0.041291	0.897135	494
FBgn0052650	CG32650	326227		4	0.36414	0.632308	0.286389	0.392565	1.6754	0.0977086	0.0597736	0.409128	0.161519	1.76586	0.820369	0.328389	0.905827	2744	-4.29517	-2.10271	0.0343265	0.9997	135	2.68801	1.42654	0.132663	0.897135	747
FBgn0260768	CG42566	NA		4	0.774271	1.10824	0.382734	0.804351	3.06959	0.728019	0.578277	0.662914	0.489652	1.74595	0.804014	0.461632	0.905827	3120	-6.49318	-2.69893	0.0362703	0.9997	83	4.74888	2.24759	0.0704012	0.897135	255
FBgn0037416	Osi9	40763	Osiris 9	4	0.290642	0.500502	0.094533	0.398479	1.28416	0.0991021	0.145263	0.0822378	0.385439	1.70572	0.770378	0.508408	0.915972	4284	-7.5221	-2.91114	0.03778	0.9997	71	3.20922	1.68222	0.216792	0.897135	886
FBgn0029524	CG3176	30990		4	1.2424	1.67856	0.506855	1.90589	5.3337	0.614695	1.06968	0.273072	1.10761	1.28894	0.366188	0.574825	0.935956	9195	-3.14506	-1.65309	0.0394377	0.9997	226	3.6261	1.85842	0.0185386	0.897135	193
FBgn0034221	CG10764	36962		4	0.353532	0.606018	0.233833	0.817557	2.01094	0.231434	0.138186	0.107795	0.419113	1.86694	0.900675	0.160161	0.905827	1911	-2.58221	-1.36861	0.0544464	0.9997	359	3.26235	1.70591	0.0153982	0.897135	231
FBgn0038665	CG12269	42271		4	0.521493	0.740391	0.250728	0.63753	2.15014	0.0883385	0.443205	0.236944	0.278829	1.23714	0.307012	0.722269	0.964309	10097	-3.64271	-1.86501	0.0587239	0.9997	216	3.20633	1.68092	0.0805512	0.897135	405
FBgn0046302	CG10650	35162		4	0.355943	0.357312	0.162541	0.409433	1.28523	0.16196	0.0987974	0.209245	0.287951	1.01454	0.0208194	0.983018	0.997531	14478	-4.74588	-2.24668	0.0588401	0.9997	159	4.91629	2.29757	0.048117	0.897135	196
FBgn0039806	CG15545	43658		4	1.49563	1.5884	0.710957	1.20353	4.99852	0.433575	0.81937	0.720073	0.178489	-1.04194	-0.0592733	0.909408	0.987347	13533	-2.4524	-1.29419	0.0596752	0.9997	413	2.07894	1.05585	0.107645	0.897135	936
FBgn0035092	Nplp1	38003	Neuropeptide-like precursor 1	4	0.273808	0.347454	0.177173	0.427125	1.22556	0.147662	0.0678937	0.0616361	0.0948946	1.28955	0.366869	0.450119	0.905827	6377	-2.05125	-1.03651	0.067722	0.9997	591	2.40861	1.2682	0.0225288	0.897135	443
FBgn0050269	CG30269	37600		4	1.25266	0.784327	0.403274	0.699749	3.14001	0.317131	0.11555	0.51512	0.315007	-1.57078	-0.651477	0.380091	0.905827	3042	-3.05635	-1.61181	0.0711541	0.9997	308	2.62094	1.39008	0.10807	0.897135	663
FBgn0010038	GstD2	48335	Glutathione S transferase D2	4	0.569902	0.651492	0.233861	0.480138	1.93539	0.276851	0.457722	0.203444	0.312795	1.1297	0.175935	0.855702	0.983381	11558	-3.93585	-1.97667	0.0794717	0.9997	232	2.79803	1.48441	0.173216	0.897135	853
FBgn0038516	CG5840	42106		4	0.280335	0.26399	0.109919	0.412781	1.06703	0.0825614	0.031654	0.0489	0.263156	-1.06619	-0.0924612	0.872347	0.986278	12918	-2.2673	-1.18098	0.0804908	0.9997	514	3.28891	1.71761	0.0127619	0.897135	220
FBgn0031763	CG13996	33842		4	0.322334	0.338141	0.0709911	0.358404	1.08987	0.172516	0.194202	0.0223037	0.286716	1.01382	0.0198055	0.982279	0.997531	14484	-3.30538	-1.72482	0.0869433	0.9997	300	2.31183	1.20903	0.213497	0.897135	1160
FBgn0036836	CG11619	40072		4	1.21124	1.17463	0.750262	0.85898	3.99511	0.125856	0.622345	0.679602	0.0057847	-1.26714	-0.34158	0.731133	0.965998	10048	-5.39388	-2.43132	0.0932746	0.9997	199	4.77839	2.25652	0.110028	0.897135	368
FBgn0032900	CG14401	35358		4	0.54935	0.826549	0.295384	0.883525	2.55481	0.264342	0.46713	0.0755651	0.629283	1.58326	0.662899	0.363217	0.905827	2972	-2.51466	-1.33036	0.109251	0.9997	494	2.55429	1.35292	0.0946795	0.897135	639
FBgn0032913	CG9259	35372		4	0.393227	0.282018	0.0564864	2.70095	3.43268	0.231209	0.148602	0.0978374	4.14768	-1.41534	-0.501149	0.745789	0.967301	8551	-7.12034	-2.83195	0.123663	0.9997	256	28.0624	4.81057	0.00799571	0.897135	31
FBgn0032530	CG9263	34770		4	0.332125	0.253395	0.152127	0.428784	1.16643	0.0652176	0.0859844	0.143764	0.0767021	-1.26334	-0.337247	0.666425	0.951707	9716	-2.43194	-1.28211	0.137547	0.9997	579	3.78004	1.9184	0.0297438	0.897135	202
FBgn0051697	CG31697	35243		4	1.89089	1.76416	1.62004	1.60115	6.87623	0.624086	0.812749	1.6471	0.641536	-1.22638	-0.294411	0.7903	0.978725	10507	-3.45225	-1.78754	0.196461	0.9997	536	3.41796	1.77313	0.186332	0.897135	761
FBgn0030271	CG15202	32052		4	1.70896	1.74282	1.10001	1.77119	6.32298	0.40686	0.933284	0.959861	0.55798	-1.08667	-0.119917	0.864135	0.983381	12301	-2.03164	-1.02265	0.197768	0.9997	863	2.27903	1.18842	0.123143	0.897135	836
FBgn0086348	se	38973	sepia	4	0.635469	0.663774	0.528266	0.655294	2.4828	0.132244	0.154652	0.422157	0.143282	1.07043	0.0981934	0.899025	0.987019	13020	-2.12386	-1.08669	0.209973	0.9997	848	2.0879	1.06205	0.20424	0.897135	1234
FBgn0067710		NA		4	24.4192	22.0955	11.1679	18.9058	76.5883	6.71645	19.8876	9.6906	10.5091	-1.37752	-0.462076	0.659316	0.950334	7903	-2.82263	-1.49704	0.210069	0.9997	660	2.80662	1.48883	0.20104	0.897135	972
FBgn0260226	CG42500	50032		4	0.345963	0.476147	0	0.56001	1.38212	0.307273	0.68471	0	0.486408	-1.24059	-0.311022	0.830389	0.983234	10632	-3.28571	-1.7162	0.263005	0.9997	721	3.87951	1.95588	0.199479	0.897135	752
FBgn0033904	CG18327	36567		4	0.628295	0.599374	0.52949	0.916448	2.67361	0.151396	0.186956	0.451573	0.332969	-1.07324	-0.101974	0.904559	0.987347	13017	-2.03442	-1.02462	0.285308	0.9997	1157	2.87952	1.52583	0.0972089	0.897135	530
FBgn0033142		NA		4	1.31642	1.21937	1.07082	1.10205	4.70867	0.905925	0.818761	0.960659	0.746306	-1.23477	-0.304247	0.815296	0.983234	10588	-2.716	-1.44149	0.358069	0.9997	1217	2.65931	1.41105	0.350234	0.931329	1774
FBgn0032546	pburs	34845	partner of burs	4	0.296233	0.448424	0.148833	0.37926	1.27275	0.20472	0.558561	0.143603	0.186487	1.17994	0.23871	0.830369	0.983234	10976	-2.07345	-1.05203	0.364713	0.9997	1507	2.69479	1.43017	0.214908	0.897135	1048
FBgn0040532	CG8369	50005		4	0.783337	0.356136	0.307402	0.517389	1.96426	1.28819	0.125407	0.532436	0.472959	1.42952	0.515533	0.700628	0.961621	8141	-2.25291	-1.17179	0.398038	0.9997	1605	2.53502	1.342	0.326837	0.915223	1730
FBgn0259992	CG42489	8674035		4	0.527263	0.259012	0	1.03597	1.82224	0.791776	0.265368	0	0.932422	-1.38364	-0.468473	0.745738	0.967301	8598	-2.3083	-1.20683	0.418423	0.9997	1686	4.38836	2.13368	0.155101	0.897135	567
FBgn0051778	CG31778	261616		5	0.628113	0.837724	0.468648	0.166462	2.10095	0.337185	0.247466	0.473027	0.162912	1.40923	0.494911	0.62882	0.945359	7378	-2.51316	-1.3295	0.249293	0.9997	816	-3.86129	-1.94908	0.141387	0.897135	552
FBgn0084015		NA		5	2.98446	3.34802	2.50324	1.38798	10.2237	1.12371	2.63832	2.217	1.20884	-1.42041	-0.506303	0.735228	0.966012	8466	-3.21993	-1.68703	0.393045	0.9997	1258	-2.11791	-1.08264	0.644739	0.993764	6246
FBgn0051547	CG31547	40663		6	2.1054	81.9207	87.9619	74.9908	246.979	0.422322	7.63225	4.54198	7.17475	40.296	5.33257	3.04676e-12	4.53022e-08	14	1.0761	0.105809	0.485127	0.9997	5290	-1.17875	-0.237259	0.136223	0.897135	4892
FBgn0033395	Cyp4p2	35946	Cyp4p2	6	0.335528	98.6231	73.4363	59.8704	232.265	0.263378	1.44386	3.17941	11.4717	372.366	8.54058	6.07735e-10	3.01214e-06	1	-1.34323	-0.425711	0.0474338	0.9997	1469	-1.24021	-0.310584	0.131332	0.897135	3858
FBgn0045479	Gr64a	117481	Gustatory receptor 64a	6	0.0863692	16.0676	10.8345	11.5973	38.5857	0.0435716	3.11645	0.457717	1.46574	169.449	7.4047	2.17263e-09	8.0762e-06	4	-1.44548	-0.531545	0.0181908	0.9997	1088	1.07182	0.10006	0.611295	0.993764	10173
FBgn0034965	CG13568	37844		6	3.12157	17.6285	16.1734	14.4823	51.4058	0.341244	0.506153	1.43962	0.831488	5.61876	2.49025	3.83954e-09	1.1418e-05	107	-1.0874	-0.12088	0.365327	0.9997	4366	-1.11678	-0.159344	0.234892	0.897135	6390
FBgn0052255	Gr64f	117477	Gustatory receptor 64f	6	0	6.49849	4.282	5.22828	16.0088	0	0.877368	2.29748	0.445227	488.257	8.9315	9.43613e-09	1.64468e-05	3	-1.53553	-0.618737	0.073258	0.9997	1039	1.24325	0.314121	0.328482	0.917049	6743
FBgn0015037	Cyp4p1	45524	Cytochrome P450-4p1	6	0.241315	25.5907	15.016	14.296	55.1441	0.172542	3.43785	1.32373	3.04766	123.06	6.94322	9.74676e-09	1.64468e-05	7	-1.70421	-0.7691	0.00326621	0.9997	731	-1.06057	-0.0848456	0.693126	0.993764	11016
FBgn0045477	Gr64c	117479	Gustatory receptor 64c	6	0.0406683	9.42429	6.90153	6.93388	23.3004	0.0176998	1.80228	1.6529	1.35217	174.938	7.4507	1.10611e-08	1.64468e-05	5	-1.33052	-0.411991	0.12335	0.9997	1717	-1.0316	-0.0448876	0.858055	0.993764	13120
FBgn0033475	CG12129	36044		6	0.554861	27.4858	29.7925	28.3139	86.1471	0.013708	7.53156	7.70123	0.135289	47.7812	5.57837	4.45347e-08	6.01987e-05	19	1.08684	0.120139	0.583686	0.9997	5728	-1.04739	-0.0667948	0.753993	0.993764	11914
FBgn0035484	CG11594	38473		6	0.090484	5.29836	4.42767	5.07045	14.887	0.102103	0.152906	0.310336	0.698185	76.8538	6.26404	6.39051e-08	7.91837e-05	13	-1.19829	-0.26098	0.274184	0.9997	2655	1.14047	0.189634	0.41148	0.955582	7559
FBgn0085440	CG34411	5740505		6	0.00978943	1.16397	0.666091	0.610872	2.45072	0.0103688	0.254034	0.153728	0.200489	90.821	6.50495	1.27932e-07	0.000127773	10	-1.82746	-0.869843	0.0467634	0.9997	694	-1.03071	-0.0436445	0.915971	0.993764	13672
FBgn0032891	Oseg5	35349	Oseg5	6	0.0479975	1.66	1.96427	2.12639	5.79866	0.0353435	0.323241	0.47894	0.253761	31.2914	4.96769	2.18828e-07	0.000180764	25	1.17151	0.228365	0.428609	0.9997	3684	1.09939	0.136701	0.60014	0.993764	9599
FBgn0050488	CG30488	246647		6	0.0346759	1.3784	1.76788	1.30045	4.48141	0.0379221	0.256211	0.361412	0.0232264	26.5129	4.72862	3.02772e-07	0.000220835	30	1.29491	0.372849	0.298319	0.9997	2404	-1.34829	-0.431129	0.210913	0.897135	3564
FBgn0052088	CG32088	326196		6	0.144469	2.66152	2.59798	3.2421	8.64606	0.0268638	0.552219	0.574224	0.355094	17.4838	4.12795	3.11894e-07	0.000220835	40	1.00593	0.00852866	0.971464	0.9997	14474	1.24793	0.31954	0.169638	0.897135	4125
FBgn0045478	Gr64b	117480	Gustatory receptor 64b	6	0.0381323	6.99067	4.9952	4.16011	16.1841	0.049795	2.34456	0.62692	1.39983	186.238	7.541	4.34732e-07	0.000293819	9	-1.2956	-0.373619	0.342995	0.9997	2618	-1.30834	-0.387741	0.334817	0.924321	6630
FBgn0036463	Reck	39629	Reversion-inducing-cysteine-rich protein with kazal motifs	6	11.4565	29.8745	26.578	24.4975	92.4065	1.27424	0.482184	3.44392	0.937745	2.62498	1.39231	4.84999e-07	0.000313541	396	-1.12826	-0.174102	0.22001	0.9997	2948	-1.08041	-0.111575	0.42475	0.961206	8781
FBgn0028490	CG31705	34577		6	4.08444	13.862	10.4894	10.907	39.3428	0.383092	1.55447	1.80031	1.32132	3.35437	1.74604	5.81539e-07	0.000360287	242	-1.31687	-0.397117	0.0325367	0.9997	1487	1.04031	0.0570093	0.732255	0.993764	11923
FBgn0037099	CG7173	40392		6	2.97456	16.4888	13.9546	10.8493	44.2672	0.540269	4.12027	0.585895	1.81955	5.23881	2.38924	6.29664e-07	0.000374499	126	-1.14121	-0.190568	0.369693	0.9997	3600	-1.31459	-0.394616	0.0797328	0.897135	2482
FBgn0052581	CG32581	318098		6	0.0293456	6.87596	8.39688	8.57121	23.8734	0.050828	3.1117	2.64639	0.955602	266.289	8.05685	8.10255e-07	0.000463373	11	1.22675	0.294843	0.45921	0.9997	3550	1.02107	0.030078	0.934291	0.993764	13975
FBgn0260874	Ir76a	40157	Ionotropic receptor 76a	6	0.0244043	2.41825	2.48339	2.76203	7.68808	0.0264331	1.10412	0.383617	0.32019	110.36	6.78607	1.14828e-06	0.000600858	18	1.05428	0.0762632	0.84474	0.9997	7756	1.11163	0.152677	0.674294	0.993764	9888
FBgn0033574	Spn47C	36163	Serpin 47C	6	0.393267	5.58254	4.0499	2.90669	12.9324	0.108395	0.354696	0.0845001	1.06364	13.6938	3.77545	1.17189e-06	0.000600858	50	-1.37196	-0.456237	0.1067	0.9997	1432	-1.49852	-0.58354	0.0536597	0.897135	1757
FBgn0037973	CG18547	41452		6	1.49196	27.4551	23.936	26.6695	79.5526	0.397989	12.4865	5.25469	0.343511	17.2784	4.1109	1.26991e-06	0.000604023	46	-1.11515	-0.157244	0.583902	0.9997	5239	1.11915	0.162408	0.561848	0.993764	8980
FBgn0039905		NA		6	0.0365184	2.10882	1.96349	1.48825	5.59708	0.0383049	0.237375	0.413164	0.539113	70.6401	6.14241	1.37348e-06	0.000604023	22	-1.10086	-0.138635	0.697588	0.9997	6228	-1.39207	-0.477235	0.197329	0.897135	3132
FBgn0038725	CG6184	42345		6	0.0159764	0.370028	0.54576	0.405116	1.33688	0.00399292	0.15684	0.135181	0.0221038	17.6008	4.13757	1.60101e-06	0.000661261	47	1.48169	0.567245	0.109749	0.9997	1282	-1.27018	-0.34503	0.270718	0.897135	4801
FBgn0042178	CG32165	59216		6	0.142409	4.00344	4.26568	4.426	12.8375	0.0934024	0.698867	0.825211	1.05642	32.9434	5.04192	1.695e-06	0.000681163	32	1.06096	0.0853715	0.774576	0.9997	7389	1.01681	0.0240506	0.932347	0.993764	14046
FBgn0036689	CG7730	39908		6	0.922535	4.01877	4.86097	4.63762	14.4399	0.119487	0.542642	0.675195	0.472289	4.16649	2.05883	2.90285e-06	0.00108227	167	1.20855	0.273277	0.175148	0.9997	2221	-1.01375	-0.0197027	0.913289	0.993764	13932
FBgn0023525	CG3191	31209		6	0	0.822988	0.760742	1.14903	2.73276	0	0.402364	0.143729	0.545767	54.4828	5.76773	2.91147e-06	0.00108227	28	-1.05775	-0.0810017	0.887586	0.9997	7817	1.28084	0.357091	0.500458	0.991042	7253
FBgn0005563		NA		6	0.406646	28.251	23.1592	37.0413	88.8582	0.221924	13.8234	12.0497	13.2568	74.6538	6.22214	4.58517e-06	0.00157296	27	-1.24234	-0.313056	0.56437	0.9997	4135	1.71483	0.778069	0.176365	0.897135	1322
FBgn0037974	CG12224	41453		6	0.151943	6.10954	5.70675	6.53694	18.5052	0.0800195	1.38749	2.71078	2.07442	39.4356	5.30143	4.92127e-06	0.00157296	35	-1.07477	-0.104027	0.788451	0.9997	7263	1.16674	0.222479	0.547566	0.993764	8176
FBgn0035454		NA		6	9.7274	28.7301	27.4168	24.5857	90.46	1.1696	5.51044	2.69996	4.74337	2.91754	1.54475	4.97203e-06	0.00157296	329	-1.03806	-0.0538947	0.774493	0.9997	9073	-1.12669	-0.172086	0.370179	0.941894	7528
FBgn0010114	hig	35949	hikaru genki	6	0.0234415	0.616247	0.478715	0.368143	1.48655	0.0180271	0.0402875	0.215262	0.0713779	27.8014	4.79709	5.14213e-06	0.00158559	41	-1.53483	-0.618076	0.163846	0.9997	1300	-1.08945	-0.123603	0.775369	0.993764	11050
FBgn0260463	Unc-115b	261629		6	0	0.996283	1.18748	0.803001	2.98676	0	0.810617	0.747863	0.190201	176.887	7.46669	5.75193e-06	0.00165037	23	1.28976	0.367103	0.540392	0.9997	3826	-1.40672	-0.492332	0.384859	0.9503	6682
FBgn0085244	CG34215	5740170		6	0.0195662	1.87685	1.19933	1.08907	4.18482	0.0338896	0.691297	0.67355	0.495911	29.5414	4.88466	5.7717e-06	0.00165037	42	-1.5887	-0.667845	0.249519	0.9997	1531	-1.15313	-0.205559	0.719824	0.993764	9615
FBgn0028544	CG16884	34812		6	9.0861	26.7513	18.2602	22.5496	76.6472	2.44147	4.38903	3.32006	2.74241	3.06921	1.61787	1.14411e-05	0.00293306	302	-1.43809	-0.52415	0.0277344	0.9997	1121	1.21813	0.284672	0.192445	0.897135	4704
FBgn0033108	CG15236	35595		6	0.0435276	6.81502	4.90492	5.76343	17.5269	0.0219589	2.67602	2.07041	1.8308	145.472	7.1846	1.39938e-05	0.00336529	31	-1.42926	-0.515264	0.246395	0.9997	1758	1.24822	0.319873	0.458021	0.9776	7165
FBgn0014859	Hr38	35332	Hormone receptor-like in 38	6	0.0186791	1.34078	1.16437	1.26787	3.7917	0.0157014	0.517162	0.46841	0.30203	83.9418	6.39132	1.40582e-05	0.00336529	33	-1.18056	-0.239466	0.596077	0.9997	4676	1.1775	0.235728	0.587636	0.993764	8392
FBgn0037552	CG7800	40963		6	4.07773	14.2437	13.3292	14.9996	46.6502	0.692456	1.76183	2.07662	4.3054	3.50868	1.81093	1.42588e-05	0.00336529	233	-1.06766	-0.0944504	0.678362	0.9997	6733	1.11284	0.154246	0.48836	0.989429	8595
FBgn0053469	CG33469	2768832		6	0.0181329	0.620517	0.401948	0.428516	1.46911	0.0314071	0.165403	0.165026	0.0332749	14.9996	3.90685	1.58205e-05	0.00366082	57	-1.55547	-0.637355	0.240432	0.9997	1532	1.0908	0.125382	0.811404	0.993764	11333
FBgn0029710	CG3568	31383		6	2.18313	9.58117	9.7264	5.97824	27.4689	0.289597	2.50629	2.58711	0.943164	4.31577	2.10962	1.70927e-05	0.00385078	168	1.01994	0.0284786	0.909944	0.9997	13494	-1.61626	-0.692658	0.017489	0.897135	964
FBgn0051262	CG31262	318649		6	0.0295518	0.585815	0.366832	0.565567	1.54777	0.0262469	0.17975	0.155948	0.0981413	17.7392	4.14887	1.85836e-05	0.00412021	53	-1.55044	-0.632677	0.225974	0.9997	1476	1.63641	0.710532	0.158431	0.897135	1333
FBgn0036117	CG6321	39233		6	1.08545	4.93134	4.42121	4.76065	15.1986	0.0946679	1.67665	0.703942	0.26939	4.27284	2.0952	2.2905e-05	0.004838	171	-1.071	-0.0989591	0.695494	0.9997	6769	1.10244	0.140697	0.561553	0.993764	9306
FBgn0004852	Ac76E	40180	Adenylyl cyclase 76E	6	0.0967006	0.498549	0.644499	0.438967	1.67872	0.00756238	0.0538757	0.154979	0.0776346	4.94889	2.3071	2.31016e-05	0.004838	144	1.29178	0.369366	0.180813	0.9997	1930	-1.42762	-0.513616	0.0616686	0.897135	1941
FBgn0036282	Smyd4	39414	SET and MYND domain protein 4	6	0.0907186	0.956643	0.883168	0.97793	2.90846	0.0156207	0.306143	0.355206	0.325975	9.81366	3.29479	3.35646e-05	0.0068366	76	-1.0824	-0.114232	0.776344	0.9997	7069	1.10068	0.138396	0.714671	0.993764	10336
FBgn0036986	CG5282	40256		6	0.0269772	0.650957	1.0874	1.0998	2.86514	0.046726	0.126856	0.620577	0.18526	25.1966	4.65516	3.46157e-05	0.00695541	49	1.45839	0.544373	0.344843	0.9997	2119	1.15417	0.206854	0.676453	0.993764	9267
FBgn0038740	CG4562	42362		6	0.115603	0.737748	0.768205	0.886423	2.50798	0.0626616	0.197208	0.21513	0.175282	6.40347	2.67885	6.80037e-05	0.0116224	119	-1.00782	-0.0112417	0.972756	0.9997	14435	1.1617	0.216237	0.481813	0.986715	7775
FBgn0260942	bond	42657	james bond	6	2.13838	6.91811	6.82158	6.02756	21.9056	0.695681	0.862826	1.87188	0.794796	3.17744	1.66787	7.47112e-05	0.0123431	293	-1.0097	-0.013932	0.954895	0.9997	14208	-1.12955	-0.175753	0.469526	0.983128	8077
FBgn0259226	CG42326	35838		6	0.072358	0.709774	0.714776	0.462654	1.95956	0.0368119	0.268038	0.239829	0.0907333	9.66145	3.27224	7.92928e-05	0.0129561	83	-1.01177	-0.0168865	0.96555	0.9997	14256	-1.45786	-0.543857	0.182396	0.897135	2741
FBgn0050486	CG30486	246645		6	0.0324488	0.712839	0.658539	0.845216	2.24904	0.0288199	0.399465	0.350347	0.172576	13.4255	3.7469	9.55741e-05	0.015118	69	1.00375	0.00540563	0.992433	0.9997	14718	1.37878	0.463391	0.386857	0.9503	6717
FBgn0035557	CG11353	38560		6	0.64713	2.20788	2.53847	2.64727	8.04075	0.0653598	0.17621	0.812716	0.330086	3.34771	1.74317	9.98086e-05	0.0156216	264	1.06193	0.0866883	0.733404	0.9997	7175	1.13569	0.183568	0.444325	0.976341	7839
FBgn0039629	CG11842	43431		6	0.0562559	0.980974	0.467719	0.374844	1.87979	0.0729386	0.472654	0.181644	0.279613	15.8784	3.98899	0.000126525	0.018813	65	-1.90317	-0.928401	0.170673	0.9997	913	-1.39713	-0.482462	0.490043	0.991042	7041
FBgn0037060	CG10508	40342		6	0.128482	0.703797	0.68488	0.838364	2.35552	0.0854225	0.198638	0.0877187	0.225344	5.96286	2.57601	0.000136069	0.0200318	131	-1.0262	-0.0373179	0.91687	0.9997	13448	1.12666	0.172054	0.604415	0.993764	9173
FBgn0037956	CG6959	41434		6	34.5281	86.3665	86.152	78.6728	285.719	13.3534	12.5278	14.0759	6.68711	2.61267	1.38553	0.00019553	0.0261923	432	-1.00349	-0.00502754	0.984831	0.9997	14652	-1.09427	-0.129963	0.62798	0.993764	9875
FBgn0038404	CG8925	41963		6	0.131728	0.661148	0.916056	0.669024	2.37796	0.0474381	0.249148	0.151241	0.0576501	4.84879	2.27762	0.000205397	0.0269354	158	1.38906	0.474104	0.190992	0.9997	1624	-1.39819	-0.483563	0.154253	0.897135	2758
FBgn0031926	CG6739	34037		6	4.29833	9.88587	9.24349	6.99222	30.4199	1.28598	0.646673	1.86919	1.11287	2.35019	1.23278	0.000210017	0.0269354	528	-1.06523	-0.0911643	0.682933	0.9997	6822	-1.32053	-0.401121	0.0914759	0.897135	2544
FBgn0000075	amd	35188	alpha methyl dopa-resistant	6	4.75553	10.8272	13.5114	11.9214	41.0155	1.50584	1.6322	1.08299	1.91398	2.33545	1.2237	0.000211744	0.0269354	536	1.23224	0.301282	0.178351	0.9997	2093	-1.11779	-0.160646	0.443172	0.975483	8108
FBgn0025632	CG4313	31169		6	1.24314	3.07686	2.31743	2.76899	9.40642	0.175037	0.547338	0.242974	0.740236	2.53698	1.34311	0.000211947	0.0269354	473	-1.32208	-0.402812	0.11887	0.9997	1714	1.19957	0.262518	0.281926	0.897135	5622
FBgn0051555		NA		6	0.0823571	1.01903	0.68459	0.880014	2.66599	0.075038	0.279443	0.0711508	0.473759	15.9236	3.9931	0.000224118	0.0282407	73	-1.51605	-0.600315	0.335935	0.9997	1960	1.29451	0.37241	0.536422	0.993764	7385
FBgn0029839	CG4660	31542		6	0.0161186	0.841212	0.63365	0.833534	2.32452	0.0279182	0.927121	0.29017	0.250382	26.0039	4.70066	0.000274377	0.0323787	63	1.16761	0.223554	0.780885	0.9997	6132	1.21484	0.280771	0.702577	0.993764	8966
FBgn0036330	CG11263	39472		6	0.302333	1.52057	1.70838	1.95303	5.48432	0.0376554	0.583258	0.174103	0.506241	4.41458	2.14228	0.000281938	0.033009	176	1.22318	0.290633	0.388868	0.9997	3054	1.0845	0.117025	0.697207	0.993764	10512
FBgn0051030	CG31030	318563		6	1.25583	3.00491	2.49542	2.65809	9.41426	0.2114	0.351729	0.755043	0.395872	2.41727	1.27338	0.000304615	0.0341267	520	-1.26065	-0.334163	0.18067	0.9997	1987	1.12202	0.166096	0.4797	0.985778	8332
FBgn0035510	Cpr64Aa	38508	Cuticular protein 64Aa	6	17.3404	94.7206	105.194	71.2622	288.517	9.98251	46.7542	59.8727	14.8594	5.71874	2.5157	0.000329255	0.0359978	146	1.08263	0.114541	0.804111	0.9997	7238	-1.35221	-0.435323	0.356603	0.931329	6651
FBgn0034788	CG13532	37632		6	0.0595031	0.444972	0.460263	0.360867	1.32561	0.0224556	0.178029	0.109491	0.151855	6.08381	2.60497	0.000339269	0.0368219	140	1.12637	0.171684	0.714317	0.9997	5999	-1.43561	-0.521668	0.26841	0.897135	3702
FBgn0034800	CG3788	37644		6	5.28863	12.5888	13.0352	16.6982	47.6108	1.03222	3.32392	2.69906	1.6555	2.45886	1.29799	0.000349454	0.0376523	512	1.02381	0.0339525	0.889065	0.9997	12482	1.30165	0.380336	0.116869	0.897135	2887
FBgn0032869	CG17470	35321		6	1.63828	4.81505	4.90705	5.80915	17.1695	0.545982	0.185344	0.97917	1.06129	2.84972	1.51082	0.000356284	0.037682	381	1.00224	0.00322992	0.990265	0.9997	14736	1.19827	0.260958	0.299759	0.897135	5745
FBgn0039069	CG6763	42754		6	0.747379	2.2306	1.94916	2.43079	7.35792	0.245294	0.351614	0.541658	0.19129	2.94369	1.55762	0.000391807	0.0404568	355	-1.13125	-0.17792	0.533426	0.9997	4728	1.2043	0.268195	0.324216	0.913097	6836
FBgn0053105	p24-2	318890	p24-related-2	6	0.0349605	7.40685	8.94595	8.82972	25.2175	0.0370296	3.73975	5.8075	5.68352	129.238	7.01389	0.000468322	0.0469839	58	1.00817	0.0117423	0.988482	0.9997	14534	1.19874	0.261515	0.731202	0.993764	9302
FBgn0031762	CG9098	33840		6	0.124411	0.526248	0.336502	0.266245	1.25341	0.0543803	0.0695455	0.175158	0.0975075	4.5848	2.19686	0.000503591	0.0495887	179	-1.58742	-0.666684	0.135394	0.9997	1203	-1.23473	-0.304198	0.49643	0.991042	7393
FBgn0038629	CG14304	42232		6	1.10038	2.26628	1.64842	2.42127	7.43635	0.167724	0.171677	0.132539	0.514067	2.04945	1.03524	0.000533855	0.0515447	689	-1.36755	-0.451596	0.0575768	0.9997	1317	1.48501	0.570472	0.0170334	0.897135	1653
FBgn0036670	CG13029	39886		6	0.121631	1.22464	1.12666	1.12493	3.59786	0.0360287	0.621084	0.838019	0.130277	9.22765	3.20596	0.000583487	0.0538984	105	-1.12564	-0.170752	0.762206	0.9997	6366	1.09149	0.126297	0.812133	0.993764	11324
FBgn0261362	proPO-A1	37044	prophenol oxidase A1	6	0.45542	4.66836	2.65729	1.85853	9.63959	0.20391	1.50295	2.33386	0.452926	10.0487	3.32894	0.000611069	0.0557828	99	-1.97408	-0.981178	0.0975455	0.9997	698	-1.28727	-0.364319	0.539991	0.993764	7437
FBgn0039749	CG11498	43585		6	0.726754	1.91422	1.52187	1.77094	5.93379	0.118354	0.109485	0.370935	0.416855	2.64164	1.40143	0.000613723	0.0557828	445	-1.33101	-0.412521	0.163699	0.9997	1815	1.17248	0.229559	0.407115	0.954644	7280
FBgn0038966	pinta	42635	prolonged depolarization afterpotential (PDA) is not apparent	6	0.437321	4.04787	4.00827	4.65108	13.1445	0.147851	2.49761	1.6423	0.976755	8.41053	3.0722	0.000655629	0.0576837	121	1.0579	0.0812044	0.866219	0.9997	7775	1.177	0.235109	0.595057	0.993764	8455
FBgn0029708	CG3556	31380		6	0.333085	0.999755	1.67664	1.59525	4.60474	0.111272	0.253139	0.0549044	0.309535	3.03864	1.60343	0.000720983	0.0616109	347	1.74202	0.80076	0.0157483	0.9997	738	-1.09571	-0.131871	0.598774	0.993764	9664
FBgn0039464	CG6330	43240		6	3.10223	6.80155	5.73878	7.11726	22.7598	0.76505	0.981776	0.750533	1.42425	2.13254	1.09257	0.00073611	0.0621887	664	-1.17839	-0.236821	0.319675	0.9997	2959	1.19332	0.254978	0.266454	0.897135	5599
FBgn0039430	CG5455	43196		6	0.612049	2.03084	2.7357	1.78096	7.15956	0.30245	0.453463	0.846691	0.251849	3.51529	1.81364	0.000744695	0.0625251	271	1.23322	0.302425	0.363979	0.9997	2899	-1.41106	-0.496775	0.134008	0.897135	2520
FBgn0039323	CG10559	43063		6	0.586343	2.0696	1.67972	1.84395	6.17962	0.178951	0.639622	0.490391	0.175427	3.38728	1.76013	0.000748501	0.0625251	289	-1.19916	-0.26202	0.45745	0.9997	3690	1.08646	0.119635	0.719773	0.993764	10666
FBgn0028534	CG7916	34800		6	0.117333	1.12754	1.63854	0.867506	3.75092	0.101869	0.572481	0.317125	0.401504	9.79441	3.29196	0.000788817	0.0633996	113	1.55819	0.639868	0.299808	0.9997	1784	-1.9128	-0.935688	0.131605	0.897135	1129
FBgn0005386	ash1	40133	absent, small, or homeotic discs 1	6	13.0511	54.4959	43.8782	41.3887	152.814	1.57292	21.0449	20.9892	16.5896	3.982	1.99349	0.000826049	0.0656819	227	-1.28657	-0.363534	0.43436	0.9997	3080	-1.02435	-0.0347029	0.939788	0.993764	13953
FBgn0004783	Ccp84Aa	40825	Ccp84Aa	6	0	0.452242	0.339102	0.48853	1.27987	0	0.264227	0.313311	0.440893	17.4925	4.12867	0.00084973	0.0664981	89	-1.39469	-0.479949	0.593679	0.9997	3767	1.29326	0.371008	0.675353	0.993764	8310
FBgn0038330	CG14868	41875		6	0.108805	0.493538	0.58146	0.714196	1.898	0.0112991	0.0775689	0.201286	0.27736	4.21974	2.07716	0.000870374	0.0667859	210	1.15089	0.202751	0.633122	0.9997	5131	1.23935	0.309587	0.428387	0.961606	7103
FBgn0039102	SPE	42791	Spatzle-Processing Enzyme	6	1.23485	3.4007	3.27536	4.814	12.7249	0.199077	0.794059	0.697134	1.0016	2.63164	1.39596	0.00103458	0.076154	471	-1.03165	-0.0449582	0.876616	0.9997	11814	1.42526	0.511223	0.0721899	0.897135	2004
FBgn0039490	CG5882	43269		6	0.069149	0.574228	0.672326	0.512015	1.82772	0.0479869	0.319751	0.193894	0.127359	6.80346	2.76627	0.00106692	0.0777652	143	1.33487	0.416701	0.431997	0.9997	2960	-1.30125	-0.3799	0.446956	0.9776	7000
FBgn0051477	CG31477	326144		6	0.260331	4.19727	2.64862	3.10095	10.2072	0.268049	3.53126	2.07837	1.13	16.98	4.08577	0.00114579	0.0819072	97	-1.52449	-0.608324	0.410584	0.9997	2390	1.22412	0.291745	0.678605	0.993764	8696
FBgn0034075	Asph	36778	Aspartyl beta-hydroxylase	6	0.334552	0.793799	0.966277	0.725428	2.82006	0.0249342	0.160491	0.216176	0.0736208	2.31497	1.21099	0.00123085	0.0867622	579	1.26389	0.337868	0.202859	0.9997	2038	-1.34539	-0.428024	0.0983082	0.897135	2464
FBgn0035439	CG14961	38414		6	0.187998	0.766469	0.663566	1.12078	2.73881	0.0321983	0.221562	0.301658	0.351094	3.99455	1.99803	0.00128953	0.0900189	237	-1.16634	-0.221986	0.600415	0.9997	4804	1.72992	0.790702	0.0565055	0.897135	995
FBgn0016031	lama	38610	lamina ancestor	6	2.08164	9.87259	8.44414	8.55123	28.9496	0.224258	4.26585	2.98556	4.48341	4.3725	2.12846	0.00131525	0.0910849	208	-1.13965	-0.188595	0.685019	0.9997	5611	-1.04102	-0.0579997	0.900078	0.993764	13262
FBgn0260764	CG42562	37008		6	0.316004	1.50286	1.41916	1.18643	4.42446	0.115851	0.61555	0.508513	0.309638	4.37393	2.12893	0.00131822	0.0910849	207	-1.03427	-0.0486141	0.918839	0.9997	13335	-1.25598	-0.328816	0.484838	0.988713	7261
FBgn0035868	CG7194	38933		6	0.532236	1.69554	1.18796	1.59963	5.01536	0.1893	0.328905	0.476917	0.03018	2.98823	1.57929	0.00132318	0.0910849	382	-1.45674	-0.542741	0.143727	0.9997	1391	1.42243	0.508361	0.150221	0.897135	2633
FBgn0034098	krimp	36804	krimper	6	0.893815	7.16295	12.2301	12.3594	32.6462	0.664224	3.94911	6.81699	2.86298	8.63712	3.11055	0.0013795	0.0936611	135	1.68403	0.751921	0.151332	0.9997	1047	1.06957	0.0970357	0.832381	0.993764	11848
FBgn0028988	Spn1	49808	Serine protease inhibitor 1	6	0.0280704	0.393444	0.427914	0.373074	1.2225	0.0486194	0.278046	0.350554	0.187296	13.5794	3.76334	0.00143689	0.0949768	115	1.0522	0.0734131	0.929582	0.9997	13195	-1.0485	-0.0683222	0.931826	0.993764	13468
FBgn0086711	mol	34872	moladietz	6	0.942933	2.14383	2.35801	1.71406	7.15883	0.290021	0.41376	0.576668	0.24002	2.45527	1.29588	0.0014372	0.0949768	543	1.09537	0.131413	0.647778	0.9997	5992	-1.40914	-0.494816	0.0977375	0.897135	2210
FBgn0051782		NA		6	1.58749	3.52322	3.23225	3.11719	11.4601	0.270522	0.808919	0.47492	0.642794	2.09305	1.06561	0.00144437	0.0949816	702	-1.0718	-0.100039	0.685753	0.9997	6692	-1.02322	-0.0331126	0.890179	0.993764	13631
FBgn0036862	Gbs-76A	40102	Glycogen binding subunit 76A	6	3.7112	9.3148	9.43085	8.09698	30.5538	0.265599	2.9616	3.44255	1.16846	2.40168	1.26404	0.0019958	0.122626	563	-1.00971	-0.0139375	0.963667	0.9997	14290	-1.0944	-0.130144	0.667768	0.993764	10112
FBgn0027843	CAH2	39390	Carbonic anhydrase 2	6	2.20628	5.82674	4.88636	3.48987	16.4093	0.913678	2.11302	0.745251	0.602717	2.57811	1.36631	0.00232363	0.1382	497	-1.17007	-0.226595	0.493309	0.9997	4052	-1.39038	-0.475481	0.169981	0.897135	2908
FBgn0035975	PGRP-LA	39062	Peptidoglycan recognition protein LA	6	0.287724	0.933967	0.574912	0.721712	2.51831	0.0737032	0.295303	0.331852	0.0868438	3.21447	1.68458	0.00240006	0.141613	340	-1.66259	-0.733434	0.102994	0.9997	946	1.24253	0.313283	0.453836	0.9776	7163
FBgn0035856	CG13679	38919		6	0.562944	8.19987	7.02767	5.75038	21.5409	0.483605	4.77501	6.5158	3.96814	16.0047	4.00042	0.00241114	0.141704	120	-1.27957	-0.355658	0.630232	0.9997	4433	-1.1234	-0.167872	0.820958	0.993764	10785
FBgn0033115	Spn42De	35602	Serpin 42De	6	1.1904	4.27997	4.17538	5.65916	15.3049	0.0241673	1.91798	1.81106	1.61574	3.5321	1.82053	0.00249551	0.145081	297	-1.02262	-0.0322704	0.937084	0.9997	13729	1.38102	0.465738	0.229211	0.897135	3495
FBgn0029507	Tsp42Ed	35613	Tetraspanin 42Ed	6	0.31105	2.03806	1.75084	1.76958	5.86953	0.166792	1.04336	0.62571	0.913791	6.56274	2.7143	0.00262904	0.150932	162	-1.14354	-0.193502	0.745315	0.9997	6051	-1.19833	-0.26103	0.651855	0.993764	8686
FBgn0039170	CG13609	42883		6	0.911609	2.20653	2.83342	2.58397	8.53553	0.265874	0.742126	0.471946	0.452134	2.50344	1.32391	0.00310428	0.16788	548	1.28259	0.359064	0.266237	0.9997	2250	-1.09106	-0.125736	0.662763	0.993764	10135
FBgn0028408	Drep-2	35955	DNA fragmentation factor-related protein 2	6	0.144294	0.516022	0.612047	0.44027	1.71263	0.0170167	0.241496	0.0937121	0.0933561	2.98903	1.57968	0.00319462	0.170396	395	1.36339	0.447198	0.227659	0.9997	1933	-1.4418	-0.527872	0.140321	0.897135	2455
FBgn0259112	CG42254	36644		6	0.980101	2.67547	2.05722	3.06733	8.78013	0.241754	0.473038	0.515743	1.23561	2.69268	1.42904	0.00342015	0.174757	486	-1.29668	-0.374818	0.31916	0.9997	2511	1.47668	0.562354	0.123249	0.897135	2197
FBgn0041713	yellow-c	34879	yellow-c	6	0.813335	2.17019	3.87037	2.8065	9.66039	0.291659	0.577703	0.534214	0.801759	2.6696	1.41663	0.00347059	0.176727	494	1.85714	0.893086	0.01538	0.9997	613	-1.42443	-0.510389	0.0951846	0.897135	2144
FBgn0038170	CG14367	41676		6	0.314033	1.47011	0.991894	1.07368	3.84972	0.224783	0.889419	0.122593	0.189511	4.51529	2.17482	0.00366691	0.182352	232	-1.29828	-0.376604	0.480546	0.9997	3347	1.08863	0.122507	0.811329	0.993764	11368
FBgn0039154	Npc2f	42864	Niemann-Pick type C-2f	6	1.75442	4.41225	4.06394	3.64325	13.8739	0.613406	0.487092	1.70056	0.51693	2.48144	1.31118	0.0037503	0.184646	567	-1.05636	-0.0790959	0.814898	0.9997	7623	-1.15356	-0.206094	0.532734	0.993764	8202
FBgn0259222	CG42322	42455		6	0.698307	1.33939	1.30949	1.2435	4.59068	0.267248	0.123446	0.230355	0.25183	2.07212	1.05111	0.00377223	0.185113	759	-1.03624	-0.0513611	0.854199	0.9997	10987	-1.07118	-0.0992072	0.712808	0.993764	10933
FBgn0051815	CG31815	318959		6	0.227123	2.77633	1.79584	2.26636	7.06565	0.207338	2.01697	1.31283	1.97259	22.7802	4.50971	0.00406807	0.19703	129	-1.533	-0.616356	0.51916	0.9997	2929	1.19093	0.252085	0.78777	0.993764	9788
FBgn0036978	Toll-9	40245	Toll-9	6	0.208694	0.671248	0.458436	0.644141	1.98252	0.149436	0.237586	0.0075749	0.148787	3.22341	1.68859	0.00426934	0.203242	372	-1.32984	-0.41125	0.358439	0.9997	2617	1.31382	0.39377	0.354198	0.931329	6692
FBgn0032431	CG5435	34657		6	0.169986	1.25237	1.47619	1.366	4.26455	0.121285	0.624727	1.42919	0.278229	7.36819	2.88131	0.00436099	0.205852	170	-1.06545	-0.0914685	0.899551	0.9997	8705	1.19875	0.26153	0.699908	0.993764	9037
FBgn0031089	CG9572	33013		6	0.224974	1.69493	1.86941	1.49173	5.28104	0.171206	0.777523	1.42302	1.11478	8.41992	3.07381	0.00461669	0.214517	159	1.07168	0.0998711	0.8849	0.9997	7716	-1.25743	-0.33048	0.624322	0.993764	8105
FBgn0037386	CG1208	40727		6	0.0800667	0.984914	0.949069	0.449234	2.46328	0.0951809	0.627218	0.867288	0.132508	18.2991	4.1937	0.00470661	0.217509	137	-1.20974	-0.274699	0.778864	0.9997	5873	-1.53274	-0.616112	0.546058	0.993764	6053
FBgn0034005	alphaPS4	36693	alphaPS4	6	0.177091	0.650687	0.468159	0.274349	1.57029	0.0839588	0.353178	0.161454	0.0452254	3.45284	1.78778	0.00500092	0.228796	324	-1.18694	-0.247252	0.603968	0.9997	4698	-1.75917	-0.814891	0.124102	0.897135	1188
FBgn0034605	CG15661	37421		6	0.111786	0.569878	0.628779	0.656381	1.96682	0.0331873	0.249	0.417517	0.109712	4.67074	2.22365	0.00539569	0.240008	238	-1.17917	-0.237774	0.688043	0.9997	5299	1.4178	0.503651	0.36578	0.938369	6614
FBgn0052364	CG32364	317996		6	0.685115	2.06192	2.46331	4.15086	9.36121	0.0744821	0.62626	0.724811	1.39323	2.8465	1.50919	0.00549902	0.240287	455	1.25406	0.326607	0.410117	0.9997	3048	1.64149	0.71501	0.051039	0.897135	1055
FBgn0035167	Gr61a	38098	Gustatory receptor 61a	6	2.22855	6.48797	7.14043	7.66051	23.5175	1.64731	0.721607	1.66036	1.89089	3.16563	1.66249	0.00577722	0.245338	385	1.09945	0.136776	0.741374	0.9997	6600	1.08194	0.113615	0.770187	0.993764	11148
FBgn0038172	Adgf-D	41679	Adenosine deaminase-related growth factor D	6	0.0844243	0.422333	0.661255	0.455165	1.62318	0.0504494	0.131329	0.396134	0.21525	4.6284	2.21051	0.00590899	0.246937	249	1.5464	0.62891	0.297691	0.9997	1777	-1.36751	-0.451549	0.425074	0.961396	6854
FBgn0259683	Ir40a	35449	Ionotropic receptor 40a	6	0.118721	0.499628	0.818705	0.746544	2.1836	0.104192	0.0830928	0.0540143	0.293991	6.26699	2.64777	0.00591228	0.246937	195	1.62314	0.698784	0.290571	0.9997	1618	-1.12036	-0.163964	0.775429	0.993764	10434
FBgn0039386	CG5948	43133		6	0.30753	1.0699	0.755463	0.870362	3.00326	0.214097	0.390221	0.156449	0.380482	3.81261	1.93078	0.00634382	0.260931	305	-1.38578	-0.470696	0.406522	0.9997	2609	1.1271	0.172622	0.753288	0.993764	10203
FBgn0052195	CG32195	317907		6	1.71726	3.8097	3.53224	4.33425	13.3934	0.6753	0.635374	1.00789	0.707227	2.2304	1.1573	0.00643548	0.261438	705	-1.13711	-0.185374	0.57651	0.9997	4923	1.27939	0.355459	0.263846	0.897135	4618
FBgn0031127	CG1835	33057		6	0.433101	1.39016	1.1728	1.11658	4.11264	0.313191	0.159979	0.71616	0.0827068	3.76648	1.91322	0.00710898	0.281126	313	-1.23349	-0.302751	0.586266	0.9997	4315	1.0116	0.0166329	0.975459	0.998364	14432
FBgn0011274	Dif	35045	Dorsal-related immunity factor	6	1.08001	2.18866	2.16045	1.89399	7.32311	0.591355	0.064597	0.347531	0.119154	2.09113	1.06428	0.00722923	0.283619	781	-1.01337	-0.0191673	0.950666	0.9997	14070	-1.1361	-0.184094	0.5451	0.993764	8552
FBgn0033051	dream	35528	dream	6	0.860723	2.83036	3.66717	3.44013	10.7984	0.157788	1.05936	1.31065	1.10767	2.92689	1.54937	0.00726466	0.284258	453	1.30199	0.380719	0.352956	0.9997	2647	-1.03745	-0.0530356	0.886077	0.993764	13258
FBgn0051720	CG31720	318914		6	0.20665	0.665526	0.667123	0.70025	2.23955	0.0668038	0.292315	0.217907	0.209151	2.89308	1.53261	0.0078631	0.301252	470	1.0558	0.0783415	0.854771	0.9997	7766	1.03253	0.0461815	0.907461	0.993764	13577
FBgn0032785	CG10026	35226		6	0.268297	1.07678	0.875656	0.80913	3.02987	0.26192	0.402903	0.20218	0.0863662	7.50493	2.90784	0.00849125	0.316432	190	-1.18502	-0.244913	0.741026	0.9997	5699	-1.10619	-0.145601	0.840137	0.993764	11283
FBgn0013685	mt:ND6	192479	mitochondrial NADH-ubiquinone oxidoreductase chain 6	6	12.1599	27.0125	15.0053	27.9479	82.1256	6.20134	9.17164	4.0441	5.66052	2.23903	1.16287	0.00883577	0.322799	726	-1.763	-0.818034	0.0498608	0.9997	793	1.91263	0.935555	0.023877	0.897135	734
FBgn0033926	Arc1	36595	Activity-regulated cytoskeleton associated protein 1	6	7.26507	16.3467	13.1966	9.51551	46.3239	1.65451	5.47213	2.38428	3.98918	2.19015	1.13103	0.00897612	0.323947	753	-1.21686	-0.283159	0.43404	0.9997	3400	-1.53286	-0.616227	0.109975	0.897135	1278
FBgn0038250	CG3505	41777		6	0.331279	0.961488	0.565679	0.708025	2.56647	0.311106	0.279232	0.103266	0.254217	3.40883	1.76928	0.00921479	0.330377	374	-1.69742	-0.763341	0.185398	0.9997	1149	1.27503	0.350537	0.527008	0.993764	7383
FBgn0013688	mt:srRNA	NA	mitochondrial small ribosomal RNA	6	9.67065	19.8234	18.5802	15.7626	63.8369	1.91059	3.34407	10.1818	2.48164	2.0395	1.02822	0.00952757	0.3357	818	-1.17398	-0.231408	0.482975	0.9997	3971	-1.07292	-0.101544	0.752447	0.993764	11192
FBgn0033543	CG12338	36128		6	3.46122	7.99548	7.56217	6.47718	25.496	0.67062	2.01575	0.731906	2.87775	2.29571	1.19894	0.00967111	0.33915	651	-1.06625	-0.0925433	0.800812	0.9997	7434	-1.3067	-0.385929	0.297654	0.897135	4769
FBgn0000121	Arr2	38993	Arrestin 2	6	0.75563	1.5445	0.866734	1.47429	4.64115	0.158649	0.401647	0.275637	0.23649	2.04988	1.03554	0.00998168	0.348398	814	-1.84127	-0.880699	0.0274038	0.9997	647	1.74954	0.806974	0.0328637	0.897135	867
FBgn0031170	CG1718	33103		6	0.383136	1.77525	1.46241	1.91397	5.53477	0.0602264	0.76429	0.742686	0.761173	3.94614	1.98044	0.0101124	0.350774	314	-1.30351	-0.382399	0.494529	0.9997	3409	1.44731	0.533371	0.322331	0.912729	6451
FBgn0034733	CG4752	37569		6	0.0654037	0.206172	0.325049	0.423159	1.01978	0.0446614	0.0185537	0.141064	0.102588	3.29707	1.72119	0.010292	0.353422	391	1.38878	0.47382	0.355187	0.9997	2290	1.43552	0.521574	0.243656	0.897135	3344
FBgn0029167	Hml	39529	Hemolectin	6	0.612934	1.59302	0.875852	0.843695	3.9255	0.348176	0.811796	0.337782	0.13146	2.51049	1.32797	0.010496	0.357828	603	-1.64863	-0.721263	0.120413	0.9997	994	-1.02009	-0.0287005	0.948814	0.993764	14103
FBgn0002534	Lcp3	35819	Larval cuticle protein 3	6	0	0.432431	0.283849	0.326153	1.04243	0	0.290933	0.146471	0.381499	10.8381	3.43804	0.0105166	0.357828	180	-1.25672	-0.329659	0.76712	0.9997	5530	-1.81372	-0.858948	0.452278	0.9776	4351
FBgn0036927	CG7433	40188		6	0.333869	0.78944	1.15959	1.1562	3.4391	0.0739185	0.195768	0.164853	0.372529	2.30513	1.20485	0.0109891	0.36801	658	1.56719	0.648184	0.0848857	0.9997	1035	-1.10783	-0.147734	0.634901	0.993764	9711
FBgn0003082	phr	35735	photorepair	6	6.74181	15.0489	15.91	15.8689	53.5696	1.08286	5.49545	5.49678	3.55345	2.11122	1.07808	0.0112848	0.372016	795	1.05978	0.0837711	0.811309	0.9997	7560	1.04609	0.0650029	0.850852	0.993764	12497
FBgn0031313	CG5080	33299		6	0.157657	0.559816	0.337575	0.227478	1.28253	0.142687	0.166209	0.259985	0.119759	4.06112	2.02188	0.0121222	0.390471	315	-1.77265	-0.825908	0.226891	0.9997	1242	-1.39882	-0.484211	0.495252	0.991042	7059
FBgn0029750	CG3323	31439		6	0.460055	0.935835	0.751622	0.5598	2.70731	0.203014	0.12707	0.116516	0.230531	2.29303	1.19725	0.0130163	0.411787	668	-1.25468	-0.327315	0.422089	0.9997	3104	-1.53083	-0.614314	0.156035	0.897135	1385
FBgn0034629	Acox57D-d	37446	acyl-Coenzyme A oxidase at 57D distal	6	0.195468	0.457923	0.5225	0.567294	1.74319	0.118252	0.0622901	0.108298	0.163191	2.45554	1.29604	0.0143461	0.429198	637	1.10503	0.14408	0.732264	0.9997	6420	1.12353	0.168037	0.666465	0.993764	9631
FBgn0039748	CG15529	43584		6	2.60666	5.87391	5.46711	6.40636	20.354	1.2909	1.93413	1.21044	2.11555	2.33825	1.22543	0.0146529	0.433149	667	-1.05907	-0.0828038	0.836207	0.9997	7675	1.17114	0.227913	0.548335	0.993764	8143
FBgn0036323	CG14118	39465		6	0.244867	0.77137	0.785009	0.869786	2.67103	0.0250176	0.349089	0.400116	0.0899966	2.76254	1.466	0.0156672	0.444228	542	-1.07722	-0.107309	0.826215	0.9997	7410	1.3393	0.42148	0.362806	0.935582	6710
FBgn0040045	CR12460	NA		6	1.37727	8.90424	9.70753	7.61666	27.6057	0.77388	4.51071	5.683	5.85644	6.26588	2.64752	0.0157982	0.446092	261	1.03176	0.0451028	0.948812	0.9997	13664	-1.39917	-0.484575	0.487801	0.989429	7030
FBgn0053267	CG33267	2768969		6	1.15794	4.81896	4.28159	4.21034	14.4688	1.03526	2.518	1.87722	2.38889	4.37432	2.12906	0.0163637	0.457232	318	-1.14523	-0.195642	0.773722	0.9997	6246	1.04896	0.0689575	0.916614	0.993764	13257
FBgn0038419	CG14879	41982		6	0.573049	1.29105	0.865945	0.906677	3.63672	0.300278	0.50178	0.282712	0.222867	2.27196	1.18394	0.0164056	0.457232	728	-1.3836	-0.468428	0.278509	0.9997	1921	1.03539	0.0501777	0.904073	0.993764	13439
FBgn0028664	VhaM9.7-c	38503	Vacuolar H	6	8.87804	18.4538	13.7748	15.5346	56.6412	1.60556	6.954	6.43311	4.35717	2.04574	1.03262	0.0166969	0.460605	856	-1.3477	-0.4305	0.262941	0.9997	2065	1.1529	0.205267	0.576862	0.993764	8577
FBgn0037181	CG11370	40486		6	5.9154	19.448	18.705	26.1288	70.1972	3.48076	11.2977	13.3246	1.89239	3.27855	1.71306	0.0176625	0.470651	444	-1.05858	-0.082128	0.885702	0.9997	7811	1.54491	0.627524	0.260727	0.897135	1469
FBgn0032614	CG13284	35021		6	0.473301	1.1571	1.57078	1.57462	4.7758	0.0698359	0.286027	0.769086	0.454913	2.39985	1.26295	0.0188615	0.484801	678	1.34533	0.427965	0.315651	0.9997	2396	-1.03707	-0.0525086	0.888191	0.993764	13293
FBgn0069913	CG4681	37928		6	0.119909	0.573538	0.266931	0.300857	1.26123	0.0458558	0.341051	0.231934	0.0449	3.66306	1.87305	0.0191467	0.485822	404	-1.88056	-0.911165	0.203801	0.9997	1004	1.29593	0.373988	0.591438	0.993764	7711
FBgn0031515	CG9664	33540		6	0.118483	0.864123	0.709732	0.70371	2.39605	0.0922524	0.555993	0.0788177	0.594368	5.92583	2.56702	0.021525	0.517316	299	1.1565	0.209771	0.782453	0.9997	6215	-1.12477	-0.169632	0.818471	0.993764	10756
FBgn0013342	n-syb	38196	n-synaptobrevin	6	0.145727	0.395305	0.30587	0.344452	1.19135	0.0528254	0.134139	0.199523	0.147301	2.7052	1.43573	0.0222028	0.525414	604	-1.5137	-0.598083	0.279804	0.9997	1738	1.32225	0.402992	0.448981	0.9776	6978
FBgn0051248	CG31248	40853		6	0.450276	1.13726	1.04267	0.998559	3.62876	0.17386	0.382056	0.499777	0.23288	2.36725	1.24321	0.0232481	0.536322	727	-1.13602	-0.183994	0.689141	0.9997	5707	1.01773	0.0253573	0.954308	0.994181	14184
FBgn0023090	dtr	318856	defective transmitter release	6	0.418969	1.14236	1.01445	0.73135	3.30713	0.0514348	0.467932	0.372321	0.339467	2.40118	1.26374	0.0239214	0.548055	716	-1.07685	-0.106815	0.813071	0.9997	7351	-1.519	-0.603122	0.204035	0.897135	1447
FBgn0040913		NA		6	4.56464	11.647	8.52352	8.02618	32.7614	1.47648	6.94861	3.65557	2.68849	2.44872	1.29203	0.0252082	0.558344	703	-1.32191	-0.402624	0.418213	0.9997	2911	-1.04413	-0.0622973	0.897473	0.993764	13138
FBgn0031737	obst-E	33806	obstructor-E	6	0.156087	0.453109	0.488326	0.363126	1.46065	0.170577	0.146993	0.10565	0.18173	6.67521	2.73881	0.0252718	0.558344	300	1.15522	0.208169	0.828723	0.9997	6610	-1.46478	-0.550686	0.56352	0.993764	7263
FBgn0259181		NA		6	0.147772	1.47643	1.76754	0.947671	4.33942	0.0757174	0.965084	1.4279	0.612838	8.41255	3.07254	0.0253642	0.558344	277	-1.43591	-0.521963	0.616244	0.9997	3857	-1.21915	-0.285874	0.786553	0.993764	9593
FBgn0036599	CG13044	39795		6	9.93595	34.6097	35.9339	20.8228	101.302	4.3155	24.1683	29.464	7.14659	3.21177	1.68337	0.0254625	0.558344	503	1.00097	0.00140435	0.998118	0.9997	14835	-1.51032	-0.594851	0.330469	0.919099	6397
FBgn0043792	CG30427	37986		6	0.103408	0.325808	0.240605	0.447513	1.11734	0.0396923	0.121564	0.158882	0.196315	2.80351	1.48724	0.025472	0.558344	580	-1.40555	-0.491132	0.391387	0.9997	2455	1.8432	0.882214	0.108785	0.897135	1079
FBgn0039467	CG14253	43243		6	0.240662	0.564652	0.513354	0.329005	1.64767	0.0619081	0.187331	0.192167	0.152211	2.21475	1.14715	0.0255973	0.558344	837	-1.03835	-0.054291	0.899149	0.9997	13151	-1.57154	-0.652183	0.158289	0.897135	1375
FBgn0063127	pncr002:3R	NA	putative noncoding RNA 002:3R	6	75.4228	413.874	425.119	246.25	1160.67	17.5771	397.055	475.921	114.581	4.03695	2.01327	0.0260892	0.561389	403	-1.11799	-0.160911	0.839472	0.9997	7028	-1.23608	-0.305773	0.701689	0.993764	8843
FBgn0032897	CG9336	35355		6	7.28137	19.9326	15.8912	13.8113	56.9165	2.88403	14.2923	7.91916	3.2556	2.50971	1.32752	0.027188	0.574674	695	-1.17334	-0.230618	0.646375	0.9997	5061	-1.11054	-0.151267	0.759002	0.993764	10537
FBgn0035737	Cpr65Ec	38775	Cuticular protein 65Ec	6	17.5237	67.4156	68.2709	60.3425	213.553	5.55985	61.0807	48.6249	11.681	3.12521	1.64395	0.0283246	0.583586	525	1.09617	0.132474	0.826575	0.9997	7185	-1.00523	-0.0075272	0.989739	0.999124	14662
FBgn0033876	synaptogyrin	36533	synaptogyrin	6	0.219981	0.749141	0.884997	0.585014	2.43913	0.0812188	0.385292	0.531991	0.206124	2.85083	1.51138	0.0302225	0.602821	595	1.13245	0.179447	0.739727	0.9997	6123	-1.20289	-0.266505	0.611071	0.993764	8349
FBgn0028996	onecut	45816	onecut	6	0.144911	0.447694	0.33947	0.212933	1.14501	0.110784	0.316103	0.0746337	0.120774	3.16696	1.6631	0.0308854	0.609065	532	-1.09414	-0.129799	0.832505	0.9997	7246	-1.89296	-0.920648	0.172213	0.897135	1226
FBgn0030828	CG5162	32709		6	0.855412	1.96029	1.32972	1.24889	5.39431	0.39084	1.14801	0.322335	0.743954	2.59482	1.37563	0.0341608	0.642145	679	-1.41789	-0.503746	0.38308	0.9997	2402	-1.10718	-0.146884	0.797578	0.993764	10913
FBgn0030078	CG10970	31830		6	5.2946	10.589	10.6883	7.5467	34.1186	2.24567	4.82411	5.26871	1.4846	2.08845	1.06244	0.0352333	0.650156	938	1.01255	0.0179887	0.966981	0.9997	14248	-1.40887	-0.494538	0.26465	0.897135	3887
FBgn0030742	CG9919	32598		6	0.306073	0.816833	0.471472	0.693696	2.28807	0.0345263	0.362998	0.227533	0.359163	2.49655	1.31994	0.0355406	0.652411	758	-1.68751	-0.754892	0.201033	0.9997	1220	1.4482	0.534256	0.344338	0.931329	6497
FBgn0037228	CG1092	40538		6	0.44588	0.975721	0.559686	0.676655	2.65794	0.206979	0.343868	0.231062	0.347444	2.27054	1.18304	0.0357033	0.652979	835	-1.71531	-0.778471	0.151697	0.9997	1031	1.20987	0.274852	0.597746	0.993764	8181
FBgn0001229	Hsp67Bc	39071	Heat shock gene 67Bc	6	1.72563	5.33957	4.51461	5.24576	16.8256	1.45937	2.02168	0.925823	3.48273	3.44094	1.7828	0.0368404	0.664782	518	-1.18867	-0.249343	0.708424	0.9997	5398	-1.11043	-0.151112	0.814294	0.993764	10977
FBgn0035656	CG10479	38674		6	0.429122	1.00529	0.500271	0.511517	2.4462	0.231664	0.558307	0.0118632	0.162938	2.3184	1.21313	0.0373425	0.669777	817	-1.89571	-0.922736	0.103294	0.9997	775	1.02924	0.0415787	0.939309	0.993764	13874
FBgn0051875	CG31875	318996		6	0.387554	0.988292	1.36082	1.7433	4.47997	0.0487063	0.22647	0.710269	0.614063	2.39585	1.26054	0.0375188	0.669969	802	1.39177	0.476918	0.346469	0.9997	2242	1.26631	0.340627	0.441702	0.973564	7060
FBgn0028899	CG31817	260659		6	0.398564	1.13033	0.80431	0.906083	3.23929	0.0623584	0.502491	0.378603	0.367138	2.44661	1.29078	0.0376921	0.669969	784	-1.45125	-0.537299	0.324239	0.9997	2031	1.19471	0.256666	0.624684	0.993764	8500
FBgn0023416	Ac3	35419	Ac3	6	3.80868	9.81771	6.47735	4.80992	24.9137	1.85157	5.01703	2.69814	1.99397	2.54579	1.34812	0.0378939	0.669969	735	-1.458	-0.543987	0.352505	0.9997	2190	-1.34552	-0.428163	0.468863	0.98298	7018
FBgn0000808	gd	32159	gastrulation-defective	6	0.0824126	0.371282	0.643621	0.932026	2.02934	0.0728912	0.273339	0.385734	0.498747	4.6373	2.21329	0.0427841	0.712096	437	1.69334	0.759872	0.387615	0.9997	1951	1.38683	0.471788	0.519668	0.993764	7157
FBgn0030319	CG2533	32110		6	0.293323	1.15619	0.541744	0.710721	2.70197	0.091948	1.14059	0.0128467	0.436211	3.08478	1.62517	0.044773	0.733183	608	-1.63076	-0.705544	0.338815	0.9997	1825	1.2092	0.274051	0.700116	0.993764	8988
FBgn0033464	CG1441	36029		6	0.306948	0.672526	0.478959	0.424574	1.88301	0.0472579	0.0591344	0.267049	0.177153	2.1478	1.10286	0.0455569	0.738762	956	-1.72944	-0.790302	0.137837	0.9997	992	1.09817	0.135095	0.792586	0.993764	11031
FBgn0032253	CG5322	34436		6	0.277225	0.663859	0.379963	0.350927	1.67197	0.108886	0.305222	0.0627878	0.0733362	2.00434	1.00313	0.0483227	0.752749	1080	-1.50519	-0.589946	0.217887	0.9997	1589	-1.07369	-0.10258	0.828173	0.993764	11744
FBgn0027491	Cdk5alpha	34385	Cdk5 activator-like protein	6	0.437531	0.918906	1.25424	0.926913	3.53759	0.223253	0.408291	0.372323	0.13369	2.02896	1.02074	0.0515289	0.768489	1089	1.37674	0.461259	0.292745	0.9997	1985	-1.2783	-0.354223	0.379205	0.947664	6819
FBgn0053494	CG33494	2768686		6	0.778964	1.60869	0.908711	0.847057	4.14342	0.611518	0.312285	0.311701	0.434829	2.32334	1.2162	0.0531014	0.777045	879	-1.75733	-0.813384	0.177949	0.9997	1078	-1.26283	-0.336659	0.577574	0.993764	7751
FBgn0038347	CG18522	41894		6	0.201575	0.717426	0.474473	0.652844	2.04632	0.0875829	0.210092	0.0131985	0.517994	3.55514	1.82991	0.055539	0.793071	583	-1.53046	-0.613969	0.444826	0.9997	2568	-1.21074	-0.27589	0.731064	0.993764	9222
FBgn0063494	GstE6	37111	Glutathione S transferase E6	6	2.20322	6.82706	5.07131	5.48194	19.5835	1.20143	5.81748	1.05548	2.09406	2.81115	1.49116	0.0557805	0.793817	714	-1.12566	-0.170768	0.791571	0.9997	6611	-1.00313	-0.00450837	0.994085	0.999274	14749
FBgn0036589	CG13067	39785		6	0.595787	2.8013	2.49173	1.79872	7.68755	0.0831155	2.64767	2.39133	0.504816	3.72702	1.89802	0.0564222	0.795915	566	-1.21665	-0.282914	0.738593	0.9997	5492	-1.02689	-0.0382806	0.962873	0.996162	14018
FBgn0031829	osm-6	33917	osm-6	6	0.300359	0.812225	0.719449	0.376041	2.20807	0.0713315	0.558528	0.335342	0.0666681	2.26291	1.17818	0.0573522	0.800723	941	-1.10614	-0.145536	0.789092	0.9997	6841	-1.67046	-0.740242	0.200715	0.897135	1395
FBgn0030230	Rph	32002	Rabphilin	6	0.164366	0.345742	0.193396	0.399389	1.10289	0.203958	0.15396	0.0520314	0.184211	4.17837	2.06294	0.0578457	0.804591	529	-1.61473	-0.691289	0.468729	0.9997	2578	1.96278	0.972898	0.285263	0.897135	1429
FBgn0054015	CG34015	3885570		6	6.01467	14.2514	11.6056	9.18114	41.0528	1.62513	5.40156	11.7796	2.4625	2.284	1.19156	0.0582958	0.807076	934	-1.44895	-0.535011	0.363319	0.9997	2249	-1.06154	-0.086155	0.88194	0.993764	12303
FBgn0053137	CG33137	36449		6	1.02671	2.0924	1.78358	1.31995	6.22264	0.600033	0.75019	0.436868	0.729335	2.15114	1.1051	0.0584511	0.807759	1033	-1.15573	-0.208809	0.686861	0.9997	5466	-1.40984	-0.495532	0.355914	0.931329	6592
FBgn0040257	Ugt86Dc	53508	Ugt86Dc	6	0.137439	0.44279	0.259184	0.324382	1.1638	0.119325	0.189487	0.205951	0.158436	3.94146	1.97873	0.0590379	0.809719	558	-1.95894	-0.970076	0.314303	0.9997	1370	1.59971	0.677813	0.471567	0.98347	5177
FBgn0013681	mt:ND3	192475	mitochondrial NADH-ubiquinone oxidoreductase chain 3	6	206.578	360.245	266.34	220.799	1053.96	163.829	120.789	68.979	62.1475	2.03124	1.02236	0.0608515	0.819725	1135	-1.32392	-0.404813	0.424897	0.9997	2936	-1.20754	-0.272076	0.589315	0.993764	8139
FBgn0025726	unc-13	43841	unc-13	6	15.5493	36.684	36.1639	29.7747	118.172	4.74754	19.1933	18.4257	11.2675	2.17834	1.12323	0.0628536	0.836679	1056	-1.00527	-0.00758805	0.989249	0.9997	14634	-1.14669	-0.197472	0.728148	0.993764	9747
FBgn0034162	CG6426	36891		6	1.11339	2.50626	2.22154	2.1221	7.96329	0.629787	1.16586	1.64561	0.225156	2.32794	1.21905	0.0641529	0.84566	927	-1.23684	-0.306657	0.601282	0.9997	4393	1.06265	0.0876629	0.8756	0.993764	12241
FBgn0038681	Cyp12a4	42294	Cyp12a4	6	0.0466452	0.289592	0.47794	0.905118	1.7193	0.0414287	0.173092	0.240146	1.19414	5.64024	2.49576	0.0642531	0.84566	496	1.75243	0.809357	0.4735	0.9997	2430	1.06013	0.0842453	0.934125	0.993764	12892
FBgn0035178		NA		6	1.20536	2.6126	2.14533	1.63367	7.59697	0.50537	1.21697	0.975581	0.503657	2.08435	1.0596	0.0652972	0.85167	1120	-1.23584	-0.305491	0.556565	0.9997	4121	-1.18079	-0.239756	0.644988	0.993764	8782
FBgn0000826	png	31084	pan gu	6	0.653253	2.11164	1.52448	2.53115	6.82052	0.0753938	1.5763	0.882847	0.822533	2.71252	1.43963	0.0657986	0.852088	810	-1.18709	-0.247425	0.716218	0.9997	5477	1.72773	0.788876	0.211241	0.897135	1389
FBgn0053632	CG33632	3885590		6	0.0956166	0.408672	0.553735	0.413763	1.47179	0.165613	0.248037	0.468309	0.476518	4.96623	2.31215	0.0694684	0.868735	534	1.17196	0.228925	0.839676	0.9997	6594	-1.73635	-0.796059	0.487476	0.989429	5129
FBgn0050384	CG30384	246584		6	0.252072	0.550912	0.34856	0.522693	1.67424	0.236871	0.177076	0.27797	0.0557021	2.68052	1.42251	0.0759703	0.891824	858	-1.84539	-0.883927	0.248276	0.9997	1184	1.71717	0.780034	0.285599	0.897135	1460
FBgn0015561	unpg	35942	unplugged	6	0.1863	0.468774	0.346948	0.547918	1.54994	0.067091	0.187691	0.020975	0.541523	2.45365	1.29493	0.0802987	0.903265	963	-1.31762	-0.397939	0.55575	0.9997	3854	1.26544	0.339635	0.602837	0.993764	7916
FBgn0038405	CG8927	41964		6	0.30924	0.845096	0.951938	1.42328	3.52955	0.149341	0.559634	0.677857	0.908633	3.06535	1.61605	0.0830259	0.905827	794	1.11617	0.158555	0.838075	0.9997	7041	1.5319	0.615323	0.377082	0.945925	3907
FBgn0035262	CG18171	38216		6	2.65275	5.18557	5.47824	3.48708	16.8036	1.58824	2.22763	1.95642	1.37292	2.18743	1.12924	0.083758	0.905827	1203	1.06767	0.0944671	0.867204	0.9997	7694	-1.58522	-0.664686	0.254627	0.897135	1461
FBgn0011695	PebIII	49821	Ejaculatory bulb protein III	6	0.803226	1.96644	1.63678	1.39797	5.80442	0.133779	1.39763	1.01133	0.470902	2.21333	1.14622	0.085712	0.905827	1204	-1.17189	-0.228843	0.707016	0.9997	5493	-1.08794	-0.1216	0.837949	0.993764	11575
FBgn0260478		NA		6	0.298832	0.744286	0.388523	0.415312	1.84695	0.261941	0.39577	0.135286	0.134035	2.36986	1.2448	0.0917922	0.905827	1084	-1.64268	-0.71605	0.305672	0.9997	1674	1.09959	0.136966	0.842327	0.993764	11410
FBgn0035113	pyx	38037	pyrexia	6	0.157353	0.348747	0.352914	0.390263	1.24928	0.0639049	0.127149	0.196131	0.240618	2.22872	1.15622	0.092533	0.905827	1230	-1.09654	-0.132964	0.827117	0.9997	7187	1.04326	0.0611031	0.915201	0.993764	13395
FBgn0034538	CG16799	37340		6	0.33087	0.733036	0.559283	0.844564	2.46775	0.183221	0.190153	0.420994	0.522342	2.34201	1.22775	0.0934805	0.905827	1108	-1.42816	-0.51416	0.455763	0.9997	2794	1.55825	0.63993	0.338259	0.927466	2992
FBgn0052817	CG32817	318226		6	0.3298	0.763671	0.51001	0.693039	2.29652	0.180209	0.50466	0.150476	0.282481	2.07875	1.05572	0.0956536	0.905827	1331	-1.28341	-0.359981	0.542546	0.9997	3859	1.34061	0.422892	0.458765	0.9776	6996
FBgn0051626	CG31626	318859		6	0.440469	0.942323	0.972629	0.565127	2.92055	0.313376	0.687097	0.471804	0.118957	2.18861	1.13002	0.100509	0.905827	1277	1.0995	0.13685	0.820393	0.9997	7102	-1.76785	-0.821995	0.188587	0.897135	1321
FBgn0032770	CG13086	35208		6	0.043236	0.422503	0.463882	0.591018	1.52064	0.074887	0.441986	0.401948	0.199239	4.67305	2.22436	0.102156	0.905827	675	1.09347	0.128911	0.917236	0.9997	8346	1.88949	0.917998	0.438755	0.971589	4088
FBgn0010041	GstD5	48338	Glutathione S transferase D5	6	0.164128	0.361097	0.384662	0.308169	1.21806	0.219227	0.161047	0.32385	0.276647	2.93062	1.5512	0.105339	0.905827	899	-1.01141	-0.0163683	0.985132	0.9997	14417	-1.31423	-0.394218	0.653911	0.993764	8097
FBgn0033518	Prx2540-2	36098	Peroxiredoxin 2540-2	6	0.416631	0.89988	0.856294	0.746192	2.919	0.299676	0.318534	0.649756	0.391317	2.51574	1.33098	0.105539	0.905827	1094	-1.12914	-0.175224	0.813781	0.9997	6729	-1.07635	-0.106145	0.884083	0.993764	12081
FBgn0052021		NA		6	10.3073	26.1081	22.172	29.1235	87.7109	4.53892	13.3952	14.7005	13.2343	2.33585	1.22395	0.10713	0.905827	1184	-1.25587	-0.328686	0.631239	0.9997	4541	1.51389	0.598261	0.366384	0.938987	6525
FBgn0015774	NetB	32400	Netrin-B	6	3.67531	9.94837	9.99322	9.0911	32.708	2.03127	5.9577	6.31128	4.08132	2.57968	1.36719	0.109095	0.905827	1035	-1.0412	-0.0582537	0.939852	0.9997	13418	1.07901	0.109709	0.886518	0.993764	12057
FBgn0030005	CG2120	31737		6	0.165117	0.407457	0.324696	0.422322	1.31959	0.115092	0.129418	0.300189	0.325086	2.84723	1.50956	0.109734	0.905827	940	-1.71568	-0.778781	0.387068	0.9997	1939	1.52977	0.613311	0.480109	0.985814	5438
FBgn0051057	tau	326116	tau	6	0.122726	0.247273	0.369502	0.437441	1.17694	0.0905583	0.105656	0.09853	0.186536	2.1543	1.10722	0.110279	0.905827	1348	1.55184	0.633981	0.310167	0.9997	1829	1.11086	0.151673	0.782758	0.993764	10720
FBgn0004242	Syt1	33473	Synaptotagmin 1	6	0.207035	0.484044	0.376422	0.364548	1.43205	0.107547	0.232531	0.0689124	0.284492	2.13847	1.09658	0.114295	0.905827	1366	-1.20861	-0.273354	0.659986	0.9997	4966	-1.09091	-0.125534	0.840958	0.993764	11558
FBgn0040900	CG17777	50374		6	0.1465	0.983203	0.747055	0.406289	2.28305	0.130117	0.831763	0.89488	0.37633	4.99152	2.31948	0.114596	0.905827	712	-1.9329	-0.950767	0.489831	0.9997	2313	-1.97486	-0.981753	0.490907	0.991042	4733
FBgn0035917	Zasp66	38988	Z band alternatively spliced PDZ-motif protein 66	6	0.276262	0.591745	0.421686	0.58906	1.87875	0.191641	0.437403	0.0755363	0.237982	2.27074	1.18316	0.115735	0.905827	1266	-1.28483	-0.36158	0.593816	0.9997	4170	1.37957	0.464222	0.465664	0.980314	6964
FBgn0000551	Edg78E	40354	Ecdysone-dependent gene 78E	6	0.216543	0.641731	1.01567	0.502695	2.37664	0.196231	0.539585	1.08532	0.108381	3.42853	1.77759	0.119936	0.905827	859	1.48843	0.573791	0.568495	0.9997	3424	-1.57642	-0.656655	0.498113	0.991042	5538
FBgn0030904	upd2	32805	unpaired 2	6	0.287501	0.631631	0.348746	0.641114	1.90899	0.26368	0.423763	0.056293	0.431734	2.72212	1.44473	0.120409	0.905827	1047	-1.45327	-0.539307	0.536452	0.9997	3217	1.40588	0.491476	0.556465	0.993764	7292
FBgn0036616	CG4893	39813		6	0.101618	0.229209	0.341688	0.388127	1.06064	0.128807	0.17356	0.270983	0.177833	2.718	1.44255	0.127526	0.905827	1100	1.41165	0.497387	0.56665	0.9997	3543	1.25339	0.325837	0.687469	0.993764	8628
FBgn0040856		NA		6	0	0.279094	0.458154	0.389195	1.12644	0	0.262191	0.793545	0.339325	3.90674	1.96597	0.13571	0.905827	864	-1.27055	-0.345457	0.781455	0.9997	5615	1.11816	0.161123	0.896263	0.993764	11509
FBgn0037083	CG5656	40372		6	0.140559	0.288804	0.299615	0.284847	1.01383	0.0763821	0.210171	0.14487	0.0724792	2.06353	1.04512	0.137681	0.905827	1527	-1.00591	-0.00850359	0.989562	0.9997	14605	1.09319	0.128548	0.835869	0.993764	11460
FBgn0033600	Cpr47Ec	36191	Cuticular protein 47Ec	6	0.109005	0.617835	0.259925	0.467406	1.45417	0.188801	0.537515	0.32592	0.404792	4.06551	2.02344	0.14754	0.905827	901	-1.79578	-0.844609	0.525692	0.9997	2666	1.50949	0.594061	0.651664	0.993764	7660
FBgn0033658	TwdlBeta	36265	TwdlBeta	6	1.10427	2.66493	3.21488	2.08974	9.07381	0.321994	1.49362	2.43769	2.25908	2.3238	1.21649	0.156173	0.905827	1428	1.15342	0.205917	0.784217	0.9997	6252	-1.85374	-0.890437	0.261333	0.897135	1420
FBgn0085249	CG34220	5740467		6	0.160916	0.309549	0.248868	0.366598	1.08593	0.115744	0.137234	0.116365	0.179388	2.17928	1.12385	0.156505	0.905827	1614	-1.18649	-0.246705	0.738808	0.9997	5659	1.249	0.320776	0.646234	0.993764	8307
FBgn0051755	SoYb	34331	Sister of Yb	6	0.505218	1.20353	1.17744	1.68776	4.57394	0.213057	0.656331	0.306463	1.46108	2.13969	1.0974	0.159014	0.905827	1631	1.13522	0.182972	0.787043	0.9997	6436	1.01559	0.0223131	0.971481	0.997896	14323
FBgn0032899	CG9338	35357		6	7.29629	17.2943	15.4956	10.7411	50.8273	2.59305	15.4931	12.9626	2.18848	2.02763	1.01979	0.16087	0.905827	1707	-1.04909	-0.069136	0.917816	0.9997	13159	-1.26677	-0.34115	0.60556	0.993764	7923
FBgn0040842	CG15212	50315		6	5.04845	10.9592	9.59481	8.38057	33.9831	3.99285	8.14059	9.26086	4.08693	2.29664	1.19952	0.177858	0.905827	1601	-1.22364	-0.291182	0.721347	0.9997	5344	1.02414	0.0344061	0.965331	0.996494	14104
FBgn0039848	lox	43712	lysyl oxidase-like	6	1.31509	2.44974	2.26827	1.38374	7.41683	0.93345	0.719767	1.90918	0.786455	2.06788	1.04815	0.189101	0.905827	1812	-1.18932	-0.250135	0.735208	0.9997	5609	-1.86513	-0.899277	0.259238	0.897135	1416
FBgn0036419	CG13482	39577		6	0.409685	0.581451	0.319211	0.600903	1.91125	0.397229	0.214812	0.0895526	0.393652	2.52977	1.339	0.190083	0.905827	1506	-1.58949	-0.668567	0.499431	0.9997	2753	1.50264	0.587503	0.547081	0.993764	7158
FBgn0013673	mt:ATPase8	NA	mitochondrial ATPase subunit 8	6	31.5666	91.3852	43.7339	28.1175	194.803	16.9596	100.45	28.434	21.4539	2.02742	1.01965	0.205915	0.905827	1979	-1.5526	-0.63469	0.426006	0.9997	2422	-1.4601	-0.546062	0.523287	0.993764	7100
FBgn0069354	Porin2	34499	Porin2	6	0.269242	0.405087	0.452437	0.457782	1.58455	0.286364	0.179299	0.0964379	0.216503	2.34981	1.23254	0.205943	0.905827	1744	1.19163	0.252939	0.778302	0.9997	5964	-1.02754	-0.0392012	0.963456	0.996162	14009
FBgn0038894	CG15497	42552		6	0.140297	0.278863	0.343496	0.298086	1.06074	0.132899	0.238746	0.273931	0.0809794	2.40171	1.26406	0.218539	0.905827	1772	1.25927	0.332586	0.731564	0.9997	5243	-1.03649	-0.05171	0.956225	0.994181	13849
FBgn0083121	Uhg7	NA	Uhg7	6	16.6998	46.8923	51.5615	25.3731	140.527	8.13117	48.8168	42.3801	12.5864	2.37428	1.24749	0.23391	0.905827	1849	1.0535	0.0751856	0.93711	0.9997	11165	-1.70233	-0.767508	0.423383	0.960295	4235
FBgn0085475	CG34446	5740549		6	0.445962	1.72495	1.29747	0.880246	4.34863	0.492799	1.68451	1.71033	0.762558	3.24103	1.69645	0.241816	0.905827	1563	-1.71922	-0.781751	0.577254	0.9997	3056	-1.65057	-0.722968	0.613355	0.993764	6342
FBgn0050380	CG30380	246579		6	0.339317	0.429	0.506501	0.441724	1.71654	0.522757	0.129198	0.48416	0.305159	2.32609	1.21791	0.290608	0.905827	2215	-1.26916	-0.343875	0.758022	0.9997	5412	1.16048	0.214717	0.845521	0.993764	10454
FBgn0030449	Fer3HCH	32260	Ferritin 3 heavy chain homologue	6	0.218181	0.478559	0.356211	0.363387	1.41634	0.22429	0.493208	0.163121	0.264926	2.186	1.12829	0.294311	0.905827	2331	-1.00255	-0.00367327	0.99715	0.9997	14781	-1.10369	-0.142329	0.88855	0.993764	11713
FBgn0053500	CG33500	2768957		6	0.118593	0.608598	0.161109	0.247944	1.13624	0.114987	0.713322	0.140155	0.259483	2.51999	1.33342	0.332309	0.905827	2309	-1.80003	-0.848024	0.532413	0.9997	2696	1.01791	0.025604	0.984886	0.998531	14356
FBgn0015831	Rtnl2	40903	Rtnl2	6	0.108729	0.381961	0.366612	0.316299	1.1736	0.188323	0.391334	0.358003	0.203492	2.42115	1.27569	0.382238	0.905827	2514	-1.008	-0.0114921	0.993531	0.9997	14576	1.46466	0.550567	0.69201	0.993764	8057
FBgn0033623	CG13202	36222		6	0.0352934	0.45475	0.397113	0.3743	1.26146	0.0611299	0.787651	0.530576	0.505372	2.24371	1.16589	0.437043	0.905827	2786	1.71392	0.777304	0.596466	0.9997	3181	-1.63577	-0.709972	0.625103	0.993764	6402
FBgn0034740	nsr	37577	novel spermatogenesis regulator	6	0.107422	0.300875	0.439937	0.534737	1.38297	0.108915	0.262486	0.359353	0.315503	2.04428	1.03159	0.460275	0.905827	2921	1.57831	0.658383	0.62203	0.9997	3663	1.655	0.726834	0.548203	0.993764	5915
FBgn0033765		NA		7	0.123067	0.381703	0.316423	1.5354	2.35659	0.0127448	0.0972073	0.199666	0.440356	3.02808	1.5984	0.0181508	0.478781	500	-1.59511	-0.673655	0.236212	0.9997	1467	6.62704	2.72836	8.9e-05	0.165368	34
FBgn0032582	CG13258	34959		7	1.33346	4.28425	2.49775	4.90818	13.0236	0.205461	0.669528	1.11715	1.72216	3.06424	1.61553	0.00214566	0.12969	376	-1.76918	-0.823082	0.0591731	0.9997	803	2.14492	1.10093	0.0123081	0.897135	579
FBgn0026396	Or22c	33381	Odorant receptor 22c	7	0.00930008	0.157826	0.230546	0.798274	1.19595	0.0161082	0.112714	0.325432	0.306249	5.9927	2.58321	0.0308638	0.609065	339	-1.03926	-0.0555511	0.957406	0.9997	13606	5.69063	2.50859	0.0155793	0.897135	104
FBgn0033748	vis	36372	vismay	7	0.433048	2.31992	1.53497	2.87012	7.15805	0.3584	0.419256	0.632145	0.766295	6.10706	2.61048	0.000777312	0.0631576	151	-1.72004	-0.78244	0.113641	0.9997	943	2.21259	1.14574	0.0216089	0.897135	508
FBgn0053317	CR33317	NA		7	0	0.329441	0.129539	0.773649	1.23263	0	0.570609	0.224368	0.306056	3.09082	1.62799	0.178131	0.905827	1250	-1.30136	-0.380025	0.742831	0.9997	5217	6.02682	2.5914	0.0328808	0.897135	130
FBgn0037850	CG14695	41314		7	0.248448	1.05059	0.647811	1.49015	3.437	0.123362	0.122619	0.281818	0.541776	4.32225	2.11178	0.00291341	0.16164	234	-1.81391	-0.859103	0.135202	0.9997	881	2.29884	1.20091	0.0331687	0.897135	514
FBgn0037672	sage	41105	salivary gland-expressed bHLH	7	0.778421	1.73158	0.874997	1.94684	5.33184	0.261418	0.832995	0.0353303	1.04438	2.1607	1.1115	0.0464681	0.747836	955	-1.93899	-0.955303	0.089007	0.9997	715	2.18143	1.12527	0.0397405	0.897135	609
FBgn0052248	CG32248	317938		7	0.0410329	0.811489	0.280346	1.16711	2.29998	0.0710711	1.32705	0.485574	0.639929	4.6447	2.21559	0.163062	0.905827	946	-1.96686	-0.975891	0.520911	0.9997	2476	8.20724	3.0369	0.0412506	0.897135	140
FBgn0033131	CR12842	NA		7	0.752911	4.22187	2.99704	7.32045	15.2923	0.580572	2.31378	1.94968	3.26041	5.88442	2.5569	0.00550445	0.240287	198	-1.42055	-0.506449	0.467074	0.9997	2851	2.51658	1.33146	0.047818	0.897135	510
FBgn0035777	CG8563	38826		7	0.246241	0.543427	0.304992	0.761082	1.85574	0.0678587	0.232535	0.189919	0.440924	2.07836	1.05545	0.125838	0.905827	1446	-1.84626	-0.884608	0.203097	0.9997	1009	2.4561	1.29637	0.0555801	0.897135	556
FBgn0029838	CG4666	31541		7	0.57402	1.45961	0.878834	1.52877	4.44123	0.306194	0.61512	0.44851	0.403029	2.7165	1.44175	0.0208902	0.50589	594	-1.75583	-0.812153	0.153666	0.9997	1007	2.00153	1.00111	0.0703788	0.897135	813
FBgn0036154	CG6168	39273		7	0.132144	0.375018	0.415397	1.02855	1.95111	0.114464	0.247015	0.160918	0.668062	3.05442	1.6109	0.101015	0.905827	866	1.21738	0.283778	0.74765	0.9997	5556	2.23547	1.16058	0.153076	0.897135	991
FBgn0042201	Nplp3	59235	Neuropeptide-like precursor 3	7	0.0158772	0.289336	0.235433	0.65424	1.19489	0.0275001	0.310246	0.228184	0.764253	5.40655	2.43471	0.0369044	0.66513	388	-1.30055	-0.379127	0.714477	0.9997	5002	2.29979	1.2015	0.242353	0.897135	1220
FBgn0021767	org-1	31778	optomotor-blind-related-gene-1	7	0.0123118	0.193428	0.410616	0.465971	1.08233	0.0213247	0.192304	0.352484	0.121728	8.37289	3.06573	0.037756	0.669969	335	1.31109	0.390769	0.752168	0.9997	5265	2.35566	1.23613	0.264489	0.897135	1262
FBgn0052196	CG32196	317908		7	0.095858	0.303331	0.286259	0.431554	1.117	0.166031	0.204584	0.425959	0.280999	4.95357	2.30847	0.0964353	0.905827	646	-1.74083	-0.799772	0.53614	0.9997	2810	2.57952	1.3671	0.281591	0.897135	1245
FBgn0031405	CG4267	33405		7	0.154483	0.226229	0.286402	0.475311	1.14243	0.19306	0.196623	0.180004	0.109708	2.4922	1.31742	0.259837	0.905827	1937	1.16079	0.21511	0.84506	0.9997	6699	2.04749	1.03386	0.312394	0.900286	1925
FBgn0032684	CG10178	35105		7	0.152067	0.251524	0.1472	0.885676	1.43647	0.179455	0.143475	0.0085533	1.27481	2.25163	1.17097	0.354392	0.905827	2518	-1.55652	-0.638323	0.607813	0.9997	3575	2.72166	1.44449	0.222753	0.897135	1069
FBgn0053318	CR33318	NA		7	0.339468	0.366976	0.324502	0.978206	2.00915	0.428223	0.25615	0.29706	1.00328	2.02907	1.02082	0.48384	0.911007	3586	-1.76713	-0.821405	0.573827	0.9997	2990	3.49836	1.80668	0.208103	0.897135	821
FBgn0052572	CG32572	32657		8	0.0252821	3.45565	2.60229	0.0209949	6.10422	0.00975383	0.645435	0.36937	0.0188432	103.195	6.68922	1.44554e-07	0.000134336	12	-1.28039	-0.356585	0.279473	0.9997	2355	-127.224	-6.99122	1.21e-07	0.000896704	1
FBgn0004377		NA		8	0.0360619	2.45811	1.72808	0.0823706	4.30462	0.0416244	0.757136	0.626113	0.115511	68.9447	6.10737	5.86654e-05	0.0106378	44	-1.36064	-0.444285	0.460162	0.9997	3068	-51.4006	-5.68371	0.000125893	0.180081	6
FBgn0034262	swi2	37010	swi2	8	0.027043	0.895159	1.42303	0.0249424	2.37017	0.038503	0.15391	0.933998	0.0432014	46.2115	5.53018	0.000149589	0.0215946	52	1.53043	0.61394	0.372192	0.9997	2089	-83.9037	-6.39066	3.52e-05	0.0872895	5
FBgn0052660	CR32660	NA		8	0.0297216	0.766622	0.589011	0.145866	1.53122	0.0514794	0.219107	0.336395	0.170618	14.4105	3.84905	0.00148059	0.0965563	116	-1.40784	-0.493485	0.580081	0.9997	3650	-5.40939	-2.43547	0.0232755	0.897135	120
FBgn0034199	Gbp	36936	Growth-blocking peptide	8	0.0383462	0.614437	0.47231	0.10624	1.23133	0.0664176	0.490027	0.210117	0.0953517	8.16603	3.02963	0.00440103	0.207085	161	-1.13068	-0.177197	0.832248	0.9997	6854	-4.92333	-2.29963	0.020326	0.897135	128
FBgn0029761	SK	31456	small conductance calcium-activated potassium channel	8	0.0227519	0.741812	0.953329	0.207503	1.9254	0.0306574	0.440852	0.717136	0.139211	41.9544	5.39075	0.00576188	0.245338	133	-1.10113	-0.138983	0.883982	0.9997	7450	-3.47906	-1.7987	0.132448	0.897135	571
FBgn0037380		NA		8	0	0.450718	0.594067	0.477672	1.52246	0	0.213436	0.282107	0.45551	22.3453	4.4819	0.00666638	0.267899	148	1.34412	0.426667	0.732245	0.9997	5050	-3.32123	-1.73172	0.192701	0.897135	797
FBgn0034493	CG8908	37293		8	0.142472	0.367845	0.36489	0.1505	1.02571	0.0157586	0.0464237	0.159945	0.0788626	2.55985	1.35606	0.00808314	0.307387	559	-1.13765	-0.186061	0.639862	0.9997	5325	-2.46107	-1.29929	0.0106603	0.897135	401
FBgn0033736	CG13154	36359		8	0.0907021	0.479386	0.555883	0.0601231	1.18609	0.0692735	0.229931	0.311135	0.104136	4.66614	2.22223	0.0253771	0.558344	358	1.16423	0.219372	0.790984	0.9997	6227	-12.2983	-3.62039	0.00156942	0.68371	17
FBgn0036605	CG13041	39801		8	1.18311	12.3474	20.4159	6.37382	40.3203	0.871036	11.959	23.4614	3.65356	9.48018	3.24492	0.0282481	0.583586	286	1.52223	0.60619	0.497929	0.9997	2816	-2.41972	-1.27484	0.173643	0.897135	998
FBgn0028896	CG17329	34958		8	0.0932698	0.924565	0.963041	0.644108	2.62498	0.102001	0.170352	0.600683	0.634622	9.24629	3.20887	0.0314928	0.614518	304	-1.04933	-0.069464	0.954595	0.9997	13409	-3.77633	-1.91699	0.158671	0.897135	623
FBgn0063493	GstE7	37112	Glutathione S transferase E7	8	0.0782902	0.625481	0.77041	0.504648	1.97883	0.135603	0.496409	0.205625	0.47392	9.32544	3.22117	0.0421707	0.705327	342	1.40978	0.495472	0.704526	0.9997	4521	-4.09	-2.0321	0.14982	0.897135	563
FBgn0032879	CG9317	35334		8	0.13359	0.353452	0.347798	0.170866	1.00571	0.0360309	0.124735	0.154627	0.152053	2.68244	1.42354	0.0476687	0.752427	733	-1.13489	-0.182551	0.768326	0.9997	6318	-2.36941	-1.24453	0.0781955	0.897135	634
FBgn0038353	CG5399	41900		8	0.847079	2.26687	3.38428	1.41141	7.90964	0.424757	0.406613	2.90778	0.414087	2.79888	1.48485	0.0479694	0.752749	673	1.2867	0.363674	0.545228	0.9997	3870	-2.18361	-1.12672	0.0831668	0.897135	735
FBgn0085305	CG34276	41934		8	0.142144	2.51239	1.31278	1.08423	5.05153	0.246201	2.14818	0.350661	1.14192	10.8887	3.44476	0.0620279	0.82839	422	1.08041	0.111575	0.942285	0.9997	9538	-3.44825	-1.78587	0.285969	0.897135	1128
FBgn0030539	CG1368	32361		8	2.74434	5.56051	5.11024	2.47704	15.8921	1.40346	2.90111	3.3707	0.112149	2.03378	1.02417	0.0757716	0.891824	1231	-1.1034	-0.141954	0.781887	0.9997	6817	-2.02081	-1.01493	0.0809934	0.897135	835
FBgn0052755	CG32755	318192		8	0.167838	0.580153	0.625625	0.312962	1.68658	0.214433	0.113208	0.356962	0.271735	5.26506	2.39645	0.0930116	0.905827	631	-1.03364	-0.0477293	0.969122	0.9997	13805	-4.41046	-2.14093	0.125456	0.897135	447
FBgn0085250	CG34221	5740574		8	0.215565	0.511018	0.557579	0.0743715	1.35853	0.0336953	0.106875	0.436962	0.100423	2.25434	1.1727	0.0954237	0.905827	1236	-1.02286	-0.0326017	0.959738	0.9997	13949	-6.84101	-2.77421	0.00160938	0.68371	43
FBgn0038926	CG13409	42592		8	0.155055	0.491688	0.351467	0.133819	1.13203	0.108608	0.142704	0.196993	0.120245	3.67662	1.87838	0.103841	0.905827	782	-1.38137	-0.466097	0.646847	0.9997	4168	-6.83622	-2.7732	0.0390648	0.897135	141
FBgn0053687	CG33687	3772322		8	0.472298	1.48344	0.822041	0.655314	3.4331	0.410468	0.140233	0.398645	0.567699	4.43757	2.14977	0.11688	0.905827	757	-1.92455	-0.94452	0.457327	0.9997	2103	-2.79686	-1.48381	0.289019	0.897135	1230
FBgn0031055	et	32975	eye transformer	8	0.191781	0.510217	0.405037	0.0737452	1.18078	0.0377736	0.135543	0.0794245	0.104319	2.51867	1.33266	0.11975	0.905827	1164	-1.18554	-0.245548	0.751783	0.9997	5781	-11.5954	-3.53549	0.00223774	0.7394	25
FBgn0040832	CG8012	50305		8	1.04597	2.05158	1.10783	0.49542	4.70079	0.440116	1.45413	0.566093	0.250488	2.02293	1.01644	0.123983	0.905827	1488	-1.7038	-0.768756	0.251922	0.9997	1334	-2.25654	-1.17411	0.122062	0.897135	839
FBgn0050287	CG30287	246530		8	0.171771	0.473809	0.274951	0.0904439	1.01097	0.0583223	0.129097	0.176481	0.0788547	2.66613	1.41475	0.125649	0.905827	1112	-1.87621	-0.907821	0.310982	0.9997	1418	-3.8839	-1.95751	0.0550126	0.897135	280
FBgn0032291	CG17118	34478		8	0.401517	0.982457	1.21568	0.474734	3.07439	0.169425	0.859939	0.794089	0.187028	2.16393	1.11366	0.126945	0.905827	1399	1.34277	0.425217	0.511625	0.9997	3422	-2.42972	-1.28079	0.0685237	0.897135	596
FBgn0033520	Prx2540-1	246663	Peroxiredoxin 2540-1	8	0.337225	1.027	1.37104	0.577739	3.313	0.104044	0.886094	1.15408	0.297993	2.55823	1.35515	0.127314	0.905827	1168	1.27559	0.351167	0.654333	0.9997	4647	-2.01593	-1.01145	0.210576	0.897135	1260
FBgn0039108	CG10232	42800		8	0.337998	1.09083	1.00729	0.477909	2.91403	0.23205	0.335022	0.333356	0.421411	3.40186	1.76632	0.149066	0.905827	1006	-1.07238	-0.100812	0.925005	0.9997	9299	-5.56441	-2.47623	0.0596028	0.897135	204
FBgn0033519	CG11825	36099		8	0.347363	0.918184	1.07296	0.528752	2.86725	0.217001	0.47119	0.759014	0.544854	2.64358	1.4025	0.15936	0.905827	1302	1.11615	0.158526	0.862275	0.9997	7215	-2.9587	-1.56496	0.118654	0.897135	612
FBgn0086606		NA		8	2.87753	9.54673	6.13695	3.15255	21.7138	2.92958	8.95546	3.25108	4.42093	3.0421	1.60507	0.163046	0.905827	1210	-1.21709	-0.283433	0.793781	0.9997	5963	-3.23183	-1.69235	0.1472	0.897135	660
FBgn0034558	CG9236	37363		8	1.02825	2.14921	1.49786	0.949382	5.6247	0.807508	0.859717	0.995445	0.75462	2.45912	1.29814	0.205468	0.905827	1702	-1.49111	-0.576389	0.554047	0.9997	3331	-2.74826	-1.45852	0.19069	0.897135	927
FBgn0260763	CG42561	8674029		8	0.509304	1.39258	1.22308	0.736288	3.86126	0.177115	0.629013	0.495909	0.730787	2.38743	1.25546	0.303847	0.905827	2250	-1.14778	-0.198844	0.860885	0.9997	6919	-4.43328	-2.14837	0.109034	0.897135	382
FBgn0038509	CG14332	42098		8	0.0229667	0.686908	0.972867	0.202074	1.88482	0.0397795	1.18976	1.68505	0.350002	3.40008	1.76557	0.312121	0.905827	1854	1.19214	0.253556	0.880091	0.9997	6798	-2.3472	-1.23094	0.471279	0.98347	3843
FBgn0085294	CG34265	5740186		8	0.411146	0.599999	0.909844	0.153023	2.07401	0.477246	0.234018	0.548687	0.160145	2.12375	1.08661	0.323902	0.905827	2453	1.29424	0.372107	0.722161	0.9997	5090	-6.31883	-2.65966	0.0291904	0.897135	115
FBgn0046826		NA		8	3.70141	9.23066	2.86843	1.82355	17.6241	6.41104	11.7561	2.76763	3.15849	2.76603	1.46782	0.363606	0.905827	2325	-1.66121	-0.73223	0.645	0.9997	3659	-2.17094	-1.11832	0.491087	0.991042	4470
FBgn0031239	CG17075	33191		8	0.356859	0.434567	0.44867	0.286629	1.52672	0.317828	0.342636	0.340952	0.326439	2.04747	1.03384	0.626292	0.94369	5190	1.08103	0.112401	0.954838	0.9997	10055	-3.39576	-1.76373	0.417336	0.957342	2243
FBgn0034883	CG17664	37737		9	0.0213842	1.38919	0.502824	0.783326	2.69672	0.0370385	0.619358	0.341726	0.132205	48.2527	5.59254	8.25114e-06	0.00223066	37	-3.00724	-1.58844	0.0336076	0.9997	242	1.76216	0.817343	0.243643	0.897135	1424
FBgn0003886	alphaTub85E	41183	alpha-Tubulin at 85E	9	0.298311	3.2234	1.47632	0.963161	5.96119	0.143669	1.12201	1.20955	0.0259539	10.2851	3.36249	0.000203045	0.0269354	86	-2.35116	-1.23337	0.0345287	0.9997	396	-1.37004	-0.454223	0.43946	0.971937	6883
FBgn0032136	CG15828	34283		9	0.141308	0.567979	0.242427	0.426577	1.37829	0.0836034	0.09486	0.0735179	0.080441	4.86149	2.2814	0.00030925	0.0343152	163	-2.38905	-1.25644	0.0108206	0.9997	333	1.85083	0.888173	0.0518038	0.897135	855
FBgn0040099	lectin-28C	NA	lectin-28C	9	1.334	6.31464	3.03973	3.94889	14.6373	0.243524	0.461049	0.667281	2.86379	4.79811	2.26247	0.000674986	0.0586922	177	-2.14681	-1.10219	0.0293699	0.9997	481	1.28391	0.360549	0.445501	0.9776	7022
FBgn0033949	CG10131	36624		9	1.68323	4.30334	2.0893	2.51249	10.5884	0.498873	0.477677	0.563548	0.903173	2.51694	1.33167	0.00194767	0.120166	526	-2.01157	-1.00832	0.0126751	0.9997	499	1.2101	0.275125	0.446108	0.9776	7245
FBgn0037501	Ir84a	40891	Ionotropic receptor 84a	9	0.00538402	0.547819	0.172028	0.298577	1.02381	0.0093254	0.351987	0.0478551	0.262034	37.1395	5.21488	0.00285992	0.159267	102	-2.65281	-1.40752	0.289643	0.9997	895	-1.82466	-0.867624	0.546115	0.993764	5669
FBgn0033367	PO45	35910		9	1.00008	7.04166	4.70702	3.32013	16.0689	0.388772	1.55255	5.02467	0.872703	7.52151	2.91102	0.00393081	0.192261	165	-2.12008	-1.08412	0.142984	0.9997	712	-1.05196	-0.0730848	0.920271	0.993764	13051
FBgn0050046	CG30046	36334		9	0.218325	0.831319	0.210429	0.275726	1.5358	0.14895	0.352425	0.0617203	0.103085	3.83073	1.93762	0.00732426	0.285838	308	-3.45932	-1.79049	0.0128243	0.9997	148	1.31334	0.393245	0.558898	0.993764	7484
FBgn0082172		NA		9	0	4.83561	0	0.458939	5.29455	0	4.44987	0	0.794906	5.13323	2.35987	0.00936265	0.333046	253	-3.66601	-1.87421	0.0298034	0.9997	161	-1.05123	-0.0720729	0.926396	0.993764	13324
FBgn0035281	Cpr62Bc	38241	Cuticular protein 62Bc	9	0.119781	0.584946	0.184399	0.25037	1.1395	0.137704	0.32266	0.0557713	0.170884	8.38677	3.06812	0.0113088	0.372016	200	-2.76293	-1.4662	0.164638	0.9997	566	1.12014	0.163677	0.875665	0.993764	11338
FBgn0036993	CG5910	40264		9	0.290694	0.869183	0.423066	0.490904	2.07385	0.217414	0.1744	0.188128	0.156038	3.69184	1.88434	0.0138335	0.423913	365	-2.10585	-1.0744	0.114576	0.9997	663	1.20463	0.268596	0.683532	0.993764	8871
FBgn0050385	CG30385	246585		9	0.221605	0.738916	0.324359	0.393515	1.6784	0.191919	0.143065	0.0756162	0.12679	5.31326	2.4096	0.0138911	0.423913	270	-2.15562	-1.10811	0.185463	0.9997	797	1.18443	0.244192	0.768087	0.993764	9695
FBgn0036617	Cpr72Ea	39814	Cuticular protein 72Ea	9	0.512588	4.07377	2.82278	2.79022	10.1994	0.438441	2.65872	3.63636	2.25806	9.96875	3.31741	0.0196942	0.491712	240	-2.21355	-1.14636	0.293794	0.9997	1072	1.44859	0.534648	0.623736	0.993764	7592
FBgn0085360	CG34331	33011		9	0.499057	2.60881	0.671438	1.0038	4.78311	0.397409	1.95946	0.659775	0.553803	4.8977	2.29211	0.020436	0.499775	319	-4.0435	-2.0156	0.0380614	0.9997	152	1.86425	0.898593	0.33752	0.92739	2355
FBgn0038680	Cyp12a5	42293	Cyp12a5	9	0.201762	0.456057	0.17507	0.202364	1.03525	0.100406	0.233393	0.0378768	0.0762485	2.46003	1.29867	0.0320478	0.618855	752	-2.40958	-1.26878	0.0405039	0.9997	382	1.06944	0.0968547	0.867241	0.993764	12084
FBgn0038299	Spn88Eb	41829	Serpin 88Eb	9	0.212376	0.769315	0.291246	0.217318	1.49025	0.236279	0.678819	0.154478	0.0944331	5.635	2.49442	0.0428048	0.712096	405	-2.07014	-1.04973	0.338975	0.9997	1372	-1.27265	-0.347834	0.761299	0.993764	9115
FBgn0038014	CG10041	41496		9	0.298987	0.943336	0.362715	0.410431	2.01547	0.147647	0.705677	0.190336	0.081413	2.62039	1.38978	0.045522	0.738762	737	-2.35699	-1.23695	0.0727059	0.9997	460	1.28343	0.360006	0.583623	0.993764	7693
FBgn0036618	Cpr72Eb	39815	Cuticular protein 72Eb	9	0.247068	0.938511	0.511929	0.57805	2.27556	0.171952	0.406549	0.44523	0.188198	4.32287	2.11199	0.0555751	0.793071	517	-2.9663	-1.56867	0.140539	0.9997	480	1.89502	0.92221	0.371461	0.943183	2803
FBgn0085261	CG34232	5740195		9	0.202148	0.571095	0.386232	0.400694	1.56017	0.015052	0.0928743	0.352961	0.208809	2.72706	1.44735	0.0655243	0.852088	806	-2.0882	-1.06226	0.16439	0.9997	780	1.27049	0.345391	0.63766	0.993764	8125
FBgn0028430	He	117464	Hemese	9	1.65775	4.57169	1.9479	1.549	9.72634	0.57607	2.26323	0.919093	1.41589	2.37764	1.24953	0.0681912	0.864395	930	-2.07343	-1.05202	0.130078	0.9997	707	-1.52102	-0.605039	0.427893	0.961512	4806
FBgn0033521	CG12896	36101		9	0.130477	0.598248	0.529706	0.233658	1.49209	0.167159	0.499861	0.917478	0.0931756	6.60431	2.72341	0.0775816	0.90088	522	-3.8151	-1.93172	0.193638	0.9997	492	1.79283	0.84224	0.565217	0.993764	5900
FBgn0030029	CG15343	31765		9	0.307749	0.66295	0.191631	0.374074	1.5364	0.214265	0.205372	0.11476	0.235526	2.26326	1.1784	0.0828545	0.905827	1098	-3.43673	-1.78104	0.0178119	0.9997	157	1.86804	0.901525	0.19444	0.897135	1292
FBgn0038753	CG4459	42377		9	0.309373	0.686852	0.262814	0.33649	1.59553	0.216941	0.422019	0.0872312	0.0309683	2.08537	1.0603	0.0857456	0.905827	1261	-2.206	-1.14143	0.0764133	0.9997	522	1.26544	0.339636	0.581383	0.993764	7761
FBgn0067684		NA		9	0	5.88391	0	0	5.88391	0	10.1912	0	0	3.08204	1.62389	0.132428	0.905827	978	-2.20111	-1.13823	0.279004	0.9997	1014	-1.51434	-0.598689	0.563796	0.993764	6374
FBgn0033659	Damm	36266	Death associated molecule related to Mch2	9	0.241612	0.4973	0.273939	0.403494	1.41635	0.215328	0.177746	0.211528	0.278748	2.36255	1.24034	0.143169	0.905827	1357	-2.17458	-1.12074	0.186544	0.9997	784	1.6348	0.70911	0.390294	0.9503	3701
FBgn0052830		NA		9	0.289548	0.72049	0.37061	0.473919	1.85457	0.136673	0.482587	0.301677	0.206384	2.0809	1.05721	0.27721	0.905827	2312	-2.62725	-1.39356	0.173105	0.9997	603	1.94338	0.958571	0.333607	0.923132	2228
FBgn0035189	CG9119	38124		9	0.285731	0.372298	0.218961	0.224793	1.10178	0.364402	0.213477	0.217024	0.0256746	2.17116	1.11847	0.336103	0.905827	2483	-2.28467	-1.19199	0.316161	0.9997	1194	1.65756	0.729063	0.533612	0.993764	5752
FBgn0027793	CG14787	31096		9	0.268177	0.281626	0.168578	0.300042	1.01842	0.236993	0.0793859	0.224828	0.261596	2.0086	1.00619	0.517631	0.921425	3846	-2.47775	-1.30903	0.411196	0.9997	1569	1.15401	0.20666	0.896486	0.993764	10990
FBgn0051719	RluA-1	34438	RluA-1	10	0.0112152	1.01114	0	1.38778	2.41014	0.0138471	0.596165	0	0.343185	64.2735	6.00615	7.98635e-06	0.00219906	34	-149.742	-7.22633	1.6e-06	0.0119175	1	242.418	7.92136	4.51e-07	0.00167772	3
FBgn0040102	lectin-24Db	53550	lectin-24Db	10	1.07666	3.51746	0.764077	6.26893	11.6271	0.258085	0.593475	0.467133	2.80729	3.12728	1.64491	0.00737294	0.286985	399	-5.68858	-2.50807	0.00130934	0.9997	29	8.9277	3.15829	0.000135928	0.180081	19
FBgn0035006	CG4563	37901		10	0.0179136	0.644355	0.146137	2.49668	3.30509	0.0173689	0.38931	0.22061	0.631968	26.0913	4.7055	0.00114312	0.0819072	88	-7.39704	-2.88695	0.0196525	0.9997	44	31.0599	4.95698	0.000204615	0.211443	7
FBgn0030933	CG6470	32840		10	0.107762	0.330734	0.0849999	0.618284	1.14178	0.0765265	0.133408	0.113567	0.380772	3.06889	1.61772	0.071466	0.876569	732	-4.85851	-2.28051	0.0194472	0.9997	76	8.35768	3.0631	0.00215619	0.737806	36
FBgn0034568	CG3216	37376		10	0.123221	0.594743	0.351792	0.904078	1.97383	0.0223465	0.151358	0.322451	0.380451	4.41753	2.14324	0.0392924	0.681725	433	-3.70231	-1.88843	0.0638841	0.9997	219	5.58761	2.48223	0.0139452	0.897135	102
FBgn0031157	CG1503	33090		10	0.150162	1.14476	0.384853	1.16529	2.84507	0.0459512	0.435847	0.33924	0.306256	6.91531	2.78979	0.00892602	0.32371	202	-5.13972	-2.36169	0.0218698	0.9997	67	5.29298	2.40408	0.0161585	0.897135	110
FBgn0004240	Dpt	37183	Diptericin	10	0.277642	0.469998	0	1.92609	2.67373	0.48089	0.541137	0	2.32303	2.51171	1.32867	0.455767	0.905827	2734	-5.90792	-2.56265	0.168814	0.9997	367	15.7767	3.97973	0.0339005	0.897135	100
FBgn0031472	CG2983	33485		10	0	0.467577	0.19523	0.475619	1.13843	0	0.257148	0.172269	0.276592	30.3833	4.92521	0.000861727	0.0667859	84	-4.17409	-2.06146	0.0776006	0.9997	217	4.49381	2.16794	0.0566784	0.897135	239
FBgn0028542	nimB4	34814	nimrod B4	10	0.359194	1.24091	0.432296	0.794559	2.82696	0.213762	0.349031	0.203587	0.203805	3.40731	1.76863	0.00533595	0.238977	334	-2.97572	-1.57324	0.0114289	0.9997	202	2.06388	1.04536	0.0704605	0.897135	794
FBgn0039593	CG9989	43390		10	1.07021	2.44562	0.848094	1.96582	6.32975	0.030119	0.96804	0.197086	1.5002	2.08827	1.06231	0.0566075	0.795915	1082	-2.58645	-1.37097	0.0305587	0.9997	315	2.09935	1.06994	0.077853	0.897135	800
FBgn0039630	CG11843	43432		10	0.650172	1.44025	0.939148	1.4925	4.52208	0.241455	0.429202	0.705038	0.326265	2.18284	1.12621	0.0693306	0.868472	1096	-2.06745	-1.04785	0.095401	0.9997	633	2.07436	1.05267	0.0796319	0.897135	812
FBgn0052625	CG32625	318128		10	0.633799	2.36809	0.849719	1.9793	5.83091	0.222649	2.79814	0.763877	0.818707	2.60845	1.38319	0.174736	0.905827	1386	-2.69817	-1.43198	0.173676	0.9997	590	3.03238	1.60045	0.110336	0.897135	572
FBgn0052639	CG32639	318134		10	0.167671	0.792123	0.184972	0.826156	1.97092	0.145573	0.22448	0.0909605	0.760109	5.16891	2.36986	0.0244242	0.552418	328	-3.77408	-1.91612	0.0590217	0.9997	206	2.93091	1.55135	0.115258	0.897135	606
FBgn0053460	CG33460	3885588		10	0.386577	0.644504	0.27104	0.870353	2.17247	0.337898	0.269745	0.134077	0.821239	2.05682	1.04042	0.237562	0.905827	2130	-2.29636	-1.19935	0.186548	0.9997	729	2.57569	1.36496	0.121527	0.897135	717
FBgn0036849	CG14079	40086		10	0.381004	0.656526	0.298907	0.716969	2.05341	0.34285	0.370478	0.310715	0.199178	2.61818	1.38857	0.181908	0.905827	1420	-2.52763	-1.33778	0.202414	0.9997	689	2.80387	1.48742	0.142428	0.897135	748
FBgn0085256	CG34227	36186		10	0.10441	0.354184	0.465115	1.54254	2.46625	0.103602	0.281763	0.805603	2.29708	2.40557	1.26638	0.421548	0.905827	2633	-2.10896	-1.07653	0.494283	0.9997	2126	4.66287	2.22122	0.154494	0.897135	531
FBgn0034407	DptB	37184	Diptericin B	10	0.383462	0.490498	0	1.11397	1.98793	0.664176	0.427291	0	1.7021	2.33986	1.22642	0.499245	0.912758	3485	-5.94061	-2.57061	0.176525	0.9997	390	5.17514	2.3716	0.205547	0.897135	700
FBgn0002531	Lcp1	35817	Larval cuticle protein 1	10	0.39463	3.17649	1.02901	2.34455	6.94467	0.260053	3.3758	0.965705	1.85878	5.4655	2.45035	0.0459752	0.744668	421	-2.77613	-1.47308	0.196001	0.9997	622	2.31745	1.21254	0.272218	0.897135	1295
FBgn0010431	mtrm	38958	matrimony	10	0.280586	0.612357	0.19478	0.259011	1.34673	0.199633	0.167147	0.174043	0.115749	2.52192	1.33452	0.175914	0.905827	1434	-5.54764	-2.47187	0.0271278	0.9997	74	2.23559	1.16066	0.273461	0.897135	1313
FBgn0002535	Lcp4	35820	Larval cuticle protein 4	10	0.57977	2.21128	0.440237	1.38505	4.61634	0.471921	2.28457	0.155841	1.41587	3.02449	1.59669	0.111134	0.905827	900	-3.23636	-1.69437	0.102726	0.9997	346	2.12988	1.09077	0.281388	0.897135	1386
FBgn0034467	CG15128	37263		11	0.0196596	1.90605	0.842662	0	2.76837	0.017461	0.0253698	0.457413	0	69.7231	6.12356	1.58451e-07	0.000138589	16	-2.32227	-1.21554	0.00984175	0.9997	356	-95.78	-6.58165	1.91e-07	0.000946207	4
FBgn0030040	CG15347	31779		11	0.079778	1.93716	0.958231	0.288181	3.26335	0.0349177	0.956647	0.920859	0.0676614	18.5505	4.21338	6.79692e-05	0.0116224	56	-2.21528	-1.14749	0.0815118	0.9997	532	-2.65012	-1.40606	0.0704136	0.897135	511
FBgn0033397	Cyp4p3	35948	Cyp4p3	11	0	0.778489	0.471996	0.226853	1.47734	0	0.248332	0.334304	0.201859	65.2023	6.02685	0.000634373	0.0571666	66	-2.3343	-1.22299	0.302669	0.9997	1070	-3.45734	-1.78966	0.197345	0.897135	793
FBgn0046815		NA		11	0.780869	17.4556	3.16151	1.82355	23.2215	1.3525	13.8718	3.20178	3.15849	8.88564	3.15147	0.0148087	0.436497	214	-3.5922	-1.84487	0.116927	0.9997	347	-2.71597	-1.44147	0.232534	0.897135	1096
FBgn0029748	CG15464	31436		11	0.143133	1.49013	0.481548	0.142026	2.25683	0.207165	1.70213	0.466721	0.158068	9.00127	3.17013	0.0334311	0.636474	312	-3.33831	-1.73912	0.201801	0.9997	563	-2.97102	-1.57096	0.279847	0.897135	1178
FBgn0035955	CG5194	39037		11	0.17772	0.482059	0.235193	0.146524	1.0415	0.216209	0.117732	0.213309	0.13572	4.25419	2.08888	0.106344	0.905827	731	-2.41302	-1.27084	0.303326	0.9997	1032	-2.57058	-1.3621	0.30279	0.897135	1314
FBgn0034200	CG11395	36937		12	0.737182	0.122894	0.350333	0.294329	1.50474	1.10666	0.127582	0.164331	0.211202	-1.92374	-0.943917	0.578736	0.936689	4602	3.72785	1.89834	0.264396	0.9997	685	-1.34412	-0.426657	0.779557	0.993764	9063
FBgn0030080	CG15366	31832		12	0.106337	0	0.256865	0.642285	1.00549	0.0930756	0	0.30812	1.11247	-1.84642	-0.884732	0.518835	0.922532	4167	3.63789	1.8631	0.185738	0.9997	495	-1.343	-0.425456	0.749448	0.993764	8847
FBgn0003374	Sgs4	31304	Salivary gland secretion 4	12	0.370289	0.161547	1.614	0.938679	3.08452	0.53515	0.185553	1.95619	0.776907	-1.80786	-0.85428	0.701911	0.961621	7133	4.85244	2.27871	0.298239	0.9997	754	-1.00819	-0.0117731	0.994832	0.999523	14634
FBgn0010040	GstD4	48337	Glutathione S transferase D4	12	0.25644	0.207766	0.450414	0.342276	1.2569	0.0784734	0.244867	0.149123	0.222982	-1.80718	-0.853739	0.304416	0.905827	2626	2.95773	1.56449	0.0720598	0.9997	323	-1.35802	-0.441508	0.568784	0.993764	7457
FBgn0069056	CG33226	2768859		12	0.532538	0.349129	0.692348	0.874544	2.44856	0.155834	0.244391	0.258452	0.542023	-1.79836	-0.846678	0.248998	0.905827	2442	2.32434	1.21682	0.111158	0.9997	551	1.13096	0.177554	0.782441	0.993764	10325
FBgn0041706	CG3253	37861		12	5.66996	3.22224	7.30927	5.08607	21.2876	0.294332	1.15308	1.80989	0.585904	-1.75315	-0.809952	0.0148249	0.436497	1160	2.25581	1.17365	0.00163863	0.9997	371	-1.43116	-0.517181	0.0603629	0.897135	1898
FBgn0033304	Cyp6a13	35837	Cyp6a13	12	0.234569	0.213035	0.287976	0.723165	1.45875	0.151949	0.251076	0.17604	0.531462	-1.71161	-0.775352	0.52263	0.925337	4410	2.0646	1.04586	0.395368	0.9997	1685	2.81458	1.49292	0.164456	0.897135	827
FBgn0031975	Tg	34093	Transglutaminase	12	0.521316	0.348913	0.741022	0.283201	1.89445	0.0943784	0.088704	0.0723969	0.151473	-1.59559	-0.674092	0.141814	0.905827	2140	2.19122	1.13173	0.0221695	0.9997	434	-2.94865	-1.56006	0.0033554	0.897135	257
FBgn0032284	CG7294	34470		12	1.26265	1.17823	1.74352	1.88837	6.07275	1.32666	1.66959	0.9678	1.5009	-1.57808	-0.658172	0.577603	0.936689	5684	2.8101	1.49062	0.209182	0.9997	655	-1.08621	-0.119302	0.904383	0.993764	12041
FBgn0050441	CG30441	246616		12	0.649845	0.625927	1.07995	0.714106	3.06983	0.300452	0.749237	0.11084	0.0991654	-1.57241	-0.652975	0.466322	0.905827	3207	2.90453	1.53831	0.0984458	0.9997	381	-1.52727	-0.610956	0.466078	0.98063	5293
FBgn0038198	Npc2b	41710	Niemann-Pick type C-2b	12	0.569946	0.734939	0.80303	1.01795	3.12586	0.287401	0.82749	0.186043	0.67379	-1.56027	-0.641796	0.573127	0.935642	5761	2.41089	1.26957	0.274403	0.9997	911	1.17729	0.235472	0.811788	0.993764	10063
FBgn0030588	CG9521	32414		12	0.566987	0.378247	0.808487	0.615533	2.36925	0.0478143	0.153153	0.478327	0.171582	-1.55231	-0.634414	0.24034	0.905827	2652	2.11768	1.08248	0.0609529	0.9997	546	-1.21516	-0.281142	0.551962	0.993764	7841
FBgn0034888	St3	37743	Sulfotransferase 3	12	2.58736	1.60501	4.92899	4.49403	13.6154	1.11222	0.38597	2.13251	0.769992	-1.54166	-0.624482	0.176244	0.905827	2408	2.997	1.58352	0.00296603	0.9997	185	-1.13422	-0.181706	0.588675	0.993764	8910
FBgn0038009	CG17738	41490		12	0.691881	0.368066	1.21604	0.822056	3.09804	0.638018	0.344798	1.19586	0.286872	-1.52904	-0.612622	0.610163	0.941064	6595	3.2865	1.71655	0.161759	0.9997	471	-1.17809	-0.236448	0.828848	0.993764	10180
FBgn0053082	CG33082	318857		12	3.7965	2.99818	5.10178	3.0082	14.9047	1.49494	1.77229	1.9987	1.36243	-1.51702	-0.601241	0.339943	0.905827	2983	1.99991	0.999933	0.12713	0.9997	724	-1.73222	-0.792622	0.186689	0.897135	1345
FBgn0032533	CG16888	34789		12	0.226729	0.14846	1.05293	0.644864	2.07299	0.162223	0.16699	1.72578	0.246726	-1.47159	-0.557373	0.672074	0.951707	7667	2.26583	1.18004	0.37667	0.9997	1429	1.8274	0.86979	0.479528	0.985742	4822
FBgn0032100	CG13108	34240		12	0.206206	0.197163	0.600765	0.271072	1.27521	0.0883518	0.171295	0.305225	0.134499	-1.47061	-0.556414	0.530761	0.9296	5318	4.08683	2.03098	0.0316467	0.9997	140	-2.20027	-1.13768	0.176692	0.897135	1088
FBgn0030041	CG12116	31782		12	0.64032	0.108805	0.28281	0.235712	1.26765	0.882983	0.0315789	0.0931148	0.221516	-1.44256	-0.528636	0.731822	0.965998	8373	2.32716	1.21857	0.429891	0.9997	1718	-1.52256	-0.606494	0.680403	0.993764	6654
FBgn0034819	CG9877	37666		12	0.276631	0.152846	2.20881	0.456537	3.09483	0.405434	0.264737	2.02043	0.790744	-1.4083	-0.49395	0.787725	0.978013	8754	6.82738	2.77133	0.134371	0.9997	286	-6.47969	-2.69593	0.140964	0.897135	423
FBgn0031045	CG14212	32964		12	0.53074	0.344071	0.801294	0.37002	2.04612	0.229531	0.0579619	0.396333	0.349892	-1.38691	-0.471873	0.678633	0.955096	8064	2.0471	1.03358	0.369964	0.9997	1559	-4.74225	-2.24557	0.0718154	0.897135	258
FBgn0034198	CG11400	36935		12	0.561545	0.593611	1.17218	0.659432	2.98677	0.415054	0.585096	0.551558	0.41317	-1.35947	-0.443045	0.710466	0.962734	8419	3.51948	1.81536	0.131642	0.9997	388	-2.22429	-1.15334	0.293423	0.897135	1362
FBgn0002789	Mp20	36468	Muscle protein 20	12	0.360915	0.586372	0.77297	1.03068	2.75094	0.174256	0.596957	0.15567	0.458978	-1.312	-0.391769	0.734754	0.966012	9900	2.80299	1.48697	0.195843	0.9997	616	1.38158	0.466318	0.610096	0.993764	7616
FBgn0004592	Eig71Ee	39706	Ecdysone-induced gene 71Ee	12	0.426326	0.143307	1.48596	0.564117	2.61971	0.71709	0.212559	1.68413	0.396482	-1.27654	-0.352242	0.869531	0.985066	10782	5.88947	2.55814	0.22075	0.9997	488	-1.15484	-0.207693	0.90607	0.993764	11102
FBgn0003375	Sgs5	42114	Salivary gland secretion 5	12	1.35493	0.614138	2.44523	2.17096	6.58526	1.94405	0.823267	3.95021	1.39204	-1.25913	-0.332422	0.873816	0.986909	10868	2.0959	1.06757	0.607864	0.9997	2873	2.57547	1.36483	0.43878	0.971589	2918
FBgn0052745	CR32745	NA		12	0.42339	0.296865	0.774645	0.359533	1.85443	0.390429	0.268541	0.62993	0.420543	-1.25113	-0.323227	0.816457	0.983234	10536	2.85256	1.51226	0.280324	0.9997	838	-3.83804	-1.94037	0.171345	0.897135	649
FBgn0034470	Obp56d	37266	Odorant-binding protein 56d	12	0.894755	2.60304	2.24953	1.15092	6.89824	0.319002	3.70222	1.2689	1.47828	-1.14454	-0.194766	0.897036	0.987019	11674	2.72318	1.44529	0.324156	0.9997	1033	-3.13636	-1.64909	0.25263	0.897135	1068
FBgn0039415	CG6142	43178		12	0.548253	0.491938	1.00911	0.881081	2.93038	0.176115	0.224018	0.119743	0.443473	-1.12429	-0.169011	0.749805	0.968924	11059	2.15019	1.10446	0.0486688	0.9997	511	-1.14551	-0.195992	0.658694	0.993764	9249
FBgn0037730	CG9444	41175		12	0.340365	0.320156	0.659873	0.367714	1.68811	0.0782738	0.0736076	0.175006	0.0542922	-1.09108	-0.125754	0.748871	0.968764	11434	2.08583	1.06062	0.0153768	0.9997	477	-1.79765	-0.846109	0.033039	0.897135	824
FBgn0029596	CG14054	31172		12	0.300638	0.298546	1.22815	0.600672	2.42801	0.140591	0.176348	0.220158	0.392744	-1.00903	-0.0129728	0.983454	0.997531	14561	4.15207	2.05383	0.0035001	0.9997	81	-2.41374	-1.27127	0.0292318	0.897135	464
FBgn0085235	CG34206	5740129		12	0.380486	0.402164	0.593716	0.370378	1.74674	0.315741	0.352582	0.163711	0.520591	1.02508	0.0357391	0.980597	0.997531	14233	2.31996	1.2141	0.402742	0.9997	1591	-4.55626	-2.18785	0.149842	0.897135	519
FBgn0033809	CG4630	36458		12	0.346364	0.391075	1.02723	0.723267	2.48794	0.113965	0.171048	0.147466	0.140455	1.12964	0.175868	0.680195	0.956118	10591	2.5586	1.35536	0.00426961	0.9997	274	-1.4464	-0.53247	0.124238	0.897135	2292
FBgn0053914	CG33914	3772464		12	0.0371061	0.0657267	0.990943	0.0924896	1.18627	0.0329564	0.113842	1.71636	0.11831	1.23184	0.300817	0.839404	0.983381	10761	2.60336	1.38037	0.354722	0.9997	1230	-2.98794	-1.57915	0.290611	0.897135	1209
FBgn0039805	Cpr100A	43657	Cuticular protein 100A	12	0.175915	0.221002	0.888939	0.220492	1.50635	0.0791948	0.010612	0.872721	0.242738	1.30031	0.37886	0.704389	0.961621	9743	2.74572	1.45719	0.138343	0.9997	507	-3.89508	-1.96165	0.0541017	0.897135	273
FBgn0052026	CG32026	317829		12	0.480853	0.317067	0.489511	0.687359	1.97479	0.504745	0.253407	0.246796	0.619546	1.31525	0.395338	0.864903	0.983381	10595	2.06237	1.04431	0.629232	0.9997	3044	-2.79758	-1.48418	0.485839	0.988713	3591
FBgn0033158	CG12164	35651		12	0.455245	0.690186	1.6338	1.32314	4.10237	0.0733301	0.547761	0.251319	0.341383	1.32735	0.408545	0.456605	0.905827	5951	2.65744	1.41004	0.0124937	0.9997	260	-1.23984	-0.310159	0.441956	0.973665	7131
FBgn0040895		NA		12	0	0	1.44523	0.758137	2.20337	0	0	1.4099	0.444407	1.33064	0.41212	0.68022	0.956118	8998	7.81787	2.96678	0.00914083	0.9997	21	-1.24039	-0.310794	0.736416	0.993764	9085
FBgn0032362	spz4	34572	spatzle 4	12	0.215205	0.343154	0.827749	0.450347	1.83645	0.0979593	0.160504	0.215842	0.157495	1.67812	0.746848	0.19838	0.905827	2360	2.4856	1.31359	0.0209757	0.9997	330	-1.97497	-0.981829	0.0500523	0.897135	783
FBgn0083977	CG34141	4379870		12	0.236876	0.451564	1.76632	0.465507	2.92027	0.0393056	0.113388	0.473484	0.122126	1.8852	0.91472	0.0396348	0.683678	1233	3.88166	1.95667	6.37e-05	0.31577	87	-3.85558	-1.94695	2.89e-05	0.0858208	129
FBgn0036575	CG5157	39771		12	0.142453	0.324912	0.611187	0.38194	1.46049	0.0930916	0.24332	0.378459	0.154931	1.92166	0.942352	0.323579	0.905827	2553	2.11514	1.08075	0.231577	0.9997	925	-1.51253	-0.596966	0.467181	0.981597	6846
FBgn0085221		NA		12	0.373344	0.885628	1.21404	0.173519	2.64653	0.0805541	0.826743	0.739802	0.178782	2.372	0.765098	0.420428	0.905827	3041	1.53203	0.615446	0.503782	0.9997	2839	-7.57527	-2.9213	0.00909376	0.897135	63
FBgn0259151	CG42266	7354431		13	0.128668	0.411591	0.774912	0.479297	1.79447	0.0400246	0.276848	0.395561	0.158107	2.24597	1.16734	0.153676	0.905827	1530	2.13526	1.09441	0.129688	0.9997	680	-1.45769	-0.543688	0.387387	0.9503	6636
FBgn0034972	CG10339	37854		13	0.107359	0.271205	0.775071	0.752444	1.90608	0.0184859	0.0978675	0.0991749	0.070314	2.28571	1.19264	0.0129021	0.410226	685	2.92215	1.54703	0.00102177	0.9997	190	-1.05409	-0.0759949	0.798187	0.993764	11963
FBgn0030195	CG2898	31966		13	0.246712	0.701457	3.18848	0.408068	4.54472	0.233574	0.389855	2.02719	0.179858	2.75638	1.46277	0.13698	0.905827	1115	4.40388	2.13878	0.0120712	0.9997	85	-6.16129	-2.62323	0.00363447	0.897135	68
FBgn0067717		NA		13	1.95217	6.13805	15.7828	6.35577	30.2288	3.38126	5.4596	8.27418	5.55815	2.77403	1.47198	0.205416	0.905827	1511	2.93533	1.55352	0.162344	0.9997	520	-2.87442	-1.52327	0.165066	0.897135	799
FBgn0067718		NA		13	3.68124	9.36748	13.5985	11.6934	38.3405	6.37609	8.45264	0.790162	9.6211	2.8916	1.53187	0.194569	0.905827	1402	2.11865	1.08315	0.328352	0.9997	1313	-1.36236	-0.44611	0.67125	0.993764	8071
FBgn0039677	CG18110	43487		13	0.0405133	0.230855	0.466352	0.467934	1.20565	0.0148527	0.25532	0.520976	0.168071	3.32169	1.73192	0.11014	0.905827	836	2.10404	1.07316	0.271568	0.9997	1049	1.35214	0.435239	0.604521	0.993764	7647
FBgn0053333	CG33333	2768672		13	0.0501704	1.3615	1.49224	0.451872	3.35578	0.0868977	2.35818	2.08027	0.782665	3.90021	1.96355	0.352303	0.905827	1980	2.16675	1.11553	0.576376	0.9997	2656	-4.15833	-2.05601	0.31396	0.901908	1501
FBgn0000928	fs(1)Yb	31262	female sterile (1) Yb	13	0.0551859	0.304191	0.619535	0.571084	1.55	0.0495186	0.192614	0.311482	0.189672	8.1695	3.03025	0.0111747	0.370981	201	2.02743	1.01965	0.221867	0.9997	930	-1.02212	-0.0315687	0.962944	0.996162	14138
FBgn0033408	CG8800	35962		13	0	0.381209	0.651335	0.293799	1.32634	0	0.414426	0.254352	0.263689	10.128	3.34028	0.0162485	0.455153	213	2.24201	1.16479	0.310874	0.9997	1172	-4.19167	-2.06752	0.088203	0.897135	344
FBgn0036606	CG13060	39802		13	0.126757	2.80668	5.15191	2.11342	10.1988	0.0859178	3.364	4.89435	1.47767	14.0072	3.80809	0.00740896	0.287634	155	2.2634	1.17849	0.217619	0.9997	814	-2.25032	-1.17013	0.19285	0.897135	1126
FBgn0021738	Crg-1	43900	Circadianly Regulated Gene	13	0.0331899	1.49293	3.11639	1.62759	6.2701	0.0574867	0.71344	0.226509	0.724646	43.1885	5.43257	1.88429e-05	0.00412021	43	2.22896	1.15637	0.0436791	0.9997	454	-2.19162	-1.132	0.0326329	0.897135	560
FBgn0035880	CG17352	38946		14	35.2016	1.27327	1.29452	1.63951	39.4089	5.20328	0.162638	0.063245	0.2738	-27.8726	-4.80078	2.31152e-11	1.7185e-07	21	1.04325	0.0610789	0.775454	0.9997	8826	1.26984	0.344641	0.104238	0.897135	3014
FBgn0029812	Prosbeta2R1	31511	Proteasome beta2R1 subunit	14	13.6024	0	0	0.0199322	13.6223	3.63841	0	0	0.0345236	-508.807	-8.99098	4.75389e-09	1.17809e-05	2	1.05229	0.073535	0.924157	0.9997	11636	1.12787	0.173606	0.82177	0.993764	10685
FBgn0052318	CG32318	2768976		14	6.87015	0	0	0.0186182	6.88876	1.76853	0	0	0.0322477	-138.799	-7.11685	1.01942e-08	1.64468e-05	6	1.05229	0.073535	0.906794	0.9997	10092	-1.05123	-0.0720729	0.908469	0.993764	12867
FBgn0035231	Cct2	38180	CTP:phosphocholine cytidylyltransferase 2	14	7.15074	0.273589	0.179471	0.267408	7.8712	0.733898	0.132022	0.0299844	0.141958	-28.4301	-4.82935	1.28152e-07	0.000127773	26	-1.30808	-0.387452	0.500823	0.9997	3429	1.35452	0.43778	0.433256	0.965976	6892
FBgn0015714	Cyp6a17	45556	Cytochrome P450-6a17	14	12.5848	0.230618	0.0228202	3.8047	16.6429	0.463731	0.101798	0.0395257	1.0339	-56.4593	-5.81914	1.28899e-07	0.000127773	17	-6.78638	-2.76264	0.00245961	0.9997	17	111.494	6.80082	1.05e-07	0.000896704	2
FBgn0030050	CG12111	31796		14	3.35602	0	0	0	3.35602	1.75871	0	0	0	-83.9249	-6.39103	2.38364e-07	0.000186539	15	1.05229	0.073535	0.920212	0.9997	10763	-1.51434	-0.598689	0.421696	0.960295	6683
FBgn0038290	CG6912	41820		14	26.6873	0.016694	0.129626	0.179099	27.0127	4.97593	0.0289148	0.155492	0.158463	-871.114	-9.76672	1.13004e-06	0.000600858	8	3.16093	1.66035	0.253741	0.9997	704	-1.1453	-0.195721	0.886026	0.993764	11020
FBgn0035833	CG7565	38893		14	3.28419	0.395789	0.118858	0.261377	4.06021	0.0952495	0.0959912	0.0776337	0.0742635	-8.54842	-3.09566	1.36378e-06	0.000604023	72	-3.97208	-1.9899	0.00252106	0.9997	89	2.72012	1.44367	0.0168858	0.897135	352
FBgn0010549	l(2)03659	47905	lethal (2) 03659	14	25.356	2.90184	4.61088	4.16933	37.038	8.63934	0.657266	1.48564	0.658447	-8.70428	-3.12172	1.38118e-06	0.000604023	68	1.55779	0.639503	0.105564	0.9997	1116	-1.06519	-0.0911107	0.789995	0.993764	11661
FBgn0053653	Caps	49968	Calcium activated protein for secretion	14	4.02816	0.573178	0.380931	0.394645	5.37692	1.47998	0.0308544	0.0445521	0.0642637	-6.49424	-2.69916	2.17759e-06	0.000852068	92	-1.47108	-0.556872	0.19593	0.9997	1544	1.02915	0.0414557	0.920101	0.993764	13736
FBgn0038302	CG4210	41832		14	17.6573	0.0794107	0.194127	0.0722739	18.0031	5.80261	0.0457748	0.168695	0.125182	-176.413	-7.46281	3.22593e-06	0.00116991	20	1.55017	0.632426	0.599477	0.9997	3508	-3.18543	-1.67149	0.183076	0.897135	786
FBgn0030052	CG12065	31798		14	26.289	7.00118	7.83662	7.41153	48.5383	6.74121	1.53954	1.36133	0.634574	-3.80152	-1.92658	4.72203e-06	0.00157296	189	1.12809	0.173884	0.502303	0.9997	4512	-1.03543	-0.0502318	0.838893	0.993764	12643
FBgn0052055	CG32055	39188		14	5.23924	0.582943	1.05825	1.16111	8.04154	0.375109	0.143421	0.0415749	0.688203	-8.70564	-3.12195	4.77722e-06	0.00157296	74	1.7931	0.842457	0.0897872	0.9997	813	1.05693	0.0798803	0.841831	0.993764	12126
FBgn0003710	tipE	38504	temperature-induced paralytic E	14	2.35692	0.460591	0.542434	0.606645	3.96659	0.282095	0.136125	0.164738	0.0782303	-5.36988	-2.42489	5.25186e-06	0.00158559	128	1.1638	0.218844	0.558824	0.9997	4539	1.18223	0.241508	0.4747	0.98347	7551
FBgn0052475	mthl8	38013	methuselah-like 8	14	10.0931	0.0512478	0.0513065	0.0183602	10.214	4.40781	0.0363824	0.0699509	0.0247915	-205.718	-7.68452	6.13639e-06	0.00172155	24	-1.26423	-0.338263	0.802452	0.9997	5830	-1.96924	-0.977638	0.480344	0.985841	4589
FBgn0025698		NA		14	10.182	3.4875	3.45869	2.72934	19.8575	0.432374	1.11719	0.312515	0.506157	-3.11908	-1.64112	1.10099e-05	0.00292333	288	1.04661	0.0657261	0.790116	0.9997	8857	-1.29173	-0.369303	0.147395	0.897135	3249
FBgn0023000	mth	38058	methuselah	14	81.7558	34.4035	33.8828	29.138	179.18	11.5416	5.39787	3.71267	3.84834	-2.38438	-1.25362	1.38717e-05	0.00336529	506	-1.01035	-0.0148591	0.931528	0.9997	13921	-1.16144	-0.21592	0.227945	0.897135	5789
FBgn0029856	CG11700	NA		14	3.30415	0.293688	0.30713	0.416918	4.32189	0.404726	0.25279	0.150726	0.136412	-12.8398	-3.68255	1.60033e-05	0.00366082	62	1.14878	0.200101	0.761968	0.9997	6115	1.4019	0.487381	0.43852	0.971373	6856
FBgn0037811	CG12592	41263		14	4.80871	0.262587	0.200548	0.189659	5.4615	1.8052	0.00791316	0.0615658	0.141302	-17.1674	-4.1016	2.87035e-05	0.00592767	55	-1.31151	-0.391227	0.640812	0.9997	4432	-1.54116	-0.624019	0.469776	0.983128	5301
FBgn0011288	Snap25	3355084	Synapse protein 25	14	2.82246	0.453919	0.516016	0.544271	4.33666	0.522106	0.20778	0.0497392	0.254269	-6.41247	-2.68088	3.7612e-05	0.00745671	114	1.17133	0.228152	0.658544	0.9997	5158	1.06308	0.0882443	0.852918	0.993764	12078
FBgn0025709	CG8083	35914		14	1.2399	0.115736	0.135778	0.192067	1.68348	0.144323	0.0590112	0.0729406	0.12688	-10.8044	-3.43355	3.90859e-05	0.00764696	71	1.1933	0.254959	0.705168	0.9997	5346	1.37791	0.462486	0.471621	0.98347	6993
FBgn0036436	CG4914	39597		14	190.995	92.4087	86.9434	93.9532	464.3	29.3242	5.95871	12.9479	9.56336	-2.0408	-1.02914	4.83117e-05	0.00913191	666	-1.06914	-0.0964522	0.547787	0.9997	5882	1.07989	0.110879	0.495649	0.991042	9253
FBgn0052214	CG32214	317919		14	4.3127	0	0	0.0526005	4.3653	4.26232	0	0	0.0911067	-49.6589	-5.63398	4.85185e-05	0.00913191	45	1.05229	0.073535	0.945008	0.9997	11587	1.12787	0.173606	0.870285	0.993764	11145
FBgn0034126	CG4398	36838		14	6.60387	0.643539	0.992175	0.596462	8.83605	2.31603	0.259037	0.735054	0.119833	-10.5302	-3.39646	5.60426e-05	0.0102876	75	1.42437	0.510327	0.466323	0.9997	2841	-1.46021	-0.546177	0.418526	0.958132	6758
FBgn0000630		NA		14	1.22707	0.514887	0.463114	0.561925	2.767	0.0637899	0.104692	0.0538231	0.0955409	-2.44174	-1.28791	6.15982e-05	0.0109036	501	-1.07547	-0.104962	0.674718	0.9997	6556	1.17636	0.234325	0.326881	0.915223	6945
FBgn0033374	CG13741	35919		14	0.866815	0.0613316	0.0770381	0.167449	1.17263	0.231789	0.0771374	0.0448509	0.0447069	-16.6664	-4.05887	6.4354e-05	0.0112574	59	1.65579	0.727522	0.376692	0.9997	1935	2.08883	1.06269	0.177259	0.897135	1179
FBgn0052823	Sdic3	318231	Sperm-specific dynein intermediate chain 3	14	2.28869	0.462566	0.266717	0.475885	3.49386	0.730931	0.226812	0.110861	0.0657018	-5.39511	-2.43165	8.06679e-05	0.0130375	142	-1.59473	-0.673314	0.234954	0.9997	1459	1.81883	0.863007	0.116732	0.897135	1124
FBgn0037584	CG7963	NA		14	1.13765	0.0179424	0.125841	0.28977	1.5712	0.114335	0.0310772	0.132292	0.343378	-34.2189	-5.09672	8.44967e-05	0.0135095	51	3.29756	1.7214	0.113008	0.9997	358	1.92193	0.942555	0.339982	0.92841	2319
FBgn0031461	daw	33474	dawdle	14	5.52215	1.74808	1.45259	1.57268	10.2955	0.423958	0.376319	0.439564	0.700839	-3.25307	-1.7018	0.000115918	0.017954	283	-1.20794	-0.272552	0.462873	0.9997	3670	1.13009	0.176432	0.622209	0.993764	9211
FBgn0040251	Ugt86Di	53502	Ugt86Di	14	58.626	22.1885	19.7322	20.6322	121.179	8.04187	4.7169	6.62758	0.939566	-2.7055	-1.4359	0.000118133	0.0180863	407	-1.17492	-0.232568	0.38959	0.9997	3346	1.12071	0.164417	0.533347	0.993764	8735
FBgn0038601	CG18600	42201		14	52.4048	24.1722	24.9434	26.6567	128.177	11.4322	3.87533	4.5343	1.54872	-2.13517	-1.09435	0.000142081	0.0207118	639	1.03107	0.0441465	0.830102	0.9997	10823	1.06687	0.0933843	0.643103	0.993764	10464
FBgn0031470	CG18557	33483		14	0.94486	0.0334278	0.0895967	0.00875838	1.07664	0.215396	0.0578986	0.155186	0.01517	-21.3195	-4.4141	0.000159702	0.0228328	61	1.43334	0.519376	0.586478	0.9997	3666	-2.76323	-1.46636	0.142374	0.897135	757
FBgn0052373	CG32373	318000		14	11.7081	3.29717	2.0644	2.01559	19.0853	1.92465	1.36053	0.556934	1.02902	-3.72029	-1.89542	0.00016307	0.0230923	219	-1.48596	-0.571398	0.212003	0.9997	1588	-1.04503	-0.0635478	0.887999	0.993764	13017
FBgn0036945	CG6981	40207		14	2.10937	0.0551205	0	0.167095	2.33159	0.551527	0.0517822	0	0.203505	-33.2628	-5.05584	0.000165419	0.0232039	54	-2.79009	-1.48031	0.226491	0.9997	690	3.5461	1.82623	0.136607	0.897135	575
FBgn0052641	CG32641	318136		14	30.5514	4.18546	4.05498	9.75237	48.5442	12.9622	3.11968	1.15214	2.86441	-7.93152	-2.9876	0.000174282	0.0242187	98	1.06961	0.0970797	0.888871	0.9997	7742	2.36321	1.24075	0.0504687	0.897135	573
FBgn0038693	unc79	42310		14	1.5824	0.475307	0.590084	0.453925	3.10172	0.342141	0.159146	0.128339	0.191432	-3.56467	-1.83377	0.000190292	0.0259583	246	1.30744	0.386747	0.332375	0.9997	2539	-1.4342	-0.520242	0.180508	0.897135	2796
FBgn0039527	CG5639	43314		14	15.0039	5.04092	4.45518	5.28603	29.786	4.95161	1.4146	1.22097	0.319807	-2.98027	-1.57544	0.000230016	0.0287404	337	-1.13641	-0.184483	0.575981	0.9997	4924	1.25557	0.328344	0.311444	0.899022	6679
FBgn0033960	CG10151	36639		14	1.88626	0.725781	1.08649	0.76424	4.46277	0.0569253	0.289631	0.132807	0.101131	-2.63135	-1.3958	0.000246527	0.0304919	430	1.48218	0.56772	0.0744576	0.9997	1206	-1.41452	-0.500308	0.0869659	0.897135	2119
FBgn0036975	CG5618	40241		14	24.3003	11.3812	13.1251	10.4746	59.2812	2.79851	2.23885	3.48062	1.26574	-2.12672	-1.08863	0.000252236	0.0304919	645	1.1496	0.201136	0.372137	0.9997	3500	-1.25306	-0.325453	0.151424	0.897135	3899
FBgn0015569	alpha-Est10	40896	alpha-Esterase-10	14	3.85125	1.20477	1.06639	1.4552	7.57762	0.626896	0.153768	0.410572	0.587711	-3.18306	-1.67042	0.000272183	0.0323787	303	-1.1248	-0.169668	0.675213	0.9997	5737	1.34513	0.427744	0.266445	0.897135	4228
FBgn0050482		NA		14	0.55138	0.0578686	0.0865579	0.322618	1.01842	0.0830704	0.0620866	0.0107408	0.207231	-9.44235	-3.23915	0.000272923	0.0323787	90	1.7863	0.836973	0.256326	0.9997	1303	3.00365	1.58672	0.0299795	0.897135	331
FBgn0035636	Cralbp	38651	Cellular retinaldehyde binding protein	14	5.62148	1.49866	1.4898	1.5698	10.1797	1.6985	0.689681	0.33263	0.410366	-3.6785	-1.87912	0.000293474	0.0336023	239	1.01789	0.0255765	0.954808	0.9997	13999	1.04254	0.0600985	0.886094	0.993764	13078
FBgn0050438	CG30438	246614		14	1.85012	0.757349	1.08924	0.68205	4.37876	0.452823	0.0398919	0.0650227	0.071245	-2.39584	-1.26053	0.000305256	0.0341267	524	1.43608	0.522137	0.0800103	0.9997	1254	-1.62687	-0.702099	0.0195098	0.897135	962
FBgn0035287	CG13937	38249		14	0.81771	0.0281366	0.135376	0.117915	1.09914	0.229465	0.0267163	0.124796	0.130239	-24.0198	-4.58615	0.000320026	0.0352479	67	2.66393	1.41356	0.212234	0.9997	679	1.02344	0.0334312	0.974524	0.998364	14167
FBgn0004841	Takr86C	41286	Tachykinin-like receptor at 86C	14	2.15698	0.111942	0.0740911	0.0484395	2.39145	0.872339	0.0570139	0.0426588	0.041951	-20.0101	-4.32266	0.000357331	0.037682	77	-1.51151	-0.595993	0.617948	0.9997	3775	-3.04007	-1.6041	0.219384	0.897135	971
FBgn0085384	CG34355	42820		14	6.39439	1.09142	1.51398	1.35108	10.3509	2.05482	0.532156	0.799709	0.676513	-6.79015	-2.76344	0.000390129	0.0404568	127	1.35543	0.438754	0.512562	0.9997	3406	-1.08322	-0.115326	0.848582	0.993764	11729
FBgn0033970	CG10205	36650		14	1.00553	0.054707	0.164448	0.0512983	1.27599	0.119296	0.0666046	0.216841	0.0204689	-19.4093	-4.27868	0.000397191	0.0407298	78	1.83685	0.877234	0.414312	0.9997	1948	-1.65071	-0.723087	0.492965	0.991042	5340
FBgn0038420	CG10311	41984		14	6.60111	1.30484	0.909462	1.09881	9.91422	2.27305	0.325964	0.581585	0.467053	-4.89397	-2.291	0.000408231	0.0415752	169	-1.59385	-0.67252	0.298851	0.9997	1753	1.31613	0.396298	0.525028	0.993764	7282
FBgn0260746	Ect3	41457		14	11.9755	3.84397	4.86352	5.03098	25.7139	2.23596	1.12298	1.57437	1.74608	-3.24341	-1.69751	0.000448976	0.0454138	301	1.24034	0.310734	0.437849	0.9997	3288	1.06528	0.0912309	0.803144	0.993764	11749
FBgn0001258	ImpL3	45880	Ecdysone-inducible gene L3	14	33.07	14.296	12.7611	11.1176	71.2447	9.74824	2.33425	2.99024	1.59863	-2.25343	-1.17212	0.00048456	0.0480329	622	-1.11752	-0.160297	0.556677	0.9997	5032	-1.17842	-0.236854	0.384239	0.9503	7133
FBgn0035293	CG5687	38255		14	1.9184	0.571109	0.849622	0.587375	3.92651	0.298201	0.2916	0.210109	0.230118	-3.54009	-1.82379	0.000670117	0.0586115	265	1.58666	0.665995	0.162958	0.9997	1262	-1.48395	-0.569445	0.194068	0.897135	2753
FBgn0050101	CG30101	36950		14	4.75702	1.22458	0.821334	0.666193	7.46913	1.5316	0.56979	0.413944	0.432315	-4.60215	-2.20231	0.000683048	0.0590479	184	-1.36818	-0.452254	0.478652	0.9997	3021	-1.21557	-0.281633	0.666874	0.993764	8681
FBgn0000036	nAcRalpha-96Aa	42918	nicotinic Acetylcholine Receptor alpha 96Aa	14	1.68876	0.0575742	0.160686	0.0354806	1.9425	0.802421	0.0520444	0.182698	0.0358285	-35.1744	-5.13645	0.000809795	0.0647357	81	2.53489	1.34192	0.367751	0.9997	1294	-4.78348	-2.25806	0.144395	0.897135	491
FBgn0038917	CG6678	42581		14	7.63682	3.40087	3.96383	3.80326	18.8048	1.58336	0.631745	0.950958	0.917576	-2.31404	-1.21041	0.000835454	0.0660764	571	1.13717	0.185447	0.541097	0.9997	4723	-1.03414	-0.0484251	0.864747	0.993764	13127
FBgn0029170	TwdlT	44790	TweedleT	14	8.31483	2.73608	3.56908	2.12222	16.7422	2.41306	0.397123	0.973729	1.03199	-3.01123	-1.59035	0.000871375	0.0667859	366	1.30795	0.387303	0.352763	0.9997	2633	-1.67872	-0.747359	0.0857355	0.897135	1119
FBgn0037781	Fancl	41231	Fancl	14	7.65773	3.34741	3.3547	4.16363	18.5235	0.278612	0.825568	0.619858	1.42402	-2.23822	-1.16235	0.00114193	0.0819072	642	1.00709	0.0101911	0.974301	0.9997	14467	1.21675	0.283027	0.342283	0.930763	6842
FBgn0033836	CG18278	36487		14	2.17764	0.288591	0.0725766	0.379444	2.91826	0.124595	0.220571	0.0700263	0.15716	-11.0154	-3.46145	0.00119457	0.0849862	117	-3.80603	-1.92829	0.100124	0.9997	283	7.04035	2.81565	0.0165603	0.897135	87
FBgn0033538	CG11883	36121		14	5.89523	2.32776	2.25974	2.44149	12.9242	1.08647	0.966621	0.917169	0.350442	-2.81304	-1.49213	0.00153892	0.0990569	409	-1.02227	-0.0317738	0.939529	0.9997	13763	1.19638	0.258678	0.517032	0.993764	7681
FBgn0035770	pst	38818	pastrel	14	10.7272	4.05469	3.88543	4.4592	23.1265	2.64661	1.30615	1.44674	1.46834	-2.80154	-1.48622	0.00203526	0.124026	420	-1.06076	-0.0851031	0.843207	0.9997	7681	1.17372	0.231088	0.574653	0.993764	8328
FBgn0030642	CG15642	32476		14	2.02085	0.606848	0.283245	0.598721	3.50967	0.41744	0.55894	0.092066	0.232551	-3.90994	-1.96714	0.00224613	0.135213	256	-1.81223	-0.857765	0.200095	0.9997	1038	1.88438	0.914088	0.152093	0.897135	1200
FBgn0026602	Ady43A	44750	Ady43A	14	22.0091	8.06279	7.56513	8.03008	45.6671	10.9406	1.65817	1.23382	2.21764	-2.55219	-1.35174	0.00254668	0.14677	515	-1.0593	-0.0831124	0.832852	0.9997	7658	1.06067	0.0849703	0.823419	0.993764	11942
FBgn0064159		NA		14	9.2146	1.04798	4.47017	0.706061	15.4388	3.10362	1.81515	0.926453	1.22293	-11.4527	-3.51762	0.00268563	0.152414	132	5.86405	2.5519	0.0251502	0.9997	63	-8.99995	-3.16992	0.0081662	0.897135	46
FBgn0038313	CG4338	41849		14	23.8754	11.5491	9.70105	11.4056	56.5311	1.49566	5.18116	1.21057	3.28806	-2.10579	-1.07436	0.00274167	0.154417	718	-1.15884	-0.212684	0.517779	0.9997	4285	1.17859	0.23706	0.452775	0.9776	7463
FBgn0031184	CG14615	33129		14	1.30391	0.4222	0.398859	0.780894	2.90587	0.161094	0.168461	0.167113	0.308592	-3.22482	-1.68922	0.00293852	0.162427	346	-1.04704	-0.0663147	0.902004	0.9997	13100	1.92234	0.942862	0.071549	0.897135	870
FBgn0038581	CG14314	42179		14	11.1207	5.03283	5.03405	6.27553	27.4631	2.26248	1.75048	1.15079	1.98524	-2.2525	-1.17152	0.00310908	0.16788	659	1.00353	0.00507897	0.988723	0.9997	14686	1.21574	0.281829	0.407694	0.954946	7095
FBgn0053205		NA		14	5.56553	2.32727	1.79802	1.47218	11.163	1.87428	0.306332	0.987911	0.147516	-2.3154	-1.21126	0.00337799	0.174276	606	-1.32289	-0.403689	0.313139	0.9997	2417	-1.18415	-0.243848	0.539802	0.993764	7973
FBgn0036319	Ent3	39461	Equilibrative nucleoside transporter 3	14	0.814725	0.0914244	0.111622	0.0617267	1.0795	0.165967	0.0622657	0.0968169	0.0635989	-9.77775	-3.2895	0.00354122	0.178489	147	1.23238	0.301449	0.788619	0.9997	5858	-3.23826	-1.69522	0.157706	0.897135	714
FBgn0031741	CG11034	33810		14	2.99894	1.32749	0.813429	1.49112	6.63097	0.799772	0.283322	0.332651	0.419302	-2.19266	-1.13268	0.00364616	0.181929	688	-1.68337	-0.75135	0.0828882	0.9997	883	1.93539	0.952625	0.0259836	0.897135	718
FBgn0030394	Cpr11A	32198	Cuticular protein 11A	14	1.15994	0.203565	0.298356	0.320452	1.98232	0.866487	0.237647	0.180199	0.102702	-6.36584	-2.67035	0.00395725	0.192919	178	1.86036	0.89558	0.313627	0.9997	1444	1.10337	0.141913	0.860501	0.993764	11504
FBgn0039094	CG10184	42783		14	1.68162	0.360873	0.41932	0.388738	2.85055	0.474142	0.256252	0.304607	0.244009	-5.20001	-2.37851	0.00450165	0.211152	209	-1.07201	-0.100314	0.904282	0.9997	8644	1.22021	0.287128	0.719652	0.993764	9061
FBgn0035513	Cpr64Ad	38511	Cuticular protein 64Ad	14	1.4553	0.541677	0.669395	0.912344	3.57871	0.145018	0.0857669	0.066871	0.426776	-2.55273	-1.35204	0.00452834	0.211735	530	1.20357	0.267314	0.547932	0.9997	4221	1.31767	0.397986	0.334021	0.923132	6617
FBgn0036882	CG9279	40124		14	1.59446	0.648591	0.555565	0.529248	3.32786	0.446811	0.132521	0.178326	0.210417	-2.43381	-1.28322	0.00499058	0.228796	586	-1.2112	-0.276432	0.544437	0.9997	4164	-1.10273	-0.141084	0.750684	0.993764	10615
FBgn0029690	CG6414	31352		14	1.56943	0.24098	0.554089	0.857661	3.22216	1.1801	0.254523	0.102657	0.433259	-11.3773	-3.50808	0.00510566	0.232159	149	4.34095	2.11801	0.0871288	0.9997	224	1.50861	0.59322	0.520058	0.993764	7035
FBgn0033978	Cyp6a23	36661	Cyp6a23	14	0.697868	0.110632	0.11487	0.282452	1.20582	0.210786	0.119782	0.120759	0.149751	-7.76114	-2.95627	0.00535905	0.239291	172	1.02745	0.0390661	0.969907	0.9997	13926	3.17765	1.66796	0.0996975	0.897135	487
FBgn0034729	CG10344	37565		14	2.39582	1.05582	0.871317	0.885158	5.20812	0.384383	0.43979	0.151507	0.327047	-2.22096	-1.15118	0.005493	0.240287	693	-1.23085	-0.299656	0.472523	0.9997	3611	1.01516	0.0217023	0.956471	0.994181	14264
FBgn0023541	Cyp4d14	45706	Cyp4d14	14	3.05322	1.18938	1.52831	0.954257	6.72516	0.315274	0.682099	1.1831	0.156589	-2.90595	-1.53901	0.00569873	0.244897	443	1.35733	0.440772	0.418702	0.9997	2868	-1.47748	-0.563139	0.286207	0.897135	3754
FBgn0036417	CG7906	39575		14	1.03606	0.177364	0	0.136397	1.34982	0.502988	0.200204	0	0.0888519	-9.96244	-3.3165	0.00580232	0.245338	156	-4.48236	-2.16426	0.0927954	0.9997	229	6.10314	2.60955	0.0443312	0.897135	163
FBgn0050457	CG30457	36940		14	1.8135	0.377231	0.223491	0.276554	2.69078	0.22943	0.573451	0.123782	0.253595	-9.09687	-3.18537	0.00590631	0.246937	166	1.23671	0.306512	0.785047	0.9997	5812	-1.15279	-0.205134	0.852928	0.993764	10621
FBgn0020416	Idgf1	34978	Imaginal disc growth factor 1	14	0.543963	0.140419	0.143692	0.325394	1.15347	0.26071	0.024971	0.100042	0.114193	-3.41106	-1.77022	0.00645014	0.261438	345	-1.04556	-0.064271	0.915682	0.9997	13181	2.21648	1.14827	0.0608421	0.897135	635
FBgn0261575	tobi	43072	target of brain insulin	14	1.85168	0.834123	0.721989	0.82669	4.23448	0.271821	0.123295	0.22146	0.38196	-2.24068	-1.16393	0.00700627	0.277803	706	-1.12856	-0.174485	0.687671	0.9997	5777	1.14628	0.196961	0.635744	0.993764	9067
FBgn0036596	CG13045	39792		14	2.24731	0.605278	0.843875	0.349203	4.04566	0.367488	0.192988	0.799822	0.220487	-3.65506	-1.8699	0.00819808	0.308304	331	1.12955	0.175753	0.798959	0.9997	6618	-2.04742	-1.03381	0.157179	0.897135	1141
FBgn0243513	cnir	33520	cornichon related	14	8.59449	3.82169	5.08691	6.49223	23.9953	0.620244	1.81379	2.67225	1.0667	-2.26568	-1.17994	0.0106845	0.361885	681	1.33496	0.416793	0.358518	0.9997	2612	1.24596	0.317261	0.416348	0.955942	7033
FBgn0004629	Cys	41767	Cystatin-like	14	2.73641	0.846391	1.6224	1.06369	6.26889	0.960582	0.550744	0.591528	0.82094	-3.73895	-1.90263	0.0138454	0.423913	351	2.21239	1.14561	0.136799	0.9997	657	-1.73572	-0.795538	0.261575	0.897135	1445
FBgn0033072	CG17994	35550		14	1.0049	0.26154	0.233758	0.0594571	1.55965	0.0732228	0.311873	0.172077	0.0533636	-6.05482	-2.59808	0.0139328	0.423913	251	1.2073	0.271788	0.801978	0.9997	6056	-4.75721	-2.25012	0.0643914	0.897135	236
FBgn0050195	CG30195	37592		14	5.45405	2.06768	2.63865	2.88019	13.0406	0.302917	1.86917	1.94285	0.806139	-3.04399	-1.60596	0.0142544	0.428315	475	1.36985	0.454013	0.49273	0.9997	3074	1.0838	0.116095	0.840201	0.993764	11667
FBgn0036595	CG13046	39791		14	7.67464	3.61317	3.78092	3.58013	18.6489	0.88496	1.78676	1.53516	0.61479	-2.13306	-1.09292	0.0145318	0.431283	809	1.0296	0.0420777	0.925313	0.9997	13484	-1.02431	-0.0346503	0.933998	0.993764	13920
FBgn0023129	aay	39085	astray	14	2.56549	0.827089	1.21764	0.804261	5.41447	0.340894	0.0814987	0.783499	0.506112	-3.07025	-1.61835	0.0149742	0.436572	476	1.32333	0.404175	0.550702	0.9997	3814	-1.758	-0.813935	0.229179	0.897135	1407
FBgn0038694	CG5217	42311		14	3.95133	1.80795	1.50904	1.13079	8.3991	1.00222	0.974102	0.123787	0.462416	-2.11987	-1.08397	0.0159761	0.449904	821	-1.15422	-0.206924	0.657421	0.9997	5272	-1.50697	-0.591654	0.220913	0.897135	2881
FBgn0031466	CG3119	33479		14	0.918705	0.158696	0.172973	0.321361	1.57173	0.463294	0.137875	0.189155	0.0844537	-7.4921	-2.90537	0.0173577	0.467536	250	-1.28138	-0.357703	0.775463	0.9997	5525	3.56732	1.83484	0.134128	0.897135	562
FBgn0085307	CG34278	5740656		14	0.740192	0	0	0.364711	1.1049	0.56497	0	0	0.631697	-7.77923	-2.95963	0.0174102	0.467536	247	1.05229	0.073535	0.948417	0.9997	13050	1.4308	0.516817	0.648855	0.993764	7811
FBgn0043578	PGRP-SB1	39870	PGRP-SB1	14	0.839863	0	0.0311544	0.564848	1.43587	1.02544	0	0.0539611	0.978346	-15.43	-3.94766	0.0183328	0.479913	211	1.51167	0.596146	0.706477	0.9997	4370	2.01853	1.0133	0.516866	0.993764	5053
FBgn0031463	CG15400	33476		14	1.23506	0.439184	0.428523	0.447103	2.54987	0.568281	0.137091	0.0787525	0.263136	-2.7713	-1.47056	0.0190247	0.484801	557	-1.02053	-0.0293194	0.962873	0.9997	14017	-1.02235	-0.0318942	0.958388	0.994492	14113
FBgn0025620	CG13360	31025		14	1.04065	0.0264741	0.0427668	0.120663	1.23055	0.945216	0.0232592	0.0422357	0.113316	-15.4622	-3.95067	0.019282	0.486462	218	1.2422	0.312895	0.855787	0.9997	6371	1.29988	0.378377	0.822333	0.993764	9495
FBgn0039759	CG9733	43601		14	0.776643	0.311129	0.250244	0.177821	1.51584	0.0413089	0.167755	0.0550275	0.116498	-2.61673	-1.38776	0.0198047	0.491712	611	-1.1258	-0.170954	0.775969	0.9997	6447	-1.65029	-0.722718	0.248578	0.897135	1450
FBgn0037646	CAHbeta	41070	Carbonic anhydrase beta	14	1.00755	0.382923	0.481965	0.942146	2.81458	0.324027	0.156558	0.14408	0.601377	-2.67824	-1.42128	0.0208149	0.505093	607	1.29618	0.374268	0.53621	0.9997	3784	1.81661	0.861246	0.12657	0.897135	1167
FBgn0030493	CG15756	32308		14	9.9208	4.95732	4.05107	4.45326	23.3825	3.81225	2.26079	1.0939	0.624153	-2.02639	-1.01891	0.0220071	0.52355	890	-1.21619	-0.282374	0.542758	0.9997	4137	1.12013	0.163667	0.709931	0.993764	9979
FBgn0031564	CG2816	33595		14	1.0782	0.416476	0.670648	0.62322	2.78854	0.442581	0.140978	0.256301	0.196541	-2.48274	-1.31193	0.0221859	0.525414	674	1.58935	0.668433	0.229672	0.9997	1445	-1.10237	-0.14061	0.785217	0.993764	10893
FBgn0032665	CG15152	35082		14	1.59961	0.674178	0.443966	0.783438	3.50119	0.446214	0.634173	0.13912	0.369009	-2.84636	-1.50912	0.0229088	0.533069	560	-1.24752	-0.319068	0.636449	0.9997	4605	1.70435	0.769221	0.240351	0.897135	1432
FBgn0040353	CG14417	31274		14	1.30098	0.208199	0.410607	0.21025	2.13004	0.27077	0.165782	0.493693	0.193522	-6.64809	-2.73294	0.0243931	0.552418	298	1.0863	0.119422	0.924895	0.9997	8769	-1.40421	-0.489755	0.698897	0.993764	8227
FBgn0036872	CG12519	40114		14	8.22739	2.81998	3.55891	3.80543	18.4117	3.35762	1.23481	3.06148	2.30865	-3.0041	-1.58693	0.0258147	0.559883	546	1.14804	0.19917	0.79019	0.9997	6360	1.15844	0.212188	0.7558	0.993764	9823
FBgn0015034	Cyp4e1	44632	Cytochrome P450-4e1	14	0.262555	0.0906133	0.229871	0.553741	1.13678	0.0389272	0.078595	0.107915	0.210185	-3.63883	-1.86347	0.0270554	0.574674	454	3.06439	1.6156	0.0572171	0.9997	284	2.23696	1.16154	0.098234	0.897135	759
FBgn0035903	CG6765	38971		14	0.420731	0.17088	0.392822	0.501079	1.48551	0.172715	0.0673063	0.147107	0.156625	-2.40375	-1.26529	0.0275082	0.57633	744	2.29479	1.19836	0.0423889	0.9997	433	1.18482	0.244666	0.580861	0.993764	8266
FBgn0037630	Ir85a	41052	Ionotropic receptor 85a	14	0.698578	0.358019	0.610609	0.646845	2.31405	0.163961	0.184812	0.172836	0.103307	-2.08757	-1.06182	0.0288829	0.589918	904	1.75242	0.809345	0.0978951	0.9997	871	1.09092	0.125547	0.754155	0.993764	10862
FBgn0031907	CG5171	34016		14	1.50755	0.39592	0.799054	0.559141	3.26166	0.853765	0.0690723	0.507524	0.455847	-3.76145	-1.91129	0.0300572	0.602318	446	1.84705	0.885222	0.326797	0.9997	1517	-1.8145	-0.859576	0.312122	0.899957	2192
FBgn0038079	CG14394	41568		14	2.4809	0.969322	0.875359	0.821875	5.14746	0.950126	0.763087	0.857722	0.0836402	-2.76455	-1.46705	0.0305577	0.606625	620	-1.21106	-0.276268	0.714208	0.9997	5322	1.09329	0.128675	0.856153	0.993764	11610
FBgn0052368	CG32368	317997		14	4.034	0.500946	1.12317	0.555506	6.21363	0.499646	0.39534	1.94539	0.51175	-8.68985	-3.11933	0.0319866	0.618759	311	-1.66148	-0.732468	0.649771	0.9997	3705	-1.07489	-0.104187	0.948467	0.993764	12583
FBgn0259188	Ir7f	7354418	Ionotropic receptor 7f	14	0.641784	0.226632	0.198601	0.126853	1.19387	0.0493922	0.0798047	0.231258	0.0455229	-2.71579	-1.44137	0.0338299	0.637537	650	-1.64452	-0.71767	0.330972	0.9997	1768	-1.07212	-0.100468	0.89073	0.993764	12178
FBgn0034861	CG9815	37710		14	1.43762	0.520957	1.09112	0.915365	3.96506	0.346236	0.413196	0.351175	0.573297	-2.85557	-1.51378	0.0353333	0.650156	617	2.33103	1.22097	0.0982459	0.9997	516	-1.28083	-0.357077	0.570791	0.993764	7611
FBgn0036116	CG7888	39232		14	0.565318	0.275111	0.31251	0.373767	1.52671	0.223398	0.159594	0.0307088	0.218066	-2.40362	-1.26521	0.0360975	0.656153	786	1.32607	0.407157	0.503418	0.9997	3408	1.14167	0.191144	0.730999	0.993764	9821
FBgn0038095	Cyp304a1	41586	Cyp304a1	14	0.531966	0.147	0.288665	0.495152	1.46278	0.276803	0.153779	0.21798	0.179921	-4.60128	-2.20204	0.0363992	0.660024	412	2.74456	1.45657	0.175312	0.9997	589	1.81478	0.859798	0.342358	0.930797	2496
FBgn0013323	Ptth	33238	Prothoracicotropic hormone	14	0.718134	0.0892307	0.426901	0.427298	1.66156	0.310268	0.10633	0.410785	0.433783	-8.74134	-3.12785	0.0380957	0.670338	332	4.37377	2.12888	0.165928	0.9997	409	-2.31012	-1.20796	0.400686	0.9503	2639
FBgn0053189	CG33189	326328		14	0.619222	0.113388	0.392913	0.432507	1.55803	0.414958	0.196393	0.595784	0.271056	-7.55561	-2.91755	0.0411222	0.697202	367	2.07729	1.0547	0.45044	0.9997	1947	2.69392	1.42971	0.281575	0.897135	1225
FBgn0014368	nol	64867	no optic lobe	14	0.77672	0.151429	0.365999	0.128599	1.42275	0.28679	0.081477	0.20839	0.222741	-3.90374	-1.96486	0.0414401	0.698252	491	1.92659	0.946052	0.318099	0.9997	1437	-4.68864	-2.22917	0.0327699	0.897135	159
FBgn0036351	CG14107	39498		14	0.630524	0.178388	0.136831	0.461144	1.40689	0.274057	0.154492	0.182818	0.129781	-4.20555	-2.0723	0.0428627	0.712096	477	-1.25036	-0.322348	0.754524	0.9997	5459	4.05648	2.02023	0.0517587	0.897135	256
FBgn0053363	5SrRNA-Psi:CR33363	NA	5SrRNA-Psi:CR33363	14	0.924295	0	0.991278	0	1.91557	0.700421	0	1.71694	0	-4.9732	-2.31418	0.0468961	0.749344	434	2.55592	1.35385	0.228269	0.9997	750	-3.6782	-1.879	0.104135	0.897135	418
FBgn0035090	CG2736	37998		14	0.793219	0.00662738	0.23333	0.168629	1.2018	1.25128	0.011479	0.248253	0.23541	-13.1922	-3.72161	0.0471649	0.750048	343	9.35424	3.22562	0.088641	0.9997	165	-3.01486	-1.59209	0.361274	0.933905	1782
FBgn0033405	CG13954	35959		14	0.340637	0.109037	0.393145	0.336672	1.17949	0.0994792	0.0675022	0.336741	0.165366	-3.37717	-1.75581	0.0485625	0.752749	574	2.85793	1.51497	0.094341	0.9997	383	1.05835	0.0818133	0.912987	0.993764	12562
FBgn0030105	CG15369	31862		14	2.80947	0	0	0.544585	3.35406	3.68198	0	0	0.481867	-13.1681	-3.71898	0.0489046	0.752749	364	1.05229	0.073535	0.968219	0.9997	13312	6.34492	2.6656	0.151308	0.897135	457
FBgn0010385	Def	36047	Defensin	14	1.4297	0.704167	0.392294	0.281023	2.80719	0.395254	1.21965	0.121278	0.363746	-6.17039	-2.62536	0.0510948	0.765855	428	1.91639	0.938392	0.489046	0.9997	2321	-2.66648	-1.41494	0.302156	0.897135	1281
FBgn0051145	CG31145	42784		14	0.570269	0.27447	0.263455	0.307503	1.4157	0.187999	0.0622361	0.128656	0.154257	-2.01194	-1.00859	0.053177	0.777045	1111	-1.18369	-0.243289	0.665526	0.9997	5118	1.17334	0.230626	0.662944	0.993764	8984
FBgn0030599	CG9030	32427		14	0.861547	0.312051	0.643062	1.07483	2.89149	0.193542	0.338102	0.525491	0.227295	-3.67528	-1.87785	0.0561929	0.795813	576	1.68638	0.753928	0.451632	0.9997	2385	2.62087	1.39005	0.119123	0.897135	713
FBgn0033756	CG17760	36385		14	1.08554	0.545223	0.42035	0.373332	2.42444	0.315369	0.220598	0.273232	0.0616611	-2.0295	-1.02113	0.0569806	0.797032	1118	-1.41892	-0.504792	0.392559	0.9997	2436	-1.02337	-0.0333216	0.953811	0.994181	14063
FBgn0052027	CR32027	NA		14	2.9283	0.809481	0.398484	0.404953	4.54122	0.992107	0.192122	0.177274	0.353064	-3.59528	-1.8461	0.0598981	0.815088	596	-2.03292	-1.02355	0.389752	0.9997	1653	-2.64447	-1.40298	0.28628	0.897135	1248
FBgn0039178	CG6356	42893		14	0.598575	0.18253	0.194761	0.0678653	1.04373	0.217028	0.0460487	0.0729164	0.117546	-3.3413	-1.74041	0.0637952	0.84566	636	1.07065	0.0984837	0.92211	0.9997	9215	-8.81941	-3.14068	0.0132764	0.897135	69
FBgn0002561	l(1)sc	30983	lethal of scute	14	0.422082	0.194992	0.25891	0.210259	1.08624	0.0756511	0.1845	0.222098	0.0227857	-2.95154	-1.56147	0.0638575	0.84566	720	1.45866	0.54464	0.514602	0.9997	3038	1.02624	0.0373644	0.962777	0.996162	14032
FBgn0034290	CG5773	37053		14	0.748685	0	0	0.517821	1.26651	1.09126	0	0	0.385638	-7.26783	-2.86153	0.0655658	0.852088	472	1.05229	0.073535	0.960816	0.9997	12261	12.4936	3.64312	0.02138	0.897135	78
FBgn0003187	qua	35058	quail	14	0.353525	0.192094	0.290941	0.223633	1.06019	0.179375	0.121768	0.155909	0.0460524	-2.38774	-1.25565	0.0672505	0.860523	922	1.73591	0.795693	0.252719	0.9997	1327	-1.11899	-0.1622	0.792587	0.993764	10631
FBgn0016660	H15	33769	H15	14	0.788826	0.144848	0.0812771	0.191109	1.20606	0.887687	0.0888623	0.0971059	0.124672	-4.01806	-2.0065	0.069053	0.868472	585	-2.12312	-1.08619	0.384777	0.9997	1585	2.5991	1.37801	0.257425	0.897135	1195
FBgn0034837	RpL22-like	37684	Ribosomal protein L22-like	14	1.55909	0.807105	0.796452	1.28689	4.44954	0.396527	0.707278	0.424472	0.334252	-2.29813	-1.20046	0.0698368	0.872513	960	1.13604	0.184012	0.792475	0.9997	6474	1.7177	0.780476	0.215596	0.897135	1399
FBgn0086408	stl	37619	stall	14	0.476371	0.20676	0.269303	0.113113	1.06555	0.155332	0.0730876	0.169697	0.0772365	-2.32491	-1.21717	0.0710845	0.876569	957	1.12168	0.165667	0.815518	0.9997	6832	-2.37249	-1.2464	0.112142	0.897135	770
FBgn0051676	CG31676	35351		14	0.490827	0.188946	0.0910462	0.304131	1.07495	0.224865	0.170799	0.0868225	0.164653	-3.58934	-1.84372	0.0727518	0.882338	643	-1.50777	-0.592412	0.574404	0.9997	3446	3.28074	1.71402	0.106568	0.897135	497
FBgn0043550	Tsp68C	117407	Tetraspanin 68C	14	0.931393	0.291031	0.195969	0.132612	1.551	0.063239	0.111801	0.0954951	0.145512	-3.16543	-1.6624	0.0745593	0.891453	717	-1.54558	-0.628145	0.556908	0.9997	3166	-3.4036	-1.76706	0.140762	0.897135	614
FBgn0035260	CG7991	38214		14	1.15001	0.594318	0.617568	0.665581	3.02747	0.507255	0.321949	0.157224	0.341351	-2.13852	-1.09661	0.0746629	0.891453	1141	1.12458	0.169385	0.793674	0.9997	6640	-1.0446	-0.0629457	0.916808	0.993764	13377
FBgn0050217		NA		14	1.6243	0.875812	0.694041	0.858153	4.05231	0.523651	1.10097	0.634023	0.376286	-2.97898	-1.57482	0.0751288	0.891453	773	1.098	0.134884	0.888961	0.9997	7496	1.37192	0.456191	0.598352	0.993764	7569
FBgn0086607		NA		14	5.2104	0	12.2872	6.6309	24.1285	2.01018	0	14.0558	7.5748	-5.16837	-2.36971	0.0782715	0.903265	565	5.28306	2.40137	0.0770784	0.9997	179	-1.16547	-0.220917	0.856705	0.993764	10480
FBgn0038243	CG8066	41766		14	1.0956	0.429124	0.382746	0.452527	2.35999	0.291413	0.116351	0.289454	0.410536	-2.48245	-1.31177	0.0796104	0.903265	950	-1.32548	-0.406518	0.616507	0.9997	4225	-1.06203	-0.0868179	0.913533	0.993764	12511
FBgn0043455	CG5986	192506		14	20.1987	10.6414	11.3382	13.888	56.0663	7.69316	8.18795	6.90775	4.95271	-2.11834	-1.08294	0.0812597	0.903592	1214	1.13304	0.180199	0.775707	0.9997	6382	1.30458	0.383586	0.5136	0.993764	7256
FBgn0039114	Lsd-1	42810	Lipid storage droplet-1	14	1.68252	0.357565	0.652818	0.509623	3.20252	1.89209	0.216533	0.474274	0.308666	-3.70716	-1.89031	0.083558	0.905827	671	1.75444	0.811008	0.480897	0.9997	2486	-1.25961	-0.332977	0.748849	0.993764	9098
FBgn0040732	CG16926	50205		14	2.0558	0.0956048	0.293871	0.664864	3.11014	2.9853	0.165592	0.319833	0.351589	-9.09537	-3.18513	0.0853831	0.905827	531	2.54616	1.34832	0.476593	0.9997	1864	3.57119	1.83641	0.282852	0.897135	1098
FBgn0023496	Lip1	43973	Lipase 1	14	0.809508	0.280612	0.38135	0.149671	1.62114	0.0997203	0.216864	0.0397876	0.134332	-3.41244	-1.77081	0.0857639	0.905827	736	1.69809	0.763912	0.481647	0.9997	2527	-5.49464	-2.45802	0.0449186	0.897135	176
FBgn0023417		NA		14	1.81685	0.468594	0.334216	0.582012	3.20167	1.92826	0.222834	0.219104	0.503771	-3.35974	-1.74835	0.0911577	0.905827	775	-1.35805	-0.441538	0.715738	0.9997	4909	1.39065	0.475757	0.68081	0.993764	8086
FBgn0031906	CG5160	34015		14	0.897671	0.22112	0.207563	0.118424	1.44478	0.534788	0.157367	0.179851	0.167521	-4.42755	-2.14651	0.0922612	0.905827	648	-1.40167	-0.487149	0.726967	0.9997	4746	-2.37174	-1.24594	0.391795	0.9503	2409
FBgn0062978	CG31808	10178782		14	1.21382	0.449659	0.396186	0.410845	2.47051	0.126525	0.130338	0.394884	0.167266	-2.75097	-1.45994	0.0943855	0.905827	906	-2.29275	-1.19708	0.264677	0.9997	940	2.14407	1.10035	0.29012	0.897135	1405
FBgn0002563	Lsp1beta	33274	Larval serum protein 1 beta	14	113.173	5.03682	6.57036	11.228	136.008	151.249	3.63065	4.42668	9.94835	-7.71056	-2.94684	0.0996659	0.905827	600	1.41399	0.499775	0.788956	0.9997	5202	1.55149	0.633657	0.706145	0.993764	6741
FBgn0036145	CG7607	39263		14	1.67915	0.550539	0.459259	0.738505	3.42746	0.188596	0.0749972	0.123674	0.803087	-2.89723	-1.53467	0.0997449	0.905827	885	-1.22457	-0.292276	0.772429	0.9997	5752	-1.19214	-0.253556	0.802782	0.993764	9889
FBgn0034483	CG16894	37280		14	0.435809	0.265197	0.204435	0.121351	1.02679	0.0918897	0.321671	0.0331603	0.0890448	-2.79586	-1.48329	0.105302	0.905827	936	1.45034	0.536388	0.560478	0.9997	3414	-1.78267	-0.834036	0.367556	0.940044	2955
FBgn0031735	CG11029	33804		14	1.62915	0.816141	0.920343	0.902661	4.2683	0.292372	0.268022	0.68522	0.233498	-2.13748	-1.09591	0.110092	0.905827	1352	-1.43569	-0.521743	0.500205	0.9997	2979	1.58703	0.666328	0.363763	0.935754	3388
FBgn0031196	CG17599	33142		14	0.634345	0.158934	0.1633	0.108259	1.06484	0.168159	0.102535	0.151306	0.0943874	-4.05542	-2.01985	0.111135	0.905827	768	-1.80656	-0.853243	0.544523	0.9997	2740	-1.4226	-0.508534	0.721601	0.993764	8405
FBgn0002564	Lsp1gamma	38015	Larval serum protein 1 gamma	14	94.4177	1.66862	1.45	6.36523	103.902	122.077	1.12092	0.261439	9.35228	-17.0197	-4.08913	0.111658	0.905827	602	1.03299	0.0468302	0.987641	0.9997	13916	2.04066	1.02903	0.696994	0.993764	6491
FBgn0051809	CG31809	318954		14	0.835553	0.275083	0.0188727	0.155564	1.28507	0.407471	0.269958	0.0326884	0.222647	-3.46886	-1.79446	0.112838	0.905827	830	-6.1648	-2.62405	0.0554564	0.9997	125	2.106	1.0745	0.409686	0.955157	3120
FBgn0020378	Sp1	31913	Sp1	14	2.38279	0.384854	0.354339	0.732555	3.85453	3.26593	0.106394	0.0841919	0.556833	-3.6905	-1.88382	0.116151	0.905827	822	-1.08081	-0.112112	0.934777	0.9997	9277	1.77971	0.831641	0.499814	0.991042	5207
FBgn0003996	w	31271	white	14	0.722833	0.215936	14.3508	17.5818	32.8715	0.811515	0.175901	1.03985	2.14369	-2.54431	-1.34728	0.117213	0.905827	1113	73.1121	6.19204	1.44e-06	0.0119175	2	1.22313	0.290579	0.323469	0.913097	6784
FBgn0032871	CG2611	35324		14	4.42981	2.25213	3.07717	2.55396	12.3131	0.896035	1.00586	1.31467	1.87934	-2.02611	-1.01871	0.119552	0.905827	1445	1.3645	0.448375	0.515822	0.9997	3397	-1.56835	-0.649249	0.32634	0.915041	2847
FBgn0038941	CG7080	42609		14	0.708736	0.338178	0.312437	0.223686	1.58304	0.44155	0.303751	0.255839	0.0484447	-2.45227	-1.29412	0.119762	0.905827	1202	-1.03197	-0.0453968	0.958211	0.9997	13756	-1.12338	-0.167841	0.84488	0.993764	10996
FBgn0030691	Efhc1.1	32528	EFHC1 homologue 1	14	0.373095	0.175445	0.237913	0.366187	1.15264	0.0733073	0.103365	0.175888	0.201246	-2.31008	-1.20794	0.122375	0.905827	1263	-1.00518	-0.00744806	0.992768	0.9997	14671	1.87047	0.903402	0.236781	0.897135	1373
FBgn0034145	CG5065	36860		14	8.78463	5.21886	4.62237	5.11101	23.7369	3.18163	3.07962	2.13494	2.78415	-2.02191	-1.01572	0.122606	0.905827	1476	-1.03059	-0.0434701	0.949084	0.9997	13695	1.08816	0.121891	0.852042	0.993764	11662
FBgn0085320	CG34291	5740331		14	1.46163	0	0.253777	1.14115	2.85655	1.53706	0	0.439554	1.97652	-5.59146	-2.48323	0.136794	0.905827	789	2.21673	1.14843	0.486591	0.9997	1994	1.14219	0.1918	0.905083	0.993764	11164
FBgn0040843	CG15213	50316		14	0.85082	0.124892	0	0.107268	1.08298	0.967304	0.21632	0	0.185793	-2.74816	-1.45846	0.140604	0.905827	1151	-1.63436	-0.708722	0.470053	0.9997	2522	-1.05539	-0.0777718	0.936089	0.993764	13135
FBgn0052205	CR32205	NA		14	7.81257	4.01358	4.33674	6.33993	22.5028	4.02356	3.8139	1.0051	4.61217	-2.19753	-1.13588	0.144802	0.905827	1499	1.26856	0.343191	0.675238	0.9997	4812	1.23064	0.299403	0.67351	0.993764	8638
FBgn0040636	CG13255	50109		14	0.443052	0.17501	0.0941329	0.321002	1.0332	0.0399234	0.169943	0.0821836	0.422984	-3.29816	-1.72166	0.145313	0.905827	1000	-1.37856	-0.463164	0.70555	0.9997	4596	1.7458	0.803889	0.506397	0.993764	5376
FBgn0030065	CG12075	31815		14	12.5621	7.01559	9.00958	7.87061	36.4579	5.28332	3.97211	5.41909	3.50285	-2.0673	-1.04775	0.154002	0.905827	1658	1.23561	0.305222	0.678812	0.9997	4974	1.01508	0.0216004	0.975419	0.998364	14357
FBgn0053463	CG33463	2768844		14	0.685989	0.26191	0.368947	0.929474	2.24632	0.236122	0.246048	0.360283	0.253105	-2.93302	-1.55239	0.160716	0.905827	1207	-1.01656	-0.0236952	0.983092	0.9997	14246	4.10668	2.03797	0.0661356	0.897135	288
FBgn0087002	Rfabg	43827	Retinoid- and fatty acid-binding glycoprotein	14	5.73515	0.457705	0.486014	0.595931	7.2748	8.36579	0.201685	0.27759	0.389092	-4.66802	-2.22281	0.162279	0.905827	943	1.13565	0.183521	0.919607	0.9997	7926	1.17159	0.228468	0.892134	0.993764	10786
FBgn0085452	CG34423	5740313		14	0.857785	0.410482	0.250263	0.744883	2.26341	0.685837	0.46714	0.180795	0.478336	-2.6987	-1.43226	0.162708	0.905827	1335	-1.26768	-0.342194	0.754421	0.9997	5388	2.61248	1.38542	0.182781	0.897135	941
FBgn0038289		NA		14	4.0968	1.06784	1.37523	0.887273	7.42714	2.09291	0.798942	1.19259	0.80728	-5.16636	-2.36915	0.16275	0.905827	924	-1.81856	-0.862794	0.682766	0.9997	3739	-1.46553	-0.551427	0.803151	0.993764	9002
FBgn0032010	CG8086	34131		14	1.07791	0.440783	0.25216	0.410434	2.18129	0.957679	0.185086	0.182242	0.145948	-2.2741	-1.18529	0.174166	0.905827	1618	-2.42491	-1.27793	0.258059	0.9997	847	2.36459	1.24159	0.252343	0.897135	1237
FBgn0032978		NA		14	5.4342	3.41588	4.92717	3.40239	17.1796	2.11924	2.41503	3.29132	1.60812	-2.40557	-1.26638	0.174682	0.905827	1504	1.5631	0.644408	0.507341	0.9997	2822	-1.1331	-0.180278	0.835914	0.993764	10731
FBgn0039925	Kif3C	43820	Kif3C	14	0.362113	0.229586	0.234692	0.179436	1.00583	0.135581	0.146331	0.140818	0.0599628	-2.00113	-1.00081	0.178553	0.905827	1805	1.04278	0.0604321	0.939655	0.9997	13389	-1.07135	-0.0994289	0.896976	0.993764	12221
FBgn0085238		NA		14	0.591378	0.434204	0.0609951	0.36966	1.45624	0.193582	0.752064	0.105647	0.373285	-3.53485	-1.82165	0.184883	0.905827	1181	-1.60471	-0.682311	0.624479	0.9997	3654	2.05143	1.03663	0.454355	0.9776	4046
FBgn0050196	CG30196	37595		14	2.27798	0.804195	1.38364	1.09635	5.56216	0.503553	0.483521	1.07086	1.16659	-3.15583	-1.65802	0.19146	0.905827	1289	1.7459	0.80397	0.553743	0.9997	2897	-3.52428	-1.81733	0.199654	0.897135	790
FBgn0030764	CG9777	32633		14	0.444292	0.368687	0.349731	0.547225	1.70994	0.16061	0.334396	0.203611	0.187105	-2.97065	-1.57078	0.201969	0.905827	1431	2.20939	1.14365	0.370073	0.9997	1427	1.62842	0.703473	0.524716	0.993764	5712
FBgn0039311	CG10513	43051		14	0.179169	0	0	1.30546	1.48463	0.23467	0	0	2.26112	-5.75634	-2.52515	0.20512	0.905827	1136	1.05229	0.073535	0.970564	0.9997	12509	4.98877	2.31868	0.243432	0.897135	811
FBgn0032563	CG15258	34904		14	0.322258	0.132341	0.0343227	0.555654	1.04458	0.240979	0.1481	0.0594486	0.229171	-2.44486	-1.28975	0.205457	0.905827	1716	-1.7932	-0.842536	0.41708	0.9997	1999	8.44628	3.07832	0.00696871	0.897135	47
FBgn0046823		NA		14	4.48228	0	0	2.65799	7.14027	5.85318	0	0	2.73861	-2.61873	-1.38886	0.212492	0.905827	1645	1.05229	0.073535	0.94618	0.9997	13229	1.89054	0.918799	0.401723	0.9503	3265
FBgn0033602	Cpr47Ee	36193	Cuticular protein 47Ee	14	0.97651	0.451722	0.153515	0.405057	1.9868	0.947147	0.397432	0.116969	0.356106	-3.10228	-1.63333	0.223433	0.905827	1490	-1.50802	-0.592652	0.691638	0.9997	4305	2.24499	1.16671	0.413427	0.955582	2907
FBgn0000233	btd	31912	buttonhead	14	0.564193	0.180307	0.129748	0.247146	1.12139	0.561701	0.0501029	0.125753	0.0338699	-2.42523	-1.27812	0.227472	0.905827	1799	-2.48133	-1.31112	0.292248	0.9997	961	3.2365	1.69444	0.155431	0.897135	707
FBgn0010388	Dro	36635	Drosocin	14	0.428883	0.129749	0.71576	0.957464	2.23186	0.434525	0.224732	0.313281	0.865075	-2.71002	-1.4383	0.236218	0.905827	1719	5.2857	2.4021	0.0575574	0.9997	144	-1.25732	-0.330353	0.764429	0.993764	9231
FBgn0039031	CG17244	42709		14	0.799939	0.0376692	0.0946546	0.273722	1.20598	1.21891	0.0652449	0.163947	0.289849	-3.67983	-1.87964	0.237124	0.905827	1427	1.38186	0.466611	0.769565	0.9997	5100	2.16334	1.11326	0.47523	0.98347	4265
FBgn0028543	nimB2	260645	nimrod B2	14	0.751933	0.237377	0.29021	0.291596	1.57112	0.905354	0.0652412	0.0877738	0.231519	-2.0977	-1.06881	0.241541	0.905827	2116	1.23702	0.306867	0.746585	0.9997	5473	-1.14875	-0.200069	0.827617	0.993764	10430
FBgn0027348	bgm	44117	bubblegum	14	0.368566	0.262709	0.125052	0.264011	1.02034	0.0899134	0.253304	0.176084	0.130955	-2.76971	-1.46973	0.241871	0.905827	1713	-2.67028	-1.41699	0.329613	0.9997	1065	5.35595	2.42114	0.0871103	0.897135	277
FBgn0001256	ImpL1	39499	Ecdysone-inducible gene L1	14	0.655996	0.338673	0.921072	0.376164	2.2919	0.247578	0.200918	1.223	0.0889117	-2.08835	-1.06236	0.254283	0.905827	2228	1.69264	0.759276	0.448536	0.9997	2361	-1.40758	-0.493212	0.587888	0.993764	7470
FBgn0250862	CG42237	32261		14	0.479533	0.26622	0.162877	0.51734	1.42597	0.206911	0.193649	0.170774	0.394628	-2.17022	-1.11784	0.258113	0.905827	2205	-1.96138	-0.971871	0.374921	0.9997	1679	4.26458	2.0924	0.05301	0.897135	243
FBgn0259991	CG42488	8674037		14	3.12381	1.88496	2.03961	1.7777	8.82608	1.90159	2.0017	2.04529	1.62861	-3.87745	-1.95511	0.258426	0.905827	1515	2.1134	1.07956	0.558946	0.9997	2595	-2.32949	-1.22002	0.504162	0.993095	4392
FBgn0036264	CG11529	39395		14	0.492238	0.370889	0.859762	1.19623	2.91912	0.0614004	0.339449	0.211174	0.965554	-2.22136	-1.15145	0.261051	0.905827	2196	3.71007	1.89145	0.0741762	0.9997	235	1.27105	0.346016	0.680964	0.993764	8469
FBgn0053493	CG33493	2768994		14	1.30409	0.467428	0.282557	0.855437	2.90951	0.787596	0.164597	0.489404	0.58225	-2.15869	-1.11015	0.263132	0.905827	2236	-3.20968	-1.68243	0.128273	0.9997	407	4.70112	2.23301	0.0460373	0.897135	200
FBgn0039682	Obp99c	43494	Odorant-binding protein 99c	14	2.02985	0.101016	0.513804	0.961647	3.60631	2.89893	0.174965	0.504822	1.40384	-5.2828	-2.4013	0.265842	0.905827	1432	4.70987	2.23569	0.30773	0.9997	794	-1.71664	-0.779586	0.705051	0.993764	6647
FBgn0004897	fd96Ca	43010	forkhead domain 96Ca	14	0.557112	0.165781	0.16509	0.30439	1.19237	0.838315	0.287141	0.240425	0.101398	-3.61655	-1.85461	0.270332	0.905827	1642	1.84527	0.883831	0.603251	0.9997	3046	2.88452	1.52833	0.338693	0.927617	1659
FBgn0004898	fd96Cb	43011	forkhead domain 96Cb	14	2.59808	0.154796	0.309458	0.692702	3.75504	4.01628	0.135999	0.473585	1.13713	-5.11818	-2.35563	0.284006	0.905827	1529	1.19575	0.257916	0.911187	0.9997	7809	-1.10422	-0.143022	0.949911	0.993764	12188
FBgn0030158	CG9686	31921		14	0.660147	0.267548	0.228287	0.295912	1.45189	0.809011	0.233672	0.107314	0.271363	-2.67483	-1.41945	0.290258	0.905827	1993	1.45269	0.538728	0.691942	0.9997	4367	-1.12172	-0.165709	0.900586	0.993764	11486
FBgn0051313	CG31313	318677		14	0.935141	0.065585	0.125695	0.122346	1.24877	1.53626	0.113597	0.142399	0.106266	-3.42351	-1.77548	0.2957	0.905827	1769	2.02001	1.01436	0.552444	0.9997	2613	-1.41956	-0.505443	0.763007	0.993764	8758
FBgn0036787	CG4306	40017		14	0.621989	0.31115	0.995658	0.287756	2.21655	0.493585	0.32697	0.854069	0.148766	-2.47715	-1.30868	0.304215	0.905827	2218	4.62883	2.21065	0.0887191	0.9997	214	-3.06643	-1.61656	0.181935	0.897135	816
FBgn0067708		NA		14	1.84783	0	2.02504	5.49731	9.37018	1.93823	0	3.50747	8.35766	-2.09558	-1.06735	0.3046	0.905827	2393	1.78694	0.837493	0.419215	0.9997	2050	1.68295	0.750988	0.459499	0.9776	4793
FBgn0052284	CG32284	317956		14	0.718482	0.356134	0.133813	0.351195	1.55962	0.399906	0.382092	0.231771	0.401232	-2.60185	-1.37954	0.305722	0.905827	2097	-2.47355	-1.30658	0.362339	0.9997	1289	1.74906	0.806583	0.568491	0.993764	5983
FBgn0037197	CG13239	40503		14	0.425692	0.215941	0.501338	0.61083	1.7538	0.389393	0.374021	0.477898	0.245572	-2.56989	-1.36171	0.306116	0.905827	2113	4.06439	2.02304	0.137001	0.9997	355	1.42074	0.506641	0.665686	0.993764	7939
FBgn0040349	CG3699	31046		14	0.326685	0.233844	0.465095	0.492604	1.51823	0.246299	0.346848	0.281475	0.247691	-2.10058	-1.07079	0.313217	0.905827	2424	3.18354	1.67063	0.126106	0.9997	406	1.10966	0.150123	0.874516	0.993764	11519
FBgn0035412	CG14957	38386		14	0.338576	0.0834103	0	2.33841	2.76039	0.124126	0.144471	0	4.05024	-3.24434	-1.69792	0.315365	0.905827	1914	-1.83389	-0.874909	0.612689	0.9997	3122	4.06436	2.02303	0.242562	0.897135	868
FBgn0028396	TotA	44121	Turandot A	14	0.560462	0.200643	1.04071	2.22592	4.02774	0.780001	0.347524	1.03763	2.62779	-2.80442	-1.4877	0.316433	0.905827	2058	7.24508	2.857	0.0618841	0.9997	126	1.78043	0.832224	0.486652	0.989237	5037
FBgn0054046	CR34046	NA		14	0.685469	0.320961	1.4979	0.375431	2.87976	0.447586	0.390763	1.26242	0.350239	-2.23001	-1.15705	0.319296	0.905827	2401	4.34837	2.12048	0.0786581	0.9997	210	-5.23612	-2.3885	0.0502555	0.897135	192
FBgn0032773	fon	35211	fondue	14	3.16625	0.282856	0.281383	0.601289	4.33178	4.14192	0.157743	0.187635	0.843344	-3.82116	-1.93401	0.337272	0.905827	1912	1.0483	0.0680533	0.977026	0.9997	13580	1.0217	0.0309662	0.989216	0.999124	14300
FBgn0038361	CG9589	41908		14	0.363978	0.160279	0.274697	0.221978	1.02093	0.18362	0.0883303	0.422765	0.257388	-2.00921	-1.00663	0.346401	0.905827	2580	-1.20628	-0.270562	0.807414	0.9997	6100	1.22617	0.294159	0.788046	0.993764	9560
FBgn0039670	CG7567	43479		14	0.247022	0.0555783	0.660922	0.239091	1.20261	0.243582	0.0488291	0.719211	0.209943	-2.68793	-1.4265	0.350973	0.905827	2308	4.43322	2.14835	0.168781	0.9997	412	-2.78325	-1.47677	0.322571	0.912888	1613
FBgn0002562	Lsp1alpha	32199	Larval serum protein 1 alpha	14	40.1494	0.386257	0.576713	4.59662	45.709	69.3573	0.439659	0.368197	6.24884	-9.23196	-3.20664	0.354837	0.905827	1783	1.86856	0.901924	0.815533	0.9997	4785	5.92685	2.56727	0.376806	0.945925	1612
FBgn0003373	Sgs3	39288	Salivary gland secretion 3	14	1.55126	0.498977	2.02679	1.69038	5.76741	2.22463	0.561254	2.50569	1.42868	-3.12655	-1.64457	0.354939	0.905827	2200	4.36969	2.12753	0.232851	0.9997	572	1.11377	0.155453	0.909015	0.993764	11738
FBgn0002565	Lsp2	45326	Larval serum protein 2	14	94.3326	6.2485	7.06557	12.2417	119.888	131.739	4.34587	4.46121	11.7733	-3.56394	-1.83347	0.381922	0.905827	2235	1.34042	0.422689	0.852591	0.9997	6080	1.28293	0.359445	0.863718	0.993764	9896
FBgn0039239	CG13641	42969		14	0.651103	0.0170225	0.136877	0.240552	1.04555	1.12774	0.0294839	0.237077	0.223102	-2.58195	-1.36846	0.406045	0.905827	2508	1.91337	0.936117	0.571571	0.9997	2819	1.90909	0.932887	0.560098	0.993764	5713
FBgn0037835	CG14687	41297		14	0.516358	0.0944268	0.213251	0.182357	1.00639	0.817262	0.163552	0.369361	0.165917	-2.53987	-1.34476	0.442423	0.905827	2654	1.06469	0.0904268	0.959415	0.9997	11308	1.28762	0.364711	0.834914	0.993764	9636
FBgn0052847	CG32847	318245		14	0.447438	0.321913	0.551967	1.01496	2.33628	0.257943	0.279326	0.553407	0.259387	-2.03437	-1.02458	0.444397	0.905827	2881	1.32502	0.406015	0.765674	0.9997	5337	3.648	1.86711	0.147923	0.897135	595
FBgn0038054	CG5509	41539		14	0.267618	0.0914352	0.402069	0.353864	1.11499	0.206547	0.0803318	0.467155	0.327771	-2.0692	-1.04907	0.453829	0.905827	2890	1.72372	0.785524	0.578125	0.9997	3057	-1.17041	-0.227016	0.869005	0.993764	10601
FBgn0003378	Sgs8	39285	Salivary gland secretion 8	14	0.64963	0.0536765	0.277834	1.66922	2.65036	1.12519	0.0929704	0.252452	1.04019	-2.06168	-1.04382	0.453831	0.905827	2894	2.82882	1.5002	0.288327	0.9997	862	4.85637	2.27988	0.0823158	0.897135	281
FBgn0085195	CG34166	5740596		14	25.4217	1.39795	1.73183	3.95415	32.5056	38.3792	0.832338	2.10121	4.16172	-3.59701	-1.8468	0.466143	0.905827	2522	-1.01764	-0.025222	0.993457	0.9997	14291	2.371	1.2455	0.647944	0.993764	6095
FBgn0040503	CG7763	36235		14	0.627283	0.190478	0.0636749	0.204364	1.0858	0.745695	0.288245	0.110288	0.259803	-2.18293	-1.12626	0.492799	0.912758	3558	-1.8819	-0.91219	0.593095	0.9997	2956	2.38495	1.25396	0.45869	0.9776	3437
FBgn0039312	CG10514	43052		14	0.071049	0	0.0678816	1.68829	1.82722	0.0688888	0	0.117574	2.9242	-2.66157	-1.41228	0.52617	0.92653	3518	2.15872	1.11018	0.620557	0.9997	2917	2.6438	1.40261	0.517733	0.993764	4286
FBgn0037005	CG5078	40276		14	0.238965	0.289631	0.70283	0.235675	1.4671	0.12022	0.354448	0.522101	0.204161	-2.02088	-1.01499	0.535121	0.932492	3950	4.60383	2.20283	0.174112	0.9997	415	-5.27396	-2.39889	0.137636	0.897135	442
FBgn0000639	Fbp1	39566	Fat body protein 1	14	33.2484	3.69821	6.71035	5.75024	49.4072	55.5683	3.22187	6.80691	4.46573	-2.19662	-1.13528	0.558261	0.932492	4050	2.20445	1.14042	0.56312	0.9997	2546	-1.23339	-0.302626	0.866617	0.993764	10131
FBgn0037724	Fst	41169	Frost	14	0.278601	0	0.0441927	1.9201	2.24289	0.482551	0	0.0765441	3.32571	-2.20353	-1.13982	0.624555	0.943667	4970	1.7849	0.835845	0.721294	0.9997	4127	3.04859	1.60814	0.480637	0.986112	3275
FBgn0035719	tow	38755	target of wingless	15	0.416015	0.441044	0.340425	0.222694	1.42018	0.0545121	0.0985935	0.0694121	0.19679	1.01169	0.0167644	0.973748	0.996558	14469	-1.29242	-0.37008	0.509307	0.9997	3570	-1.99767	-0.99832	0.117196	0.897135	1015
FBgn0259741	CG42395	7354436		15	0.425419	0.488119	0.645734	0.312278	1.87155	0.266288	0.204864	0.316926	0.146668	1.2352	0.304745	0.615215	0.94174	9551	1.27093	0.345884	0.56575	0.9997	4024	-1.99437	-0.995933	0.116965	0.897135	1016
FBgn0028956	mthl3	36961	methuselah-like 3	15	64.6548	46.3162	49.1848	24.6917	184.847	4.76605	9.8932	4.76855	1.10404	-1.41388	-0.499655	0.011678	0.382466	1717	1.07576	0.105362	0.534356	0.9997	5644	-1.98653	-0.990253	8.71e-05	0.165368	598
FBgn0032621		NA		15	8.49018	8.44055	9.84382	6.32398	33.0985	6.81554	6.57047	7.47373	5.46411	-1.1521	-0.20426	0.892305	0.987019	11572	1.2323	0.301358	0.844345	0.9997	6331	-1.98233	-0.987194	0.526808	0.993764	5231
FBgn0013988	Strn-Mlck	36753	Stretchin-Mlck	15	0.405558	0.476426	0.564953	0.303353	1.75029	0.0465882	0.0556405	0.0443952	0.0459541	1.16944	0.225813	0.214999	0.905827	5388	1.18059	0.23951	0.190588	0.9997	2437	-1.86164	-0.896571	0.000298634	0.22202	693
FBgn0003388	shd	39592	shade	15	1.51053	1.17355	1.10578	0.841584	4.63144	0.280888	0.41925	0.233005	0.561877	-1.39004	-0.475129	0.409429	0.905827	3236	1.00557	0.00801955	0.989777	0.9997	14626	-1.83256	-0.87386	0.191179	0.897135	1296
FBgn0051140	CG31140	42836		15	0.697426	0.636384	0.788167	0.544708	2.66669	0.252635	0.39382	0.447952	0.426168	-1.35128	-0.434322	0.608819	0.941059	7338	1.24731	0.318818	0.718525	0.9997	5193	-1.8306	-0.872319	0.328422	0.917049	2321
FBgn0051469	CG31469	261628		15	1.57329	1.13047	1.49208	1.14415	5.33999	0.538669	0.633169	0.513896	0.785144	-1.47638	-0.56206	0.409082	0.905827	3161	1.40591	0.491501	0.488332	0.9997	2957	-1.82353	-0.866735	0.216058	0.897135	1353
FBgn0052816	CG32816	318225		15	0.404695	0.500996	0.697704	0.369112	1.97251	0.203272	0.167142	0.297684	0.0945497	1.28127	0.357573	0.478523	0.906459	8762	1.30646	0.385664	0.43169	0.9997	3012	-1.82351	-0.866719	0.0890921	0.897135	1002
FBgn0260757		NA		15	4.45647	3.91139	4.89031	3.33291	16.5911	4.41193	3.19305	4.14045	3.13116	-1.15131	-0.203275	0.916078	0.98763	11728	1.42137	0.507279	0.794095	0.9997	5229	-1.78464	-0.835637	0.661604	0.993764	6466
FBgn0260440	spdo	318559	sanpodo	15	2.21507	1.89828	1.57873	1.1089	6.80097	0.184651	0.510596	0.117521	0.583153	-1.22927	-0.297806	0.457549	0.905827	7100	-1.10739	-0.147157	0.739025	0.9997	6430	-1.75331	-0.810079	0.0978255	0.897135	1109
FBgn0031264	CG11835	33232		15	28.3517	29.237	25.723	13.8302	97.1418	2.75111	11.8346	13.2548	1.48275	-1.01577	-0.02257	0.94869	0.991834	14261	-1.16573	-0.221228	0.535311	0.9997	4375	-1.74519	-0.803384	0.0426007	0.897135	931
FBgn0037127	CG14566	40421		15	12.6926	8.62117	5.90148	3.06754	30.2828	6.43593	7.39903	4.73605	1.09248	-1.43299	-0.519026	0.442721	0.905827	3275	-1.39788	-0.483241	0.549362	0.9997	3417	-1.7444	-0.802733	0.357744	0.931329	2903
FBgn0037992	CG4702	41472		15	1.37718	1.58745	1.65408	0.943632	5.56235	0.292175	0.523938	0.922028	0.303714	1.1843	0.244038	0.571775	0.935377	9574	1.03208	0.0455479	0.918695	0.9997	13368	-1.72574	-0.787219	0.103581	0.897135	1154
FBgn0005629		NA		15	2.61475	2.65109	2.37519	1.40975	9.05077	0.912361	1.39605	1.49311	0.928547	-1.11514	-0.15723	0.829205	0.983234	11528	-1.28024	-0.356415	0.652266	0.9997	4614	-1.71542	-0.778566	0.358442	0.93176	2973
FBgn0051999	CG31999	43777		15	3.82405	4.82344	4.25229	2.46983	15.3696	1.62732	0.218504	1.79358	0.2909	1.3148	0.394847	0.226007	0.905827	3866	-1.14469	-0.194953	0.551314	0.9997	4688	-1.70956	-0.773626	0.0380976	0.897135	946
FBgn0033252	CG12769	35770		15	0.268821	0.358029	0.434249	0.266505	1.3276	0.038226	0.151813	0.254831	0.131243	1.18387	0.243508	0.649269	0.948981	9997	1.20405	0.267898	0.61578	0.9997	4681	-1.67679	-0.7457	0.172884	0.897135	1344
FBgn0037712	CG16789	41154		15	0.809503	1.03211	1.43628	0.885635	4.16353	0.143268	0.160382	0.721474	0.137664	1.27376	0.349095	0.352041	0.905827	5398	1.37732	0.461859	0.214365	0.9997	1729	-1.67525	-0.74438	0.0486544	0.897135	1021
FBgn0032402	CG14945	34623		15	1.15327	1.08349	1.23262	0.904599	4.37397	0.47894	0.235132	0.450674	0.571326	-1.10391	-0.142621	0.807722	0.982861	11574	1.07964	0.110548	0.856226	0.9997	7524	-1.67037	-0.740171	0.239049	0.897135	1440
FBgn0259144	CG42259	7354475		15	20.1407	21.5486	30.1562	18.0522	89.8977	5.91198	12.8232	12.8533	1.00917	1.02036	0.0290718	0.942931	0.991621	14103	1.45022	0.536271	0.202084	0.9997	1594	-1.64126	-0.714803	0.0876214	0.897135	1148
FBgn0037143	CG7448	40440		15	1.36615	1.83308	2.53227	1.3069	7.03841	0.455826	1.67622	2.52309	0.651418	1.13948	0.188379	0.812507	0.983234	11217	1.3282	0.409473	0.609931	0.9997	4179	-1.64109	-0.714652	0.35918	0.932376	3148
FBgn0034532	CG13436	37334		15	3.56393	3.31276	2.66526	1.72369	11.2656	0.471157	0.809346	0.443979	0.903464	-1.11746	-0.16022	0.613659	0.94174	10378	-1.23253	-0.301619	0.391584	0.9997	3022	-1.63622	-0.710369	0.0709394	0.897135	1117
FBgn0033124	Tsp42Ec	35612	Tetraspanin 42Ec	15	0.457015	0.663576	0.891145	0.588419	2.60015	0.252871	0.315954	0.275059	0.214108	1.41822	0.504084	0.387884	0.905827	3185	1.39742	0.482761	0.391042	0.9997	2470	-1.63424	-0.708618	0.20014	0.897135	1410
FBgn0004554	Edg91	42117	Ecdysone-dependent gene 91	15	1.31975	1.60912	1.52999	1.22033	5.67918	0.753094	1.29158	0.352439	1.25537	1.0714	0.0994959	0.900147	0.987019	13021	1.09232	0.1274	0.874485	0.9997	7481	-1.61589	-0.692329	0.400347	0.9503	4059
FBgn0035429	CG12017	38404		15	1.02857	0.984507	1.00347	0.559571	3.57612	0.137968	0.34576	0.447931	0.134517	-1.1611	-0.215498	0.547023	0.932492	9577	1.01839	0.0262856	0.944826	0.9997	13881	-1.61466	-0.691228	0.0957186	0.897135	1194
FBgn0030927	CG15046	32833		15	6.46963	7.49511	7.81145	4.77426	26.5504	0.85448	0.513814	0.749457	0.902492	1.14252	0.192219	0.307929	0.905827	7117	1.03556	0.0504108	0.788335	0.9997	9460	-1.59404	-0.672685	0.00388102	0.897135	935
FBgn0022710	Ac13E	32485	Adenylyl cyclase 35C	15	1.4666	1.68236	1.95527	1.30211	6.40635	0.276604	0.28142	0.641019	0.586921	1.15275	0.205081	0.575951	0.936689	9811	1.10628	0.145715	0.692287	0.9997	6111	-1.59305	-0.671787	0.0863911	0.897135	1181
FBgn0015400	kek2	34582	kekkon-2	15	0.310323	0.281209	0.306958	0.190682	1.08917	0.031433	0.0452456	0.0831511	0.0401251	-1.10212	-0.140279	0.662645	0.951508	10835	1.03034	0.0431214	0.898376	0.9997	13236	-1.59293	-0.67168	0.0665478	0.897135	1142
FBgn0050295	Ipk1	37360	Ipk1	15	9.50086	10.5064	11.865	7.53152	39.4038	0.922968	1.32358	0.673624	1.44149	1.10522	0.144339	0.395252	0.905827	8531	1.12703	0.17252	0.315846	0.9997	3460	-1.58431	-0.663851	0.00188993	0.737806	924
FBgn0042127	CG18789	317813		15	2.11262	1.74685	2.62925	1.5339	8.02262	0.22261	0.429768	2.13649	0.425636	-1.22039	-0.287343	0.554826	0.932492	9296	1.39222	0.477387	0.355801	0.9997	2288	-1.58364	-0.663242	0.188597	0.897135	1413
FBgn0032495	CG16820	34730		15	3.79341	3.94542	3.13345	1.94907	12.8214	1.43948	1.82267	0.849257	0.199635	1.06505	0.0909166	0.79844	0.980573	12334	-1.24458	-0.31566	0.418796	0.9997	3131	-1.58303	-0.662686	0.11777	0.897135	1259
FBgn0037212	nAcRalpha-80B	40521	nicotinic Acetylcholine Receptor alpha 80B	15	0.174293	0.348236	0.28034	0.218819	1.02169	0.0217081	0.266945	0.0248519	0.141921	1.15728	0.210736	0.801713	0.981679	11017	1.37615	0.460639	0.581979	0.9997	3740	-1.57918	-0.659173	0.422984	0.960295	4516
FBgn0261549	rdgA	31826	retinal degeneration A	15	2.21504	3.06197	3.39411	2.33481	11.0059	1.08356	1.75261	1.69998	1.48063	1.2637	0.337654	0.64347	0.946843	9594	1.15803	0.211676	0.769615	0.9997	6098	-1.57114	-0.651809	0.371563	0.943183	3609
FBgn0032955	CG2201	35417		15	1.46145	1.88662	1.78868	1.20263	6.33938	0.0995719	0.362563	0.47651	0.483608	1.24734	0.318856	0.294529	0.905827	4977	-1.09879	-0.135916	0.655781	0.9997	5989	-1.56806	-0.648983	0.0541844	0.897135	1136
FBgn0037970	CG12201	41449		15	0.554637	0.798929	0.741375	0.48644	2.58138	0.194038	0.621342	0.418632	0.212685	1.3527	0.435842	0.507305	0.915166	5691	-1.06244	-0.0873854	0.895562	0.9997	7807	-1.56754	-0.648504	0.340287	0.928561	3010
FBgn0039758	CG9737	43600		15	0.356583	0.312694	0.437546	0.286038	1.39286	0.278376	0.0442527	0.121717	0.117171	1.04228	0.0597384	0.913146	0.987411	13551	1.37307	0.457402	0.412648	0.9997	2684	-1.56164	-0.643062	0.243599	0.897135	1458
FBgn0035899		NA		15	2.82352	4.66306	4.36757	2.64053	14.4947	2.17665	4.13792	3.33923	2.07602	1.16328	0.218204	0.891682	0.987019	11485	1.12931	0.175442	0.911555	0.9997	7909	-1.55789	-0.639592	0.686125	0.993764	6661
FBgn0035022	CG11413	37920		15	2.85503	3.08088	4.11832	2.48542	12.5396	0.401228	1.91171	2.89183	1.03138	1.03058	0.0434511	0.93867	0.991517	13892	1.31315	0.393033	0.499771	0.9997	3407	-1.54631	-0.628826	0.271089	0.897135	1474
FBgn0037525	CG17816	40928		15	3.61774	4.04056	3.84176	2.43868	13.9387	1.28312	1.87299	1.707	1.02802	1.03343	0.0474382	0.928309	0.989386	13790	-1.05481	-0.0769868	0.887548	0.9997	7827	-1.54532	-0.627904	0.268413	0.897135	1472
FBgn0034924	CG17658	37793		15	1.08661	1.06323	1.04394	0.653695	3.84746	0.122834	0.360461	0.499441	0.234103	-1.05326	-0.0748605	0.853723	0.983381	13018	-1.00491	-0.00705952	0.987093	0.9997	14627	-1.54409	-0.626754	0.174812	0.897135	1414
FBgn0030716	CG9170	32563		15	12.9897	14.154	17.2596	11.4409	55.8443	3.55997	5.70606	6.27059	4.53666	1.04128	0.0583649	0.895794	0.987019	13472	1.24622	0.317558	0.48056	0.9997	3569	-1.5371	-0.62021	0.181497	0.897135	1421
FBgn0030073	CG10962	31824		15	4.83134	4.23208	5.3159	3.37847	17.7578	0.948271	1.5235	1.30637	0.585498	-1.16405	-0.219154	0.461558	0.905827	8039	1.25386	0.32638	0.292823	0.9997	2493	-1.535	-0.618237	0.0549946	0.897135	1165
FBgn0053971	Ir62a	3885628	Ionotropic receptor 62a	15	3.06933	3.94418	4.17985	2.71314	13.9065	2.1008	3.22478	3.20926	2.08895	-1.44946	-0.535519	0.72306	0.964663	8244	1.46217	0.548113	0.723809	0.9997	4644	-1.52989	-0.613427	0.680091	0.993764	6649
FBgn0030171		NA		15	5.39147	6.52876	7.98548	4.88432	24.79	1.11872	3.11905	3.63981	1.0869	1.11642	0.158886	0.728833	0.965866	11035	1.23859	0.308703	0.503175	0.9997	3737	-1.52956	-0.613117	0.19823	0.897135	1442
FBgn0030912	CG6023	32814		15	1.68596	1.96514	2.72853	1.70998	8.08962	1.01542	1.43701	1.74607	0.568111	1.15165	0.203699	0.761939	0.972273	10844	1.42399	0.509944	0.441205	0.9997	2702	-1.52693	-0.610632	0.32844	0.917049	2968
FBgn0037820		NA		15	0.364037	0.290398	0.3622	0.232367	1.249	0.0947721	0.0677893	0.0687763	0.0554363	-1.27079	-0.34573	0.307719	0.905827	4932	1.19582	0.257997	0.46397	0.9997	3755	-1.52562	-0.609394	0.0920798	0.897135	1233
FBgn0052773	CG32773	318204		15	2.94349	2.80015	2.13999	1.59356	9.47719	1.13261	0.909465	0.958371	0.862998	-1.01036	-0.0148706	0.977492	0.996945	14508	-1.39682	-0.48215	0.412679	0.9997	2622	-1.52459	-0.608422	0.320968	0.911341	2883
FBgn0000472		NA		15	43.924	45.0458	56.0293	38.9138	183.913	24.6023	17.4021	23.8279	23.1178	1.09248	0.127605	0.830602	0.983234	11848	1.22807	0.296389	0.620163	0.9997	4593	-1.52376	-0.607636	0.320397	0.910547	2879
FBgn0016061	side	43300	sidestep	15	1.1386	1.34518	1.39806	0.794697	4.67653	0.291652	0.477151	0.776593	0.338999	1.08923	0.123306	0.819904	0.983234	11854	-1.12058	-0.164244	0.771587	0.9997	6506	-1.52228	-0.606237	0.307261	0.897135	1479
FBgn0050456	CG30456	36929		15	0.375547	0.353721	0.394267	0.25564	1.37917	0.0518209	0.149135	0.0832045	0.0894372	-1.04839	-0.0681767	0.864244	0.983381	13180	1.13432	0.181822	0.662569	0.9997	5517	-1.51959	-0.603682	0.160427	0.897135	1404
FBgn0050497	CG30497	246653		15	3.70706	5.45986	5.56699	3.71312	18.447	0.562479	1.26843	0.999849	0.873749	1.45444	0.540468	0.0488289	0.752749	1844	1.03078	0.0437406	0.86047	0.9997	11562	-1.51833	-0.602485	0.0308526	0.897135	1102
FBgn0046831		NA		15	2.77606	0	0	0	2.77606	4.80828	0	0	0	-1.41526	-0.50107	0.600451	0.938738	6932	1.05229	0.073535	0.938599	0.9997	11442	-1.51434	-0.598689	0.534197	0.993764	6087
FBgn0046833		NA		15	3.05367	0	0	0	3.05367	5.2891	0	0	0	-1.41526	-0.50107	0.600451	0.938738	6940	1.05229	0.073535	0.938599	0.9997	11383	-1.51434	-0.598689	0.534197	0.993764	6091
FBgn0035678	CG10469	38696		15	4.13023	4.77782	4.65158	3.47455	17.0342	0.613668	0.213262	0.593965	1.48617	1.16819	0.224278	0.507014	0.915166	9348	-1.03808	-0.053915	0.876382	0.9997	11355	-1.50869	-0.5933	0.107888	0.897135	1986
FBgn0034045	CG8249	36742		15	3.03209	2.22966	1.96015	1.28051	8.50241	1.06913	1.03052	0.465975	0.262585	-1.45246	-0.538498	0.173257	0.905827	2510	-1.0348	-0.0493466	0.906964	0.9997	13239	-1.50869	-0.593297	0.184034	0.897135	2558
FBgn0025631	moody	31168	moody	15	3.05194	3.50255	3.40191	2.347	12.3034	0.503721	0.695091	0.629216	0.360759	1.12088	0.164632	0.466953	0.905827	8616	-1.01014	-0.0145516	0.949647	0.9997	14145	-1.50764	-0.592289	0.023478	0.897135	1631
FBgn0002631	HLHm5	43158	E(spl) region transcript m5	15	2.32457	2.91642	3.34087	1.93133	10.5132	0.573519	2.04416	2.83529	0.57251	1.23668	0.306469	0.622237	0.942932	9585	1.07924	0.110009	0.86355	0.9997	7561	-1.50753	-0.592183	0.355771	0.931329	6495
FBgn0034661	CG4386	37486		15	3.8429	4.02957	4.20541	2.93517	15.013	1.59156	1.22367	0.574613	0.802457	1.07521	0.104617	0.762335	0.972273	11877	1.05388	0.0757151	0.831475	0.9997	7719	-1.50332	-0.588148	0.114971	0.897135	2079
FBgn0085411	CG34382	5740788		15	0.544064	0.598753	0.717959	0.447516	2.30829	0.128845	0.102134	0.512639	0.129706	1.12475	0.169598	0.724088	0.964734	10900	1.14713	0.198031	0.691187	0.9997	5574	-1.49511	-0.580248	0.250405	0.897135	3195
FBgn0026087		NA		15	6.74451	6.11184	7.03817	4.62292	24.5174	0.766795	2.6461	3.58919	1.01182	-1.12927	-0.175396	0.63984	0.946843	10384	1.12457	0.169377	0.659768	0.9997	5612	-1.48501	-0.570474	0.151592	0.897135	2413
FBgn0036369	CG10089	39517		15	1.78731	2.62886	3.10006	2.07525	9.59148	0.305927	0.584464	0.37115	0.568898	1.42524	0.511205	0.0853737	0.905827	2223	1.21007	0.275092	0.317342	0.9997	2795	-1.48394	-0.569433	0.0489927	0.897135	1766
FBgn0050343	CG30343	246551		15	2.88343	2.54881	3.4819	2.37454	11.2887	1.21148	0.958047	0.912161	0.30658	-1.12781	-0.173524	0.65172	0.949477	10479	1.41	0.495694	0.219568	0.9997	1693	-1.4828	-0.56832	0.139631	0.897135	2323
FBgn0033282		NA		15	9.62997	9.23074	10.1047	7.32677	36.2922	5.15305	6.26897	4.66347	4.09556	-1.30631	-0.385493	0.626002	0.94369	9342	1.36435	0.448209	0.584318	0.9997	3946	-1.48145	-0.56701	0.474488	0.98347	6900
FBgn0034021	CG8180	36713		15	13.8646	14.9791	19.004	12.7932	60.641	1.99747	1.57906	1.17566	0.179866	1.08928	0.123371	0.410356	0.905827	8770	1.27141	0.346433	0.0348797	0.9997	1615	-1.47949	-0.565099	0.00214875	0.737806	1611
FBgn0002772	Mlc1	43323	Myosin alkali light chain 1	15	0.735599	0.706214	0.915534	0.636149	2.99349	0.148449	0.344895	0.414688	0.338082	-1.0417	-0.0589419	0.91237	0.987411	13556	1.33677	0.418754	0.449705	0.9997	3062	-1.47918	-0.564798	0.296122	0.897135	3896
FBgn0053196	dp	318824	dumpy	15	2.75652	3.99737	4.59328	2.67511	14.0223	1.20691	2.67076	3.35673	1.33292	1.21912	0.285841	0.725212	0.964759	10216	1.13197	0.178833	0.825385	0.9997	6777	-1.47324	-0.558988	0.496397	0.991042	6979
FBgn0034266	CG4975	37016		15	0.307443	0.40205	0.496323	0.353873	1.55969	0.0403328	0.131299	0.132026	0.162323	1.34456	0.427133	0.322884	0.905827	3139	1.18331	0.242824	0.56203	0.9997	4410	-1.46937	-0.555199	0.182932	0.897135	2715
FBgn0002922	nau	42799	nautilus	15	0.682548	0.687702	0.658089	0.473677	2.50202	0.166423	0.300898	0.172918	0.21487	-1.00844	-0.0121221	0.978602	0.997181	14547	-1.01522	-0.0217946	0.963455	0.9997	14166	-1.4677	-0.553553	0.257925	0.897135	3384
FBgn0033079	Fmo-2	35561	Flavin-containing monooxygenase 2	15	1.72352	1.47609	1.66111	1.17288	6.0336	0.150221	0.574684	0.208152	0.548082	-1.16668	-0.222408	0.546255	0.932492	9524	1.09543	0.131497	0.735144	0.9997	6605	-1.46747	-0.553334	0.162279	0.897135	2566
FBgn0023549	Mct1	31198	Monocarboxylate transporter 1	15	0.441851	0.286074	0.408117	0.280404	1.41645	0.41858	0.116215	0.313531	0.25799	-1.35607	-0.439429	0.644304	0.946843	7804	1.31694	0.397187	0.690313	0.9997	4798	-1.46678	-0.552657	0.575262	0.993764	7309
FBgn0024189	sns	44097	sticks and stones	15	4.73643	3.68338	4.72883	2.94945	16.0981	0.883212	1.68672	2.26304	0.897434	-1.44239	-0.52846	0.286566	0.905827	2922	1.26718	0.341623	0.494607	0.9997	3559	-1.46375	-0.54967	0.27236	0.897135	3627
FBgn0053531	Ddr	3346209	Discoidin domain receptor	15	1.9185	2.28797	2.81292	1.70785	8.72723	0.608154	1.27148	1.28387	0.327312	1.00119	0.00172288	0.997466	0.999647	14824	1.34547	0.428106	0.437441	0.9997	2974	-1.46141	-0.547364	0.310203	0.898984	6389
FBgn0053194	CheA29a	246659	Chemosensory protein A 29a	15	0.995557	1.22681	1.09885	0.759907	4.08112	0.973041	0.467434	0.224909	0.28698	1.48338	0.568886	0.417142	0.905827	3179	-1.03256	-0.0462267	0.946181	0.9997	13616	-1.45956	-0.545532	0.435147	0.968158	6810
FBgn0013679	mt:ND1	192473	mitochondrial NADH-ubiquinone oxidoreductase chain 1	15	669.335	638.532	690.401	542.652	2540.92	609.658	28.369	102.613	317.143	1.32117	0.401814	0.544972	0.932492	8887	1.07483	0.104114	0.874497	0.9997	7656	-1.4588	-0.544784	0.416011	0.955582	6754
FBgn0038492	Mur89F	42080	Mucin related 89F	15	0.522963	0.683958	0.746776	0.523375	2.47707	0.197003	0.42139	0.229519	0.192442	-1.01947	-0.0278152	0.963033	0.995226	14246	1.37346	0.457816	0.450232	0.9997	2875	-1.45775	-0.543747	0.352312	0.931329	6515
FBgn0031678	CG31918	326172		15	56.0696	55.4451	57.791	39.6939	209	7.09061	8.8156	11.5947	6.38278	-1.01451	-0.0207866	0.918706	0.987887	14099	1.0376	0.053257	0.792457	0.9997	9395	-1.45723	-0.543231	0.0189852	0.897135	1702
FBgn0038422	CG14880	41986		15	0.367726	0.390609	0.485286	0.359669	1.60329	0.202639	0.0421413	0.159156	0.155093	1.23369	0.302981	0.514138	0.919171	9050	1.19384	0.255609	0.581554	0.9997	4496	-1.45599	-0.541997	0.238537	0.897135	3215
FBgn0052700	CG32700	31896		15	7.45836	8.43223	10.5434	7.04885	33.4829	0.795853	5.53233	4.3231	0.451055	1.05444	0.0764741	0.853564	0.983381	13005	1.31058	0.390206	0.357537	0.9997	2648	-1.45424	-0.540261	0.197088	0.897135	2890
FBgn0016034	mael	40489	maelstrom	15	1.47289	1.43156	1.64371	1.19816	5.74633	0.517878	0.287626	0.855111	0.245471	-1.01159	-0.0166236	0.965156	0.995252	14423	1.15088	0.202738	0.612333	0.9997	4998	-1.44492	-0.530989	0.184875	0.897135	2806
FBgn0250829		NA		15	0.895022	1.19822	1.36028	0.894723	4.34825	0.369224	0.191194	0.464576	0.316638	1.37542	0.459872	0.30033	0.905827	3050	1.0432	0.061016	0.886447	0.9997	11174	-1.44438	-0.530446	0.225633	0.897135	3139
FBgn0034693	CG11073	37519		15	1.34676	1.91895	1.91612	1.39902	6.58085	0.131032	0.326258	0.167894	0.365103	1.41379	0.499568	0.0553673	0.793071	2035	1.01874	0.0267903	0.910573	0.9997	13517	-1.4342	-0.52025	0.0460617	0.897135	1842
FBgn0034520	lms	37322	lateral muscles scarcer	15	1.85869	1.62219	1.70541	1.17614	6.36243	0.517995	0.373633	0.18161	0.472255	-1.14992	-0.201537	0.540564	0.932492	9617	1.05715	0.0801793	0.817747	0.9997	7619	-1.43117	-0.517196	0.153587	0.897135	2601
FBgn0260457		NA		15	247.062	306.489	298.866	178.209	1030.63	148.964	235.676	214.389	109.373	-1.02877	-0.0409157	0.970443	0.996444	14092	1.0665	0.0928785	0.932282	0.9997	9847	-1.42882	-0.514819	0.640269	0.993764	7755
FBgn0054057	CG34057	3885645		15	0.800401	0.961634	1.36321	0.947312	4.07255	0.44419	0.297168	0.53345	0.352043	1.26899	0.34368	0.49976	0.912758	8873	1.41821	0.504076	0.311052	0.9997	1995	-1.42699	-0.51298	0.275953	0.897135	3936
FBgn0030900	Him	32801	Holes in muscle	15	14.5358	17.9919	21.5898	13.9282	68.0457	3.77259	15.5777	14.6023	5.17939	1.00404	0.00581704	0.992975	0.998592	14749	1.34103	0.423341	0.528469	0.9997	3646	-1.42574	-0.511711	0.428793	0.961948	6821
FBgn0003159	ptr	44529	proximal to raf	15	1.85863	2.04326	1.92578	1.42979	7.25746	0.225742	0.719742	0.291227	0.427036	1.04477	0.0631892	0.816747	0.983234	12898	-1.00148	-0.0021324	0.993992	0.9997	14789	-1.42535	-0.511317	0.0903517	0.897135	2103
FBgn0034194	CG15611	36930		15	9.36666	13.7116	15.9812	11.2388	50.2983	2.52606	4.75853	2.20329	1.96772	1.44833	0.534387	0.070934	0.876569	1999	1.18788	0.248388	0.364729	0.9997	3100	-1.42129	-0.507196	0.0756237	0.897135	2028
FBgn0010401	Os-C	40942	Os-C	15	2.86613	2.40372	3.30125	2.46259	11.0337	0.398832	0.958702	1.31219	0.763684	-1.19297	-0.25456	0.517442	0.921308	9271	1.37956	0.464206	0.264013	0.9997	1889	-1.42002	-0.50591	0.194656	0.897135	2989
FBgn0040089	meso18E	53448	meso18E	15	3.02738	2.55453	2.53341	1.82611	9.94142	0.186066	0.30324	0.342777	0.122674	-1.18183	-0.241022	0.161227	0.905827	4463	-1.00584	-0.00840657	0.961566	0.9997	14385	-1.4179	-0.503757	0.0125927	0.897135	1740
FBgn0259682	CG42351	37164		15	0.496454	0.724631	0.867694	0.62969	2.71847	0.207302	0.056337	0.316961	0.174686	1.48529	0.570746	0.18046	0.905827	2493	1.1935	0.255201	0.522213	0.9997	4107	-1.41193	-0.497664	0.207039	0.897135	3128
FBgn0035985	Cpr67B	39081	Cuticular protein 67B	15	0.739862	0.743151	0.896336	0.604049	2.9834	0.588993	0.403243	0.579252	0.179576	1.0927	0.1279	0.870523	0.985224	12247	1.17712	0.235257	0.767086	0.9997	5942	-1.41185	-0.497583	0.51973	0.993764	7122
FBgn0033702	CG8854	36324		15	1.05861	0.769225	0.838569	0.705256	3.37166	0.159448	0.56938	0.242158	0.328343	-1.45498	-0.541001	0.323924	0.905827	2990	1.20192	0.265336	0.649904	0.9997	4939	-1.41084	-0.496555	0.375442	0.945857	6646
FBgn0085212	CG34183	5740752		15	11.5077	17.356	20.0808	12.3997	61.3442	2.38126	12.6088	16.7536	2.30137	1.39464	0.479893	0.424481	0.905827	3274	1.11184	0.152954	0.796249	0.9997	6813	-1.40896	-0.494632	0.398636	0.9503	6735
FBgn0044047	Ilp6	31220	Insulin-like peptide 6	15	2.68673	2.36796	2.27779	1.48693	8.81941	0.568743	0.437139	1.74748	0.355902	-1.12549	-0.170548	0.690198	0.958542	10700	-1.12566	-0.170772	0.720297	0.9997	6057	-1.40827	-0.493921	0.315601	0.905221	6475
FBgn0052791	CG32791	31322		15	0.350468	0.758447	0.631057	0.424231	2.1642	0.231914	0.607896	0.476878	0.411658	1.41913	0.505004	0.667916	0.951707	7839	-1.11801	-0.160938	0.891014	0.9997	7346	-1.40564	-0.49123	0.680421	0.993764	8060
FBgn0035670	CG10472	38688		15	0.901191	0.936068	1.06404	0.755072	3.65637	0.341192	0.896889	0.298509	0.0401593	-1.13714	-0.185408	0.750103	0.968924	10926	1.33422	0.416001	0.486788	0.9997	3261	-1.40469	-0.49025	0.388848	0.9503	6694
FBgn0034540	Lrt	37342	Leucine-rich tendon-specific protein	15	6.33405	6.71403	7.405	5.17819	25.6313	0.765056	1.1046	2.01262	0.910715	1.04203	0.0593966	0.798049	0.980405	12846	1.07264	0.101161	0.669661	0.9997	6584	-1.40375	-0.489283	0.05523	0.897135	1968
FBgn0051635	CG31635	33928		15	8.58085	10.0481	9.84989	6.92533	35.4042	3.54013	4.41836	5.01166	3.2873	1.16153	0.216029	0.713359	0.963226	10504	-1.05944	-0.0832997	0.886994	0.9997	7808	-1.40337	-0.4889	0.413405	0.955582	6795
FBgn0052662		NA		15	15.2061	19.6701	21.6152	15.2207	71.7121	1.69905	4.48105	5.54091	2.5098	1.28001	0.356156	0.142759	0.905827	3584	1.08968	0.123901	0.593221	0.9997	5720	-1.40034	-0.485779	0.0544473	0.897135	1970
FBgn0029932	CG4607	31653		15	1.19069	1.2904	0.922646	0.694761	4.0985	0.162516	0.151032	0.14732	0.254811	1.07416	0.103203	0.706117	0.961621	11543	-1.36278	-0.446556	0.15903	0.9997	1746	-1.40005	-0.485482	0.142777	0.897135	2637
FBgn0008649		NA		15	0.334917	0.50398	0.512605	0.358547	1.71005	0.0953133	0.137561	0.233817	0.0893263	1.39633	0.481641	0.286418	0.905827	2979	1.06402	0.0895221	0.838362	0.9997	7620	-1.39996	-0.485383	0.278112	0.897135	4054
FBgn0032497	CG6043	34732		15	1.26167	1.92604	1.73341	1.28149	6.20261	0.228197	0.535477	0.471944	0.162351	1.43434	0.520385	0.0656913	0.852088	2029	-1.04827	-0.0680158	0.795576	0.9997	8852	-1.39949	-0.484904	0.0851115	0.897135	2142
FBgn0034335	GstE1	37106	Glutathione S transferase E1	15	28.9469	33.2202	31.5601	18.23	111.957	9.21161	23.9526	30.5633	5.86647	1.04695	0.0661963	0.91463	0.987411	13504	-1.16549	-0.220937	0.733891	0.9997	5783	-1.39944	-0.484852	0.465012	0.979775	6942
FBgn0051759	CG31759	326158		15	4.03258	3.69533	4.02677	2.87906	14.6337	0.137108	1.11311	1.01708	0.739053	-1.16405	-0.219151	0.451427	0.905827	7952	1.10344	0.142006	0.635142	0.9997	5771	-1.39944	-0.484851	0.11882	0.897135	2418
FBgn0032685	CG10211	35106		15	6.72342	8.82275	10.2161	7.01508	32.7774	1.75618	1.65412	3.4077	0.246271	1.32769	0.408922	0.151849	0.905827	3454	1.12422	0.168918	0.536076	0.9997	4831	-1.38706	-0.472025	0.10004	0.897135	2295
FBgn0035427	ckd	38402	cracked	15	11.6631	12.0166	13.9933	9.82952	47.5025	3.07488	3.1756	5.33946	1.79063	1.04296	0.0606775	0.844784	0.983381	13144	1.14679	0.197603	0.534888	0.9997	4560	-1.38533	-0.470228	0.148006	0.897135	2739
FBgn0043904		NA		15	0.914803	1.24374	1.27123	0.94653	4.3763	0.2754	0.107134	0.174864	0.0920605	1.33804	0.420127	0.107433	0.905827	2449	1.02492	0.0355112	0.884843	0.9997	12367	-1.38193	-0.466688	0.0732223	0.897135	2135
FBgn0035379	spz5	38350	spatzle 5	15	1.82653	1.88099	1.61891	1.19183	6.51826	0.303476	0.245238	0.71181	0.437026	1.01607	0.0229961	0.944784	0.991621	14216	-1.12242	-0.166613	0.646548	0.9997	5552	-1.38138	-0.466114	0.220257	0.897135	3381
FBgn0086906	sls	44013	sallimus	15	1.05118	1.27965	1.53417	1.02465	4.88966	0.510012	0.865481	1.04897	0.600589	1.02154	0.0307513	0.972563	0.996558	14258	1.22121	0.288314	0.747864	0.9997	5545	-1.38031	-0.464994	0.604311	0.993764	7587
FBgn0030617	CG9095	32447		15	2.80608	3.14268	3.29341	2.4238	11.666	0.288589	0.421449	0.653781	0.222073	1.10041	0.138035	0.465559	0.905827	8836	1.06481	0.0905966	0.636381	0.9997	6532	-1.3772	-0.461742	0.0288932	0.897135	1879
FBgn0034786	CG13531	37627		15	6.26636	7.57844	8.00208	5.63397	27.4808	0.993588	3.01253	2.74156	1.30697	1.12243	0.166624	0.648476	0.948567	10510	1.08066	0.111919	0.760383	0.9997	6996	-1.37709	-0.461619	0.22125	0.897135	3424
FBgn0051361	dpr17	41470	dpr17	15	0.854138	1.23739	1.3878	1.01839	4.49771	0.145967	0.225111	0.10705	0.384593	1.40052	0.485961	0.113812	0.905827	2371	1.13225	0.179189	0.530755	0.9997	4703	-1.37354	-0.457904	0.118595	0.897135	2492
FBgn0083956	CG34120	318066		15	2.39457	2.46754	3.30274	2.20647	10.3713	0.998927	1.21399	2.01129	1.07905	-1.04757	-0.0670439	0.920454	0.987887	13518	1.23761	0.307554	0.652612	0.9997	4790	-1.37231	-0.456607	0.494135	0.991042	7079
FBgn0032449	CG17036	34679		15	2.16273	1.88406	2.34978	1.7598	8.15638	0.573629	0.774162	1.21751	0.838795	-1.33031	-0.411757	0.442481	0.905827	5713	1.22078	0.287799	0.606259	0.9997	4519	-1.36998	-0.454155	0.3984	0.9503	6765
FBgn0032782	Rab9	35221	Rab9	15	1.83607	2.14892	2.50191	1.99697	8.48387	0.26548	0.252942	0.644147	0.866195	1.18072	0.23967	0.537277	0.932492	9383	1.15095	0.202825	0.603905	0.9997	4950	-1.3686	-0.452703	0.240406	0.897135	3762
FBgn0003499	sr	42162	stripe	15	3.84915	3.2356	3.15906	2.31113	12.5549	0.556308	1.1318	0.781397	0.546061	-1.26134	-0.334957	0.252563	0.905827	4483	1.0011	0.00158958	0.995693	0.9997	14811	-1.36579	-0.449734	0.144872	0.897135	2793
FBgn0030925	CG6361	32831		15	13.2371	19.7477	20.8064	15.2561	69.0473	0.662835	1.29979	1.69325	2.20735	1.49341	0.578611	0.00166941	0.106534	1385	1.05377	0.0755653	0.598635	0.9997	6595	-1.35893	-0.442473	0.00861413	0.897135	1845
FBgn0035542	DOR	38543		15	9.35548	7.18256	10.3617	7.6475	34.5473	1.71706	1.72202	2.752	2.07781	-1.31898	-0.399427	0.180826	0.905827	3576	1.42631	0.512291	0.0986514	0.9997	1297	-1.35747	-0.440925	0.135808	0.897135	2786
FBgn0003093	Pkc98E	43428	Protein C kinase 98E	15	31.8916	38.7437	39.2837	29.0332	138.952	3.57822	4.9112	6.02244	5.52516	1.21465	0.280543	0.149167	0.905827	3988	1.01213	0.0173993	0.924878	0.9997	13825	-1.35743	-0.440879	0.0328212	0.897135	1978
FBgn0038437	CG14898	42004		15	9.60547	11.7109	9.86729	8.58463	39.7683	3.14927	7.25927	8.45187	5.69093	1.15018	0.201862	0.770975	0.974213	10908	-1.25042	-0.322408	0.669637	0.9997	4840	-1.35689	-0.440308	0.561964	0.993764	7421
FBgn0016122	Acer	34189	Angiotensin-converting enzyme-related	15	0.618313	0.603549	0.615503	0.596057	2.43342	0.259105	0.183309	0.241895	0.401107	-1.11159	-0.152628	0.800059	0.981281	11448	1.04923	0.069328	0.912633	0.9997	13134	-1.35579	-0.439138	0.478248	0.985319	7057
FBgn0031791	CG9486	33874		15	0.172071	0.193265	0.19057	0.870027	1.42593	0.203649	0.135748	0.168821	1.50693	1.48371	0.569205	0.744024	0.966999	8379	-1.28379	-0.360408	0.836819	0.9997	6059	-1.34457	-0.427149	0.808276	0.993764	9290
FBgn0005660	Ets21C	33229	Ets at 21C	15	0.967872	0.618279	0.889981	0.668115	3.14425	1.12579	0.286439	0.416986	0.0728424	-1.15532	-0.208293	0.802447	0.981679	11049	1.48902	0.574362	0.491279	0.9997	2889	-1.34371	-0.426225	0.576539	0.993764	7532
FBgn0033749	achi	36373	achintya	15	9.17788	6.18871	7.05349	5.38395	27.804	1.22518	0.896143	1.56374	0.686581	-1.47711	-0.562775	0.0154424	0.440711	1604	1.14152	0.190951	0.378664	0.9997	3643	-1.3431	-0.425567	0.0597083	0.897135	2249
FBgn0035403		NA		15	5.51189	6.23983	6.81149	5.17791	23.7411	0.0496588	0.763168	0.23331	0.74293	1.13627	0.184307	0.270765	0.905827	6899	1.08959	0.123782	0.458754	0.9997	4887	-1.34229	-0.424698	0.0209614	0.897135	2002
FBgn0085428	Nox	5740310	NADPH oxidase	15	11.2869	15.1541	17.8446	12.7108	56.9964	0.199686	3.20975	6.1107	0.906119	1.31534	0.395433	0.124338	0.905827	3414	1.15058	0.202364	0.411016	0.9997	3765	-1.3418	-0.424174	0.100231	0.897135	2546
FBgn0039633	CG11873	43435		15	21.4525	23.8858	25.5122	17.9919	88.8423	12.1166	16.3353	16.6308	11.7599	-1.03668	-0.0519692	0.954323	0.992921	13882	1.10455	0.143465	0.873303	0.9997	7367	-1.34176	-0.424132	0.640837	0.993764	7957
FBgn0031971	CG7224	34089		15	12.0231	11.6425	15.0115	10.5031	49.1801	3.24457	7.38144	8.85136	2.24633	-1.10897	-0.149223	0.750702	0.96923	11235	1.30462	0.383628	0.428456	0.9997	3002	-1.33899	-0.421148	0.367452	0.940044	6724
FBgn0034046	tun	36743	tungus	15	24.2017	32.3314	33.3091	25.1603	115.003	4.54133	3.33842	5.12224	5.23296	1.35343	0.436626	0.0503801	0.760422	2143	1.02394	0.0341299	0.866733	0.9997	12169	-1.33684	-0.418827	0.0588976	0.897135	2269
FBgn0010113	hdc	43604	headcase	15	62.4441	60.2876	79.5528	59.5275	261.812	32.1702	18.4153	28.1837	23.4447	1.00212	0.003055	0.99438	0.999013	14798	1.30357	0.382468	0.385471	0.9997	2773	-1.33669	-0.418666	0.348425	0.931329	6638
FBgn0035049	Mmp1	37949	Matrix metalloproteinase 1	15	30.1332	24.6993	27.4045	20.462	102.699	0.743316	0.79034	2.50139	0.172495	-1.2206	-0.287593	0.0260625	0.561389	3391	1.10742	0.147205	0.212927	0.9997	3214	-1.33651	-0.418469	0.00319192	0.897135	1920
FBgn0085375		NA		15	4.83939	4.44012	4.75805	3.85956	17.8971	2.35409	1.68253	1.06388	1.70038	-1.04062	-0.0574442	0.897433	0.987019	13495	1.11836	0.16138	0.72516	0.9997	6194	-1.33625	-0.41819	0.359704	0.932754	6703
FBgn0085446	CG34417	31591		15	17.2127	22.3248	20.4351	14.9856	74.9582	2.41942	8.975	6.23468	3.06503	1.23981	0.310122	0.345557	0.905827	5699	-1.0693	-0.0966632	0.763306	0.9997	7204	-1.3362	-0.41814	0.208443	0.897135	3698
FBgn0011576	Cyp4d2	31192	Cytochrome P450-4d2	15	3.35497	3.76813	3.97467	2.72533	13.8231	0.445912	1.20061	2.95362	0.797494	1.1025	0.140778	0.749294	0.968924	11295	-1.00642	-0.00923772	0.984046	0.9997	14547	-1.33417	-0.415939	0.372778	0.943264	6738
FBgn0030299		NA		15	11.2743	11.731	15.0292	10.7157	48.7502	6.96365	8.11565	9.6369	6.85092	-1.1427	-0.192452	0.844216	0.983381	11364	1.40455	0.490108	0.620294	0.9997	3935	-1.33178	-0.413351	0.667798	0.993764	8155
FBgn0052311	zormin	2769001	zormin	15	3.48258	4.0505	5.03344	3.73307	16.2996	0.887164	1.31985	1.60313	0.984016	1.13553	0.183369	0.597551	0.938738	10078	1.25394	0.326466	0.352892	0.9997	2750	-1.33167	-0.413241	0.240812	0.897135	4102
FBgn0026206	mei-P26	45775	mei-P26	15	12.0282	13.6625	16.5007	11.3297	53.5211	8.13312	9.84805	12.4853	8.99668	-1.00765	-0.0109958	0.992949	0.998592	14650	1.10506	0.144129	0.908335	0.9997	8041	-1.32911	-0.410457	0.742508	0.993764	8810
FBgn0033362	CG8172	35905		15	0.855729	0.793744	0.970473	0.71471	3.33466	0.214676	0.127806	0.0154924	0.127344	-1.07236	-0.100783	0.713533	0.963226	11615	1.20651	0.270839	0.347694	0.9997	2925	-1.32903	-0.410373	0.146725	0.897135	3038
FBgn0025693	CG11163	35513		15	10.1031	9.25956	11.5808	8.64402	39.5875	1.40941	0.71246	1.15251	0.618052	-1.0919	-0.126844	0.404644	0.905827	8719	1.23718	0.307058	0.0622252	0.9997	1800	-1.3257	-0.406751	0.0170097	0.897135	2037
FBgn0037410	Osi2	40756	Osiris 2	15	10.2445	10.4527	13.7002	10.2847	44.682	3.44764	3.86332	4.94345	3.6107	1.01901	0.0271691	0.943553	0.991621	14138	1.31454	0.394557	0.317422	0.9997	2460	-1.3254	-0.406426	0.286614	0.897135	4551
FBgn0086910	l(3)neo38	41423	lethal (3) neo38	15	60.4853	51.9225	58.3104	43.5125	214.231	40.9347	30.4158	37.8709	29.0271	-1.13328	-0.180503	0.841127	0.983381	11439	1.05954	0.0834387	0.925205	0.9997	10122	-1.32254	-0.403311	0.653088	0.993764	8065
FBgn0259108	futsch	5740544	futsch	15	0.698883	1.02265	0.887831	0.617594	3.22696	0.337691	0.675367	0.502976	0.303291	1.22634	0.294357	0.703659	0.961621	10042	-1.09359	-0.12907	0.869623	0.9997	7443	-1.32246	-0.403228	0.611009	0.993764	7796
FBgn0085226		NA		15	4.7289	4.70746	5.68752	3.68381	18.8077	2.86365	3.5313	4.55871	2.83613	-1.41696	-0.502803	0.70041	0.961621	8168	1.08529	0.118076	0.931304	0.9997	8946	-1.32217	-0.402906	0.764366	0.993764	8994
FBgn0031918	CG6055	34027		15	1.75042	2.13019	2.60129	1.92224	8.40413	0.330783	0.562718	0.118389	0.548651	1.20496	0.268991	0.397653	0.905827	6820	1.20893	0.273734	0.385995	0.9997	3094	-1.32149	-0.402167	0.191049	0.897135	3547
FBgn0028369	kirre	31292	kin of irre	15	4.02278	5.30182	5.91196	4.55199	19.7885	0.740919	1.04751	0.417308	0.628739	1.35714	0.44057	0.0472667	0.750137	2088	1.11909	0.162331	0.426344	0.9997	4207	-1.31966	-0.400167	0.0624052	0.897135	2352
FBgn0036891	CG9372	40137		15	5.1396	4.98676	4.61921	3.5786	18.3242	0.607012	0.634185	2.04066	0.565037	-1.03235	-0.0459343	0.866431	0.983614	13461	-1.09055	-0.12506	0.669575	0.9997	6197	-1.3192	-0.399667	0.186422	0.897135	3513
FBgn0016977	spen	44205	split ends	15	37.2435	45.3702	44.7965	33.6959	161.106	7.17246	15.402	12.7098	8.84348	1.18844	0.249071	0.438711	0.905827	7439	-1.00236	-0.00339628	0.991418	0.9997	14741	-1.31864	-0.399047	0.223268	0.897135	3996
FBgn0037636	CG9821	41058		15	118.885	121.901	130.478	95.5909	466.855	66.1599	61.1171	69.6	46.9575	1.05907	0.0828018	0.902752	0.987179	13247	1.04732	0.0666997	0.920992	0.9997	13198	-1.31863	-0.399038	0.557574	0.993764	7472
FBgn0038744	CG4733	42368		15	0.354868	0.406027	0.467482	0.380437	1.60881	0.044666	0.121586	0.0779916	0.101865	1.09457	0.130365	0.716186	0.963226	11221	1.20984	0.274818	0.453032	0.9997	3602	-1.31661	-0.396832	0.263828	0.897135	4360
FBgn0051051	CG31051	261634		15	4.37858	3.99835	5.76302	4.25242	18.3924	3.18399	1.65672	1.95594	0.910518	-1.03707	-0.0525154	0.919184	0.987887	13680	1.40037	0.485811	0.354577	0.9997	2258	-1.31635	-0.396541	0.410162	0.955157	6867
FBgn0033204	CG2065	35707		15	0.256137	0.255219	0.381168	0.257616	1.15014	0.22292	0.189903	0.238252	0.0122945	1.41869	0.504564	0.610499	0.941064	7081	1.48411	0.569594	0.556181	0.9997	3344	-1.31495	-0.395011	0.672218	0.993764	8225
FBgn0052423	shep	38605	alan shepard	15	13.3648	14.6986	14.8405	12.0294	54.9333	6.72451	5.40411	5.50723	6.05047	1.17768	0.235943	0.674944	0.952972	10186	1.01023	0.0146861	0.979043	0.9997	14400	-1.31368	-0.393616	0.487971	0.989429	7137
FBgn0037705	mura	41145	murashka	15	21.3487	21.0725	22.9823	15.3553	80.7588	12.7436	14.5843	15.5726	8.93548	-1.18948	-0.250329	0.7861	0.977464	10693	1.10212	0.140276	0.878547	0.9997	7423	-1.31361	-0.393541	0.670243	0.993764	8221
FBgn0025814	Mgstl	44110	Microsomal glutathione S-transferase-like	15	31.2485	39.4194	38.276	25.6804	134.624	9.41212	39.4185	29.6611	6.14896	1.00272	0.00391758	0.995167	0.999064	14791	1.09679	0.133292	0.840672	0.9997	7266	-1.31293	-0.392794	0.548127	0.993764	7434
FBgn0035983	CG4080	39079		15	22.9965	17.3745	19.754	14.832	74.957	3.88157	8.1146	5.81754	3.56753	-1.48167	-0.56722	0.167226	0.905827	2451	1.22939	0.297941	0.458665	0.9997	3530	-1.31272	-0.392563	0.328554	0.917076	6609
FBgn0260952		NA		15	5.97789	8.69392	9.10807	6.11077	29.8906	2.12106	5.9202	6.24338	3.1034	1.2047	0.268679	0.73887	0.966121	10376	1.05527	0.0776127	0.922876	0.9997	10271	-1.31162	-0.391354	0.628583	0.993764	7936
FBgn0053182	Kdm4B	318918	Histone demethylase 4B	15	12.4377	13.0962	16.095	11.0499	52.6788	7.93409	8.85985	11.3746	7.76565	-1.09601	-0.132262	0.895829	0.987019	12360	1.19022	0.251226	0.806321	0.9997	6179	-1.31123	-0.390924	0.698282	0.993764	8483
FBgn0062463		NA		15	119.796	124.212	137.703	109.16	490.871	30.8313	46.6767	55.6789	56.4712	1.01449	0.0207575	0.963273	0.995226	14365	1.10481	0.143796	0.748474	0.9997	6560	-1.30864	-0.388068	0.396713	0.9503	6835
FBgn0039641	CG14511	43445		15	5.21715	3.8128	4.71999	3.5749	17.3248	1.63062	0.497757	0.350915	0.816216	-1.35699	-0.440406	0.122149	0.905827	2468	1.23794	0.307942	0.290884	0.9997	2542	-1.30648	-0.385689	0.172935	0.897135	3427
FBgn0015949	hrg	49636	hiiragi	15	60.2764	77.7075	68.3772	52.4148	258.776	4.57008	7.79167	3.49943	6.057	1.28778	0.36489	0.0240225	0.548425	3283	-1.13466	-0.182263	0.215962	0.9997	2883	-1.30497	-0.384013	0.018097	0.897135	2123
FBgn0039283	danr	43020	distal antenna-related	15	1.35112	1.43303	1.58106	1.20078	5.56598	0.595711	0.687874	0.295132	0.30736	-1.00183	-0.00263732	0.995013	0.999045	14804	1.21833	0.284906	0.513457	0.9997	3892	-1.3044	-0.383389	0.360889	0.933716	6734
FBgn0259176	bun	34665	bunched	15	28.5981	31.9141	35.0884	26.5072	122.108	5.83584	11.3739	11.4512	7.52058	1.07768	0.107925	0.759365	0.971246	11810	1.10989	0.150412	0.668695	0.9997	5901	-1.3037	-0.382616	0.289619	0.897135	4712
FBgn0011656	Mef2	36032	Myocyte enhancer factor 2	15	8.71362	9.76694	10.2497	7.85794	36.5882	1.02047	0.454617	0.547899	0.308306	1.12405	0.168712	0.192336	0.905827	6353	1.04912	0.0691809	0.579856	0.9997	7790	-1.30352	-0.382413	0.00926399	0.897135	2081
FBgn0002930	nec	45908	necrotic	15	0.78817	1.01513	1.34796	0.966705	4.11797	0.309592	0.36118	0.251632	0.20671	1.28033	0.356518	0.372786	0.905827	5610	1.25789	0.331004	0.392201	0.9997	2909	-1.30237	-0.381139	0.299295	0.897135	4816
FBgn0030961	CG7058	32873		15	0.246151	0.279839	0.277839	0.238206	1.04204	0.17182	0.129327	0.0573522	0.103269	1.2259	0.293836	0.605505	0.939012	9550	1.13335	0.180589	0.753009	0.9997	6202	-1.30117	-0.379806	0.496535	0.991042	7190
FBgn0031881	CG3476	33987		15	3.98003	4.61723	4.3486	3.29998	16.2458	1.40094	0.93143	2.17591	0.819276	1.14091	0.190187	0.615814	0.94174	10143	-1.06917	-0.0964975	0.806831	0.9997	7413	-1.30101	-0.37963	0.342699	0.931329	6663
FBgn0033753	Cyp301a1	36378	Cyp301a1	15	2.87401	2.90688	2.74363	2.08626	10.6108	0.276397	0.157482	0.958708	0.553102	1.00423	0.00609575	0.981669	0.997531	14656	-1.04823	-0.0679511	0.81017	0.9997	9039	-1.30015	-0.378681	0.195802	0.897135	3819
FBgn0033652	ths	36258	thisbe	15	10.9908	13.027	14.2257	9.04	47.2836	5.55305	9.11043	9.15555	4.17827	-1.06174	-0.0864337	0.918861	0.987887	13307	1.14695	0.197807	0.818558	0.9997	6599	-1.29813	-0.37643	0.65842	0.993764	8161
FBgn0037265	CG12001	40582		15	2.66887	3.3135	4.46854	3.32444	13.7753	0.327229	0.382309	0.839792	0.449443	1.19949	0.262425	0.23409	0.905827	4988	1.34273	0.425168	0.0609799	0.9997	1508	-1.29775	-0.376011	0.0776298	0.897135	2547
FBgn0003896	tup	35147	tailup	15	6.6296	6.46184	7.66655	5.89869	26.6567	0.949293	0.522113	0.556607	0.396034	-1.03173	-0.045068	0.758115	0.971024	12787	1.1861	0.246224	0.115864	0.9997	2144	-1.29765	-0.375904	0.0223596	0.897135	2167
FBgn0003651	svp	41491	seven up	15	4.26032	3.39513	3.72149	2.95871	14.3357	0.240723	0.502088	0.113235	0.606644	-1.27479	-0.350262	0.0665793	0.856374	3382	1.11268	0.154035	0.40605	0.9997	4189	-1.29734	-0.375555	0.0547104	0.897135	2406
FBgn0005636	nvy	37886	nervy	15	5.35206	5.33869	6.12593	4.74641	21.5631	0.68091	0.366356	0.111555	0.381984	-1.01369	-0.019615	0.894261	0.987019	13950	1.15156	0.203589	0.193251	0.9997	2658	-1.29609	-0.374171	0.0240125	0.897135	2193
FBgn0034886	Pde8	37741	Phosphodiesterase 8	15	4.39827	5.66717	5.82324	4.42958	20.3183	0.719709	2.17526	2.09366	1.45028	1.2182	0.28475	0.458668	0.905827	7257	1.03318	0.0470881	0.901437	0.9997	13220	-1.29582	-0.373863	0.335306	0.925155	6644
FBgn0261451	trol	45320	terribly reduced optic lobes	15	15.8427	16.0416	18.6407	13.867	64.392	2.33589	5.69407	6.67084	1.16349	-1.02399	-0.0342004	0.913771	0.987411	13876	1.16254	0.217281	0.493117	0.9997	4104	-1.29347	-0.371251	0.254827	0.897135	4410
FBgn0011236	ken	37785	ken and barbie	15	12.9012	17.0248	20.4349	15.705	66.0659	2.69912	2.70671	3.61501	0.696477	1.33906	0.421225	0.0498576	0.755735	2212	1.19699	0.259411	0.199777	0.9997	2398	-1.29224	-0.369879	0.0761637	0.897135	2575
FBgn0085434	NaCP60E	37981	Na channel protein 60E	15	4.86555	4.96721	5.7695	4.31346	19.9157	1.88118	2.80243	2.82017	1.82742	-1.08904	-0.123063	0.836629	0.983234	11993	1.22047	0.287431	0.633283	0.9997	4732	-1.29152	-0.369067	0.538084	0.993764	7409
FBgn0026197	noe	43918	noe	15	6.96061	8.65741	8.87963	7.61166	32.1093	3.74893	0.676691	1.42701	4.74055	1.34945	0.432367	0.356437	0.905827	3189	1.02665	0.0379473	0.93425	0.9997	13615	-1.29148	-0.36903	0.423039	0.960295	6934
FBgn0033269		NA		15	9.08416	12.6064	15.3037	11.6694	48.6636	0.918904	3.85435	4.11982	2.08381	1.33305	0.41473	0.150959	0.905827	2639	1.23224	0.30128	0.282614	0.9997	2544	-1.29097	-0.368459	0.191626	0.897135	3833
FBgn0020272	mst	33119	misato	15	13.4784	13.7956	17.0872	12.9411	57.3022	1.33661	2.709	3.50498	1.11108	1.02079	0.0296871	0.880762	0.987019	13721	1.21477	0.280679	0.177907	0.9997	2209	-1.29096	-0.368443	0.0781434	0.897135	2597
FBgn0015903	apt	37734	apontic	15	8.12605	10.867	10.9248	8.52655	38.4444	1.62417	0.43742	0.994156	0.489699	1.35609	0.439453	0.0174379	0.467536	1882	1.00901	0.0129429	0.936071	0.9997	14000	-1.29002	-0.367391	0.0388996	0.897135	2337
FBgn0039920	CG11360	43810		15	74.2702	92.374	96.5216	65.75	328.916	39.8967	61.7805	62.8288	33.7708	1.07322	0.10195	0.905394	0.987347	13023	1.07479	0.104049	0.902867	0.9997	8460	-1.2897	-0.367033	0.669964	0.993764	8281
FBgn0031969	pes	34087	peste	15	7.63553	9.25471	9.89785	7.60573	34.3938	0.930779	1.74442	1.10464	0.0730101	1.19613	0.258379	0.162452	0.905827	4293	1.08695	0.120284	0.503092	0.9997	5168	-1.28883	-0.366066	0.0556085	0.897135	2465
FBgn0034529	CG16742	37331		15	6.91627	7.75394	7.62024	6.10454	28.395	1.98629	1.87223	0.915215	1.55289	1.13003	0.176357	0.509234	0.916572	9658	1.00761	0.010939	0.967487	0.9997	14398	-1.28743	-0.364491	0.188969	0.897135	3827
FBgn0053556	form3	3346238	formin 3	15	4.33508	5.7046	5.97913	4.72811	20.7469	0.466536	1.21646	0.661399	0.879964	1.29155	0.369108	0.0785298	0.903265	3361	1.06338	0.0886514	0.650944	0.9997	6676	-1.2847	-0.361433	0.0814929	0.897135	2673
FBgn0030798	CG13003	32675		15	2.21829	2.36747	2.1123	1.66636	8.36442	0.402817	0.601115	0.211008	0.237616	1.03915	0.0554051	0.797384	0.980326	12890	-1.0759	-0.105547	0.639916	0.9997	6317	-1.28445	-0.361156	0.126665	0.897135	3127
FBgn0024989	CG3777	30979		15	41.8913	46.364	48.5526	37.8212	174.629	7.94391	4.05605	3.41138	0.725936	1.11946	0.162799	0.291499	0.905827	7535	1.04728	0.0666422	0.65728	0.9997	7898	-1.28389	-0.360517	0.0319053	0.897135	2304
FBgn0034300	CG5098	37063		15	12.3241	13.8732	13.9859	10.6474	50.8305	2.02009	5.63061	4.22224	1.86082	1.07281	0.101388	0.755133	0.970473	11868	1.03199	0.0454273	0.888358	0.9997	11983	-1.28333	-0.359896	0.280824	0.897135	4759
FBgn0053173		NA		15	1.06881	0.889481	1.02685	0.825601	3.81074	0.170047	0.18028	0.148928	0.248146	-1.24032	-0.310712	0.297485	0.905827	5099	1.18373	0.243336	0.43327	0.9997	3624	-1.28238	-0.358819	0.2361	0.897135	4306
FBgn0053260	CG33260	2768977		15	4.9661	4.76517	5.39091	4.11349	19.2357	2.72556	3.45703	4.02042	2.56862	-1.47064	-0.55644	0.562592	0.932492	5941	1.35807	0.441561	0.661695	0.9997	4498	-1.28171	-0.358065	0.704285	0.993764	8625
FBgn0026611		NA		15	76.7114	78.0129	77.2451	59.8385	291.808	32.522	45.8636	38.1598	31.9111	-1.07618	-0.10592	0.867609	0.984089	12689	1.0353	0.0500484	0.936457	0.9997	13474	-1.28047	-0.356676	0.574307	0.993764	7627
FBgn0029939	CG9650	31660		15	2.76392	2.244	2.50711	1.84042	9.35545	0.511856	0.898538	0.975008	0.469734	-1.3335	-0.415214	0.278612	0.905827	3054	1.08812	0.121844	0.757407	0.9997	6868	-1.27996	-0.356094	0.362411	0.935239	6769
FBgn0029531	CG13362	31018		15	0.417792	0.661792	0.6994	0.684687	2.46367	0.173308	0.311467	0.136838	0.444071	1.41474	0.500533	0.379565	0.905827	3181	1.17501	0.232673	0.670337	0.9997	5203	-1.2799	-0.35603	0.496914	0.991042	7230
FBgn0259750		NA		15	25.3859	36.9594	38.5253	30.0907	130.961	1.55489	3.83936	0.998833	2.77528	1.45081	0.536861	0.0016075	0.103025	1448	1.04477	0.0631853	0.636508	0.9997	7883	-1.27939	-0.355455	0.0197252	0.897135	2261
FBgn0002673	twe	34954	twine	15	3.17958	3.50835	4.38235	3.48554	14.5558	0.837153	0.306566	0.215333	0.269187	1.11985	0.163305	0.443486	0.905827	8550	1.26367	0.337621	0.128459	0.9997	1866	-1.27795	-0.353833	0.0978575	0.897135	2864
FBgn0037804		NA		15	9.46522	9.56151	11.0542	8.4558	38.5367	2.58863	3.64702	4.36896	2.88963	-1.03204	-0.0455053	0.915104	0.987411	13744	1.15143	0.203426	0.637179	0.9997	5152	-1.27738	-0.353184	0.414634	0.955582	6930
FBgn0024308		NA		15	22.536	26.4696	27.3939	20.8346	97.2341	9.87327	12.2595	13.3827	9.47595	1.15961	0.213642	0.708504	0.962341	10500	1.02155	0.0307585	0.956717	0.9997	13944	-1.27639	-0.352074	0.539496	0.993764	7461
FBgn0040528	CG15864	50001		15	4.8246	7.15673	6.01845	4.89258	22.8924	0.679428	3.59848	2.16671	2.16358	1.25692	0.329888	0.501703	0.912758	8902	-1.10227	-0.140472	0.777931	0.9997	6799	-1.27639	-0.352069	0.482128	0.986715	7185
FBgn0039209	CG13624	42930		15	4.16202	4.12796	5.29748	3.85913	17.4466	1.66666	2.06376	2.59941	1.37579	-1.10156	-0.139553	0.799276	0.980807	11568	1.30505	0.384104	0.493664	0.9997	3398	-1.27566	-0.351243	0.516424	0.993764	7330
FBgn0042205	CG18764	59239		15	6.18385	6.75889	6.76001	5.29414	24.9969	2.23468	0.986502	1.66808	0.872057	1.10857	0.148694	0.603123	0.938738	10429	1.00092	0.00132686	0.996385	0.9997	14822	-1.27496	-0.350455	0.238812	0.897135	4390
FBgn0032976		NA		15	58.3312	56.7108	62.4025	47.452	224.897	9.6769	20.8133	23.1489	11.5521	-1.06831	-0.0953322	0.79083	0.978725	12230	1.09972	0.137137	0.700759	0.9997	6271	-1.27494	-0.350426	0.337729	0.92739	6691
FBgn0004198	ct	44540	cut	15	3.38674	3.61523	3.7049	2.90598	13.6129	0.927777	1.57597	1.50185	1.23424	1.0121	0.0173493	0.969695	0.99602	14439	1.01816	0.0259713	0.95528	0.9997	13998	-1.27458	-0.350023	0.452918	0.9776	7076
FBgn0003963	ush	33225	u-shaped	15	16.2515	19.6268	18.7654	14.7146	69.3584	0.443847	3.70074	1.17238	0.545648	1.1952	0.257251	0.0931645	0.905827	3787	-1.03585	-0.0508153	0.723095	0.9997	8555	-1.27423	-0.34963	0.0297525	0.897135	2341
FBgn0008654	Su(z)2	36432	Suppressor of zeste 2	15	8.77027	9.53721	10.2665	8.04382	36.6178	1.96277	3.0368	3.1457	2.48671	1.05981	0.0838061	0.804346	0.982216	12492	1.08111	0.112511	0.740331	0.9997	6881	-1.27405	-0.349422	0.313204	0.90078	6625
FBgn0250868	CG42239	7354422		15	8.73974	7.7215	8.27216	6.40478	31.1382	1.54993	5.16884	1.39586	1.80666	-1.19339	-0.255069	0.524398	0.925959	9286	1.11145	0.152449	0.717002	0.9997	6221	-1.27376	-0.349093	0.389953	0.9503	6844
FBgn0030347	CG15739	32146		15	0.951244	1.05994	1.00646	0.934577	3.95222	0.452435	0.295971	0.486444	0.478502	1.22924	0.297766	0.586714	0.938738	9414	-1.04868	-0.068579	0.904224	0.9997	13112	-1.27339	-0.348675	0.533207	0.993764	7435
FBgn0029979	CG10777	31707		15	37.3532	36.7281	37.9863	30.1188	142.186	21.0303	23.0306	22.4937	21.3456	-1.11708	-0.15973	0.844944	0.983381	11637	1.06383	0.0892684	0.911822	0.9997	9226	-1.27316	-0.348417	0.668807	0.993764	8358
FBgn0001235	hth	41273	homothorax	15	128.187	150.242	141.219	111.997	531.644	10.5647	17.2752	11.1772	26.7993	1.16852	0.224685	0.241816	0.905827	5733	-1.06117	-0.0856544	0.6445	0.9997	6688	-1.27316	-0.348412	0.0799564	0.897135	2762
FBgn0022355	Tsf1	32821	Transferrin 1	15	5.51623	5.07526	6.04271	4.69308	21.3273	1.74164	3.09046	1.73021	1.19508	-1.15817	-0.211847	0.615312	0.94174	9999	1.24513	0.316301	0.468541	0.9997	3482	-1.27276	-0.347956	0.403166	0.9503	6914
FBgn0026869	Thd1	43796	Thd1	15	42.7375	50.298	49.1558	38.4786	180.67	8.01518	12.2168	8.80461	5.99943	1.16665	0.222366	0.348394	0.905827	7036	-1.01456	-0.0208609	0.928019	0.9997	13806	-1.2718	-0.346875	0.153531	0.897135	3597
FBgn0031011	CG8034	32924		15	9.76721	7.89621	10.1636	7.76634	35.5934	1.80239	3.02061	3.17832	1.69336	-1.32854	-0.409841	0.257395	0.905827	3972	1.32783	0.40907	0.265346	0.9997	2112	-1.27064	-0.345557	0.331009	0.919618	6687
FBgn0033656	S2P	36262	site-2 protease	15	16.1821	21.5956	21.8404	17.1657	76.7838	0.766901	0.800008	1.65924	2.25395	1.33679	0.418778	0.00874369	0.320221	1848	1.0116	0.0166375	0.902069	0.9997	13562	-1.26991	-0.344731	0.0236183	0.897135	2359
FBgn0011259	Sema-1a	34192	Sema-1a	15	4.04342	4.45199	4.87394	3.27857	16.6479	2.07601	2.83911	3.41991	2.05853	-1.0682	-0.0951877	0.916094	0.98763	13179	-1.02225	-0.0317512	0.972694	0.9997	14050	-1.2698	-0.344596	0.709053	0.993764	8709
FBgn0032683	kon	35104	kon-tiki	15	9.66383	10.5719	9.9717	7.76274	37.9702	0.595009	2.80175	1.93306	0.388651	1.06886	0.0960736	0.643576	0.946843	11276	-1.04938	-0.0695374	0.736833	0.9997	8169	-1.26864	-0.343287	0.117876	0.897135	3151
FBgn0037323	CG2663	40649		15	9.92474	9.24099	9.26275	7.10331	35.5318	2.48706	5.71851	3.68273	2.05032	-1.14764	-0.198675	0.639537	0.946843	10220	1.04605	0.0649532	0.883235	0.9997	10847	-1.26844	-0.343056	0.434125	0.966607	7032
FBgn0034030	CG8192	36723		15	9.61988	10.8626	10.1894	7.96566	38.6375	1.19944	1.95176	3.26188	1.17384	1.13028	0.176682	0.462297	0.905827	8509	-1.07445	-0.103601	0.673998	0.9997	6575	-1.26792	-0.342462	0.178226	0.897135	3957
FBgn0014073	Tie	38559	Tie-like receptor tyrosine kinase	15	6.93923	5.59933	6.0823	4.75926	23.3801	0.909871	0.218552	0.105465	0.665777	-1.22066	-0.287663	0.0761408	0.891824	3527	1.08792	0.121567	0.441938	0.9997	4830	-1.26763	-0.342139	0.0429767	0.897135	2552
FBgn0030795	ppk28	32671	pickpocket 28	15	2.20295	1.94555	1.92421	1.49145	7.56416	0.366474	0.522841	0.557809	0.138888	-1.11958	-0.162953	0.558504	0.932492	10013	-1.02366	-0.0337401	0.909441	0.9997	13426	-1.2672	-0.34165	0.25429	0.897135	4651
FBgn0005511		NA		15	5.20391	3.97712	4.25545	3.39429	16.8308	1.23376	0.265446	0.348879	0.168951	-1.31332	-0.393218	0.0566959	0.795915	3308	1.0767	0.106614	0.596769	0.9997	6012	-1.26664	-0.341011	0.101053	0.897135	2976
FBgn0085412	CG34383	5740131		15	15.4515	15.1162	16.7207	12.6268	59.9152	9.44206	9.81699	11.4012	8.5597	-1.09022	-0.124613	0.89658	0.987019	12470	1.07125	0.0992896	0.916727	0.9997	9018	-1.26613	-0.340422	0.722243	0.993764	8841
FBgn0037363	CG1347	40700		15	12.6938	12.9447	13.4888	10.5429	49.6702	2.05149	3.5712	4.31406	2.95718	-1.00098	-0.00141121	0.996431	0.999389	14825	1.02953	0.041983	0.894083	0.9997	12275	-1.26569	-0.339925	0.294748	0.897135	5062
FBgn0011758	B-H1	32724	BarH1	15	3.5899	3.905	3.96556	3.11816	14.5786	0.974328	0.746463	1.04304	0.553562	1.07528	0.104716	0.696722	0.95987	11482	1.03037	0.0431625	0.875757	0.9997	11876	-1.26405	-0.338056	0.227534	0.897135	4405
FBgn0053987	CR33987	NA		15	9.35596	9.77949	9.30098	7.38643	35.8229	5.35701	6.58088	5.43584	4.61332	-1.1193	-0.162596	0.839783	0.983381	11589	1.00576	0.00828386	0.992198	0.9997	14641	-1.26374	-0.337705	0.68554	0.993764	8530
FBgn0261260	mgl	8674055	Megalin	15	9.91573	9.31498	10.3596	7.67008	37.2604	4.21237	5.28533	5.99985	3.53483	-1.14791	-0.19901	0.767777	0.97398	10915	1.10474	0.143707	0.829022	0.9997	7099	-1.26231	-0.336063	0.617885	0.993764	8045
FBgn0261341	verm	40149	vermiform	15	351.615	336.371	339.277	271.258	1298.52	80.5627	58.4677	75.8792	77.0439	-1.04039	-0.0571211	0.819587	0.983234	13006	1.00089	0.00128743	0.995853	0.9997	14819	-1.26187	-0.335564	0.194396	0.897135	4217
FBgn0041710	yellow-f	41595	yellow-f	15	1.04261	0.74297	0.589231	0.56932	2.94413	0.453935	0.305762	0.186538	0.512977	-1.46475	-0.550651	0.411024	0.905827	3180	-1.24424	-0.31527	0.67192	0.9997	4873	-1.26101	-0.334581	0.660776	0.993764	8371
FBgn0039480	Cpr97Ea	43258	Cuticular protein 97Ea	15	1.08194	1.24727	1.4363	1.25401	5.01952	0.24657	0.797653	0.669644	0.489963	1.02647	0.0376912	0.950059	0.991834	14030	1.2352	0.304747	0.621779	0.9997	4576	-1.26099	-0.334559	0.557513	0.993764	7625
FBgn0033061	CG14590	35538		15	0.514566	0.468122	0.574009	0.467745	2.02444	0.0240272	0.207338	0.163103	0.161644	-1.15163	-0.203672	0.660057	0.950722	10303	1.20066	0.263823	0.582495	0.9997	4464	-1.26047	-0.33396	0.464824	0.979517	7174
FBgn0026758		NA		15	26.0708	29.5664	29.9694	23.8933	109.5	8.7972	11.6839	12.6404	11.379	1.11311	0.154594	0.752073	0.969449	11201	1.00424	0.00611043	0.989939	0.9997	14677	-1.26028	-0.333742	0.497782	0.991042	7296
FBgn0085421	Epac	35588	Epac	15	0.699081	0.7137	0.627573	0.498589	2.53894	0.175929	0.215345	0.133572	0.0699137	-1.0226	-0.0322384	0.914948	0.987411	13901	-1.08479	-0.117414	0.718761	0.9997	6671	-1.26021	-0.333666	0.31137	0.898984	6664
FBgn0035691	CG7386	38719		15	3.30016	3.42456	3.57018	2.90377	13.1987	0.349656	0.340682	0.311482	0.766852	1.01207	0.0173091	0.94007	0.991517	14272	1.04318	0.060987	0.798346	0.9997	9164	-1.25955	-0.332908	0.170466	0.897135	4031
FBgn0032629	beat-IIIc	35037	beat-IIIc	15	2.58604	2.20755	2.34347	1.53553	8.67259	0.502972	0.806105	1.19259	0.273204	-1.32472	-0.405689	0.349656	0.905827	4753	-1.05025	-0.0707359	0.877586	0.9997	10368	-1.25937	-0.332703	0.469732	0.983128	7195
FBgn0052626	CG32626	32352		15	14.4136	15.4243	15.4398	12.2928	57.5705	2.15107	0.606411	1.0877	0.887544	1.07591	0.105557	0.449163	0.905827	9162	1.00059	0.00085644	0.995043	0.9997	14821	-1.25933	-0.332653	0.0312772	0.897135	2539
FBgn0013733	shot	36542	short stop	15	16.5697	18.0454	19.3188	14.6054	68.5392	3.79864	7.30696	8.73185	4.4525	1.04237	0.0598698	0.886284	0.987019	13403	1.05577	0.0782995	0.850686	0.9997	7761	-1.25927	-0.332584	0.432509	0.965323	7066
FBgn0037185	CG11367	40491		15	6.33164	6.97381	8.17899	6.51153	27.996	1.38676	1.15784	1.88683	0.135401	1.11196	0.153111	0.504724	0.913875	9844	1.16995	0.226451	0.334353	0.9997	3070	-1.25924	-0.332554	0.152284	0.897135	3846
FBgn0040207	kat80	32581	katanin 80	15	16.2775	16.7465	19.1387	15.1856	67.3483	1.77687	4.89278	4.58063	3.50198	-1.00201	-0.00289466	0.991338	0.998582	14787	1.15567	0.208734	0.440963	0.9997	3890	-1.25855	-0.331765	0.228648	0.897135	4532
FBgn0259228	C3G	31618	C3G	15	9.33634	9.56083	10.6246	8.36271	37.8845	2.62839	4.44445	4.42474	3.3744	-1.04909	-0.0691395	0.885726	0.987019	13297	1.14044	0.189596	0.69431	0.9997	5676	-1.25776	-0.330861	0.496283	0.991042	7294
FBgn0000719	fog	33148	folded gastrulation	15	5.82162	6.55533	6.2011	4.78334	23.3614	0.139115	1.85356	2.05352	1.13429	1.07129	0.099352	0.739206	0.966121	11794	-1.07865	-0.109231	0.720605	0.9997	6791	-1.25728	-0.330302	0.289103	0.897135	5133
FBgn0032846	CG10721	35296		15	6.12178	5.40499	7.91556	6.2608	25.7031	0.604325	1.61814	1.85804	1.01286	-1.13754	-0.185919	0.47704	0.905827	8485	1.47058	0.556384	0.0518761	0.9997	1145	-1.25727	-0.330296	0.19156	0.897135	4226
FBgn0085400	CG34371	37679		15	27.8883	29.2234	32.5487	25.5902	115.251	1.72933	7.12527	7.05682	1.98062	1.03132	0.0444989	0.833993	0.983234	13235	1.1189	0.162078	0.448016	0.9997	4332	-1.257	-0.329986	0.140223	0.897135	3680
FBgn0030505	NFAT	32321	NFAT homolog	15	24.945	25.4558	25.4121	19.9269	95.7398	6.19271	10.1327	9.09448	6.45473	-1.01284	-0.0184056	0.963043	0.995226	14395	1.00924	0.0132633	0.973077	0.9997	14384	-1.25673	-0.329674	0.411452	0.955582	6990
FBgn0028991	seq	3772396	sequoia	15	6.30259	8.12553	9.41104	6.76633	30.6055	3.64704	4.68518	5.9209	3.91239	1.2228	0.290187	0.722103	0.964253	10177	1.07314	0.101845	0.900656	0.9997	8463	-1.25643	-0.329329	0.682141	0.993764	8569
FBgn0052262	CG32262	38445		15	1.65651	1.59244	1.99091	1.6036	6.84346	0.542132	0.352199	0.446042	0.732995	-1.03475	-0.0492804	0.902826	0.987179	13611	1.25289	0.325261	0.437165	0.9997	3208	-1.25549	-0.328246	0.407341	0.954873	6969
FBgn0000228	Bsg25D	33757	Blastoderm-specific gene 25D	15	6.40435	6.52768	7.49393	5.83966	26.2656	1.49428	2.06246	2.83417	1.83264	-1.00165	-0.00237975	0.994952	0.999045	14805	1.12647	0.171813	0.649036	0.9997	5514	-1.25521	-0.327933	0.391791	0.9503	6896
FBgn0036009	Or67a	39109	Odorant receptor 67a	15	0.381174	0.394137	0.328078	0.293484	1.39687	0.164765	0.143649	0.10376	0.149449	1.02423	0.0345411	0.948229	0.991834	14057	-1.17426	-0.231756	0.67619	0.9997	5244	-1.2539	-0.326424	0.556819	0.993764	7640
FBgn0003117	pnr	44849	pannier	15	9.35201	9.14757	8.83339	7.06351	34.3965	1.05063	0.59596	0.964156	0.591763	-1.02358	-0.0336259	0.810858	0.983234	13270	-1.03883	-0.0549551	0.701084	0.9997	8210	-1.25235	-0.324638	0.039374	0.897135	2706
FBgn0033159	Dscam	35652	Down syndrome cell adhesion molecule	15	3.34355	4.26352	4.28973	3.38344	15.2802	0.830638	1.38845	0.92473	0.339983	1.2554	0.32815	0.244451	0.905827	4430	1.0279	0.0397039	0.884212	0.9997	12219	-1.25166	-0.323841	0.251091	0.897135	4830
FBgn0035574	Gef64C	38578	Guanine nucleotide exchange factor GEF64C	15	7.96994	10.4526	12.0695	9.46359	39.9556	2.40871	4.25046	4.80753	3.27812	1.26867	0.343321	0.447731	0.905827	6601	1.16062	0.2149	0.630858	0.9997	5039	-1.25145	-0.3236	0.472865	0.98347	7221
FBgn0043364	cbt	33224	cabut	15	8.6315	8.09651	8.11267	6.44925	31.2899	2.42442	1.17854	2.42442	1.61979	-1.04907	-0.0691138	0.797172	0.980326	12674	-1.00551	-0.00792809	0.976972	0.9997	14526	-1.25128	-0.323408	0.250658	0.897135	4831
FBgn0038780		NA		15	26.4741	26.5391	30.2359	22.699	105.948	20.7454	19.1115	22.3734	18.5648	-1.07455	-0.103733	0.931611	0.989874	13163	1.09481	0.130677	0.914856	0.9997	8292	-1.25098	-0.323055	0.790009	0.993764	9454
FBgn0003891	tud	37417	tudor	15	49.228	60.1149	64.1862	48.2642	221.793	19.1297	32.8678	33.5696	20.0336	1.12217	0.166293	0.783403	0.976479	11251	1.08878	0.122719	0.838485	0.9997	7341	-1.25091	-0.322975	0.596005	0.993764	7938
FBgn0024807	DIP1	43981	DISCO Interacting Protein 1	15	38.5784	37.8329	40.0711	31.407	147.889	3.02879	12.5523	11.1	3.77063	-1.05336	-0.0749922	0.78936	0.97859	12536	1.07302	0.101682	0.714954	0.9997	6865	-1.25083	-0.322882	0.261662	0.897135	4944
FBgn0030494	Cpr12A	32309	Cuticular protein 12A	15	91.476	104.262	108.436	83.8829	388.057	20.0129	33.9342	34.4012	5.70469	1.12032	0.163913	0.553837	0.932492	9964	1.03889	0.0550368	0.840959	0.9997	10383	-1.25037	-0.322358	0.255609	0.897135	4900
FBgn0029504	CHES-1-like	31678	Checkpoint suppressor homologue	15	8.42948	12.508	11.7439	9.41901	42.1004	0.896076	3.23805	1.75446	1.38855	1.45587	0.541879	0.0217395	0.521361	1677	-1.05029	-0.0707828	0.733586	0.9997	8128	-1.24693	-0.318375	0.145665	0.897135	3891
FBgn0028497	CG3530	37707		15	8.89083	8.66023	9.05469	7.42106	34.0268	0.632949	2.31023	0.569232	1.483	-1.06779	-0.0946232	0.663903	0.951707	11415	1.08525	0.118021	0.594194	0.9997	5821	-1.24691	-0.318355	0.162719	0.897135	4091
FBgn0033049	CG14471	35525		15	9.00732	9.06983	9.21347	6.78135	34.072	3.7699	5.94106	5.42651	3.64777	-1.25431	-0.326892	0.670167	0.951707	9767	1.08745	0.120943	0.878235	0.9997	7542	-1.24661	-0.318009	0.68289	0.993764	8617
FBgn0039466	CG5521	43242		15	12.2319	10.6188	12.6899	9.79947	45.3401	6.17852	6.31023	7.97909	5.67317	-1.28454	-0.361247	0.636446	0.946843	9487	1.19867	0.26143	0.732455	0.9997	5535	-1.2458	-0.317078	0.677614	0.993764	8562
FBgn0003513	ss	41988	spineless	15	6.75268	6.89696	7.0057	5.57575	26.2311	0.918508	1.63602	1.61765	1.06034	1.00198	0.00285873	0.990729	0.998582	14784	1.01649	0.0235991	0.924078	0.9997	13722	-1.24448	-0.315545	0.218285	0.897135	4567
FBgn0035398	Cht7	38370	Cht7	15	12.9296	16.5508	15.8018	12.5846	57.8668	3.0079	1.80459	2.63084	0.912472	1.30161	0.380294	0.070278	0.873715	3337	-1.05107	-0.0718531	0.712892	0.9997	7993	-1.24422	-0.315245	0.126159	0.897135	3664
FBgn0015371	chn	36678	charlatan	15	23.9291	25.5197	28.7967	22.8778	101.123	2.61495	5.927	7.73767	4.89285	1.05235	0.0736139	0.771309	0.974213	12404	1.12264	0.166899	0.511044	0.9997	4650	-1.244	-0.314983	0.22966	0.897135	4682
FBgn0031610	CG15436	33657		15	7.02059	7.39829	9.43523	7.55519	31.4093	0.626269	1.02574	1.51308	1.53476	1.05838	0.0818603	0.697747	0.960593	11745	1.27917	0.355211	0.113314	0.9997	1781	-1.24373	-0.314678	0.138122	0.897135	3861
FBgn0034390	CG15093	37166		15	41.1685	32.8286	36.8314	28.4077	139.236	11.249	12.4657	15.8558	6.0473	-1.28673	-0.363712	0.296688	0.905827	4637	1.10599	0.145337	0.666559	0.9997	5946	-1.24339	-0.314275	0.361708	0.934209	6841
FBgn0050154	CG30154	246487		15	1.25466	0.617638	0.810731	0.536419	3.21944	1.09195	0.0296574	0.635925	0.385061	-1.02113	-0.0301684	0.980344	0.997531	14306	-1.03963	-0.056067	0.964058	0.9997	13659	-1.24159	-0.312188	0.80115	0.993764	9611
FBgn0001189	hfw	31120	halfway	15	34.7134	35.5461	37.8849	30.4561	138.601	2.95827	5.98985	4.15795	2.00319	1.01592	0.0227873	0.885123	0.987019	13851	1.072	0.100304	0.527183	0.9997	5684	-1.24095	-0.31144	0.068279	0.897135	3028
FBgn0052477		NA		15	837.738	916.544	893.662	690.903	3338.85	143.522	360.985	321.595	58.8476	1.0482	0.0679155	0.847696	0.983381	13074	-1.01395	-0.0199861	0.954534	0.9997	14098	-1.24089	-0.311378	0.384466	0.9503	6912
FBgn0003638	su(w[a])	31054	suppressor of white-apricot	15	54.6789	75.005	79.6055	63.6342	272.924	13.9178	22.6103	20.3408	11.9921	1.36787	0.451934	0.149218	0.905827	2563	1.07058	0.0983957	0.742483	0.9997	7061	-1.23983	-0.310144	0.313518	0.901378	6726
FBgn0004606	zfh1	43650	Zn finger homeodomain 1	15	4.66794	3.65394	3.72427	2.92416	14.9703	1.0271	1.85201	1.33086	0.84238	-1.42282	-0.508749	0.217391	0.905827	2760	1.073	0.101651	0.808158	0.9997	7373	-1.2398	-0.310108	0.45485	0.9776	7182
FBgn0039809	CG15547	43661		15	2.30299	1.68358	1.91366	1.5417	7.44193	0.571314	0.451932	0.707608	0.683489	-1.33557	-0.417456	0.316764	0.905827	3137	1.14816	0.199329	0.65335	0.9997	5310	-1.2394	-0.309642	0.470594	0.98347	7252
FBgn0039431	CG6490	43197		15	15.7681	18.762	19.3291	14.8029	68.662	4.69434	11.06	8.88659	4.88933	1.0403	0.057001	0.918625	0.987887	13623	1.11079	0.151585	0.785271	0.9997	6749	-1.23932	-0.309554	0.582201	0.993764	7915
FBgn0045035	tefu	41839	telomere fusion	15	15.7677	17.239	19.4664	15.3011	67.7742	4.88666	7.23257	8.24794	5.42265	1.05376	0.0755443	0.867426	0.984089	13117	1.13428	0.181776	0.68744	0.9997	5704	-1.23919	-0.309392	0.499852	0.991042	7399
FBgn0033639	CG9003	36244		15	13.5153	14.1828	13.3499	10.7738	51.8218	1.01261	3.56335	0.981825	0.862622	1.02087	0.0298028	0.873797	0.986909	13682	-1.0342	-0.0485117	0.798089	0.9997	9726	-1.23909	-0.309281	0.122479	0.897135	3677
FBgn0025803		NA		15	7.61635	7.51938	8.67322	6.82648	30.6354	0.855007	1.97241	2.80074	1.33481	-1.03549	-0.0503203	0.859268	0.983381	13367	1.1393	0.188144	0.510173	0.9997	4417	-1.23879	-0.308931	0.289063	0.897135	5317
FBgn0086708	stv	39518	starvin	15	13.2043	14.2714	14.2033	11.465	53.1439	2.90022	0.913514	1.25077	0.651343	1.09395	0.129543	0.433921	0.905827	8792	-1.00487	-0.00700912	0.965774	0.9997	14466	-1.23742	-0.30733	0.0808969	0.897135	3162
FBgn0034859	CG3520	37708		15	9.06814	9.05529	11.5516	9.31977	38.9948	1.51176	2.16582	2.06748	1.65857	-1.02144	-0.0306003	0.898183	0.987019	13812	1.29564	0.373665	0.13932	0.9997	1818	-1.23713	-0.306997	0.208053	0.897135	4598
FBgn0039294	Cad96Cb	43033	Cad96Cb	15	1.14852	0.827706	0.855068	0.697488	3.52878	0.251374	0.18589	0.228171	0.187033	-1.37849	-0.463085	0.162108	0.905827	2608	-1.00213	-0.003065	0.992968	0.9997	14759	-1.23672	-0.306513	0.370911	0.94273	6880
FBgn0261509	haf	33339	hattifattener	15	4.62699	4.07536	4.61403	3.51383	16.8302	1.47219	1.59157	1.83469	0.923129	-1.20755	-0.272085	0.528432	0.928315	9244	1.12108	0.164883	0.710559	0.9997	6050	-1.23572	-0.305351	0.483614	0.988026	7324
FBgn0036684	CG3764	39902		15	10.4065	10.2979	11.6069	9.14985	41.4611	2.02169	3.067	4.15177	2.33382	-1.03888	-0.0550237	0.869196	0.984917	13370	1.11266	0.154009	0.648285	0.9997	5734	-1.23571	-0.305335	0.369862	0.941894	6881
FBgn0011837	Tis11	32222	Tis11 homolog	15	32.5766	42.1027	41.1578	31.8948	147.732	14.8998	24.0759	23.4664	17.96	1.19227	0.253708	0.718452	0.963226	10326	-1.02404	-0.0342674	0.960862	0.9997	13931	-1.23489	-0.304377	0.665685	0.993764	8547
FBgn0259818	CG42399	33176		15	2.04935	2.89457	3.73458	3.0741	11.7526	0.292758	1.00621	0.8448	0.849019	1.31507	0.395138	0.252659	0.905827	4025	1.35014	0.433108	0.201077	0.9997	1890	-1.23425	-0.30363	0.338264	0.927466	6799
FBgn0031886	Nuf2	33992	Nuf2	15	20.3254	20.2512	21.9942	17.6808	80.2518	3.4754	3.66342	6.48303	0.579927	1.0031	0.00445922	0.984156	0.997531	14718	1.07567	0.10524	0.648304	0.9997	6376	-1.23413	-0.30349	0.195109	0.897135	4521
FBgn0259744		NA		15	0.874154	0.994801	1.00525	0.780523	3.65473	0.617962	0.770942	0.712485	0.561894	-1.29178	-0.369355	0.770995	0.974213	10128	1.23789	0.307883	0.81533	0.9997	6038	-1.23402	-0.303365	0.809115	0.993764	9694
FBgn0243505		NA		15	14.2022	14.8742	16.2294	12.6473	57.9531	5.01756	6.9353	7.97916	5.52724	1.00073	0.00104767	0.998466	0.999647	14852	1.07818	0.108596	0.840992	0.9997	7469	-1.23392	-0.303245	0.580419	0.993764	7925
FBgn0035959	CG4911	39043		15	8.71181	10.5721	10.1285	7.87765	37.2901	3.79561	7.28262	5.82469	4.51576	-1.10424	-0.143048	0.861962	0.983381	11938	1.10459	0.143515	0.865326	0.9997	7329	-1.23391	-0.303238	0.714411	0.993764	8950
FBgn0004656	fs(1)h	31722	female sterile (1) homeotic	15	42.8364	38.667	44.7645	36.173	162.441	22.3101	19.7666	23.3034	19.8345	-1.12136	-0.165251	0.802284	0.981679	11346	1.14525	0.195666	0.764896	0.9997	6168	-1.23372	-0.30302	0.646847	0.993764	8415
FBgn0039855	CG1638	43721		15	0.786095	1.12587	1.38065	1.18698	4.4796	0.363982	0.211899	0.305848	0.79601	1.46092	0.546878	0.316734	0.905827	2974	1.26478	0.338883	0.512669	0.9997	3676	-1.23356	-0.30283	0.538266	0.993764	7608
FBgn0034530	Rcd6	37332	Reduction in Cnn dots 6	15	4.76095	4.41687	4.96013	4.05331	18.1913	1.13204	0.0833197	0.39423	1.24371	-1.04697	-0.0662247	0.783966	0.976624	12647	1.1279	0.173634	0.489312	0.9997	4431	-1.23329	-0.302509	0.226005	0.897135	4809
FBgn0003328	scb	36692	scab	15	17.0148	13.9872	13.2201	10.5529	54.775	1.50659	2.84401	2.64657	0.66953	-1.23365	-0.302934	0.140527	0.905827	3777	-1.05968	-0.083628	0.67081	0.9997	6875	-1.23305	-0.302228	0.143474	0.897135	4092
FBgn0030101	CG12118	31857		15	7.48794	9.07175	9.73528	7.82196	34.1169	2.02564	2.90185	3.23376	0.858373	1.21605	0.282207	0.347889	0.905827	6097	1.07636	0.106166	0.721816	0.9997	6857	-1.23295	-0.302113	0.308792	0.897463	6728
FBgn0033033	scaf	35505	scarface	15	14.2802	20.4618	18.8498	15.1811	68.7728	2.64686	2.66815	2.9562	0.785818	1.43806	0.524128	0.0111776	0.370981	1649	-1.08829	-0.122066	0.493905	0.9997	5079	-1.23264	-0.301751	0.108726	0.897135	3611
FBgn0035157	CG13894	38086		15	4.20732	5.70465	6.21616	5.01674	21.1449	0.564695	0.874472	1.85846	0.672131	1.38993	0.475013	0.0641213	0.84566	2129	1.09056	0.125072	0.598054	0.9997	5726	-1.23211	-0.301133	0.205568	0.897135	4647
FBgn0038179	CG9312	41686		15	24.1531	22.8143	28.7727	21.5527	97.2929	8.19365	15.7029	16.9932	6.25778	-1.13628	-0.184324	0.725986	0.964759	10786	1.27307	0.348311	0.520354	0.9997	3727	-1.23207	-0.30108	0.560521	0.993764	7805
FBgn0031150	bves	33083	bves	15	11.2123	12.7832	12.44	9.8708	46.3064	0.897054	3.4754	3.11521	1.24539	1.10179	0.139851	0.571496	0.935032	10322	-1.02394	-0.0341381	0.890347	0.9997	12500	-1.23184	-0.300816	0.238526	0.897135	4948
FBgn0001075	ft	33627	fat	15	36.3824	39.4802	41.981	32.7475	150.591	7.49416	13.6642	16.1518	6.29831	1.05239	0.0736701	0.830821	0.983234	12821	1.05462	0.0767231	0.822833	0.9997	7680	-1.23178	-0.300748	0.39041	0.9503	6950
FBgn0027601	pdgy	32426	pudgy	15	81.3062	61.1855	72.0306	58.4854	273.008	8.28333	10.047	9.37805	7.65527	-1.33562	-0.417513	0.0333726	0.636176	2069	1.1812	0.240251	0.18402	0.9997	2419	-1.23156	-0.300487	0.106877	0.897135	3599
FBgn0261444	CG3638	31071		15	14.0536	14.657	15.8082	12.5852	57.1041	2.31915	4.89139	5.45945	3.33735	1.01317	0.0188804	0.956063	0.993315	14345	1.07612	0.10584	0.755968	0.9997	7038	-1.23133	-0.300221	0.388888	0.9503	6946
FBgn0259734	CG42388	8673992		15	3.25864	3.48609	3.83601	2.45007	13.0308	1.34685	1.93522	2.46045	0.966667	-1.07995	-0.110967	0.878754	0.987019	12677	-1.02262	-0.0322691	0.965959	0.9997	13997	-1.23091	-0.299725	0.689009	0.993764	8760
FBgn0011818	oaf	33435	out at first	15	10.7253	10.2088	10.8409	8.81817	40.5931	1.65137	1.36945	0.985105	0.870243	-1.05272	-0.0741251	0.65163	0.949477	11584	1.06658	0.0929963	0.573516	0.9997	6077	-1.23088	-0.299691	0.0878902	0.897135	3309
FBgn0041111	lilli	33496	lilliputian	15	10.7846	10.3611	11.2093	8.82377	41.1788	3.44125	4.74661	4.48336	2.7018	-1.09842	-0.13543	0.765483	0.972572	11425	1.10758	0.147411	0.743807	0.9997	6460	-1.2308	-0.299602	0.512251	0.993764	7502
FBgn0033527	CG11777	36108		15	24.5869	33.0015	30.1056	23.1348	110.829	1.64526	18.0447	17.5962	6.76524	1.2719	0.346983	0.433945	0.905827	6373	-1.08988	-0.124166	0.782085	0.9997	6988	-1.22994	-0.298587	0.506356	0.993764	7475
FBgn0043362	bchs	33819	blue cheese	15	1.87116	2.03961	2.33831	1.83591	8.08499	0.912217	1.01273	1.15213	0.838602	1.04081	0.0577029	0.924328	0.987995	13651	1.15302	0.205418	0.739141	0.9997	5906	-1.22932	-0.297865	0.620211	0.993764	8228
FBgn0013984	InR	42549	Insulin-like receptor	15	13.139	13.683	13.6623	10.5294	51.0137	8.02285	9.32272	8.87672	7.25158	-1.07838	-0.108867	0.904305	0.987347	12936	1.01136	0.016299	0.985554	0.9997	14425	-1.22923	-0.297758	0.742477	0.993764	9202
FBgn0034928	CG13562	37797		15	6.59489	5.94339	5.88987	4.72326	23.1514	0.912786	2.01276	1.54986	0.844164	-1.12125	-0.165105	0.556201	0.932492	9986	-1.00871	-0.0125156	0.966272	0.9997	14349	-1.22864	-0.297063	0.315706	0.905266	6749
FBgn0037897	CG5270	41370		15	5.09292	5.13506	6.15323	4.88227	21.2635	1.52941	1.61656	2.46289	1.64631	-1.00468	-0.00674113	0.986649	0.997979	14689	1.16385	0.218902	0.592618	0.9997	4781	-1.22787	-0.296162	0.464495	0.979517	7264
FBgn0030586	CG12539	32412		15	0.968813	0.827927	0.7976	0.614412	3.20875	0.245933	0.375558	0.301193	0.100557	-1.20221	-0.265685	0.50411	0.913875	9178	-1.12711	-0.172626	0.688286	0.9997	5804	-1.22675	-0.294845	0.486018	0.988726	7370
FBgn0035023	itp	37921	ion transport peptide	15	19.6778	21.5187	21.5761	17.4912	80.2638	1.15165	3.2712	3.97869	2.34204	1.08631	0.119431	0.506109	0.914822	10159	-1.00139	-0.00199791	0.991011	0.9997	14769	-1.22669	-0.294772	0.118164	0.897135	3834
FBgn0029738	CG4068	31424		15	39.9665	43.5285	43.9225	35.6552	163.073	7.26906	5.93284	4.00488	3.58064	1.0909	0.125515	0.472248	0.905827	8940	1.01232	0.0176665	0.917836	0.9997	13734	-1.22638	-0.294405	0.107774	0.897135	3676
FBgn0033188	CG1600	35687		15	64.5861	61.2547	66.3668	53.6939	245.902	13.842	14.9709	14.855	8.6761	-1.06659	-0.0930117	0.696937	0.95987	11610	1.08746	0.120968	0.610261	0.9997	5875	-1.22613	-0.294115	0.231482	0.897135	4947
FBgn0036374	Spt20	39522		15	10.9372	10.8563	11.3056	9.21177	42.3108	4.01948	5.05413	4.84591	4.14827	-1.06224	-0.0871132	0.864726	0.983381	12943	1.06149	0.0860958	0.866072	0.9997	7751	-1.22603	-0.293998	0.568447	0.993764	7889
FBgn0026427	Su(var)2-HP2	36621	Su(var)2-HP2	15	20.3638	24.7864	25.7486	20.8174	91.7162	6.04521	11.4068	10.4316	8.48966	1.15632	0.209543	0.658383	0.950019	10260	1.05971	0.0836689	0.85867	0.9997	7743	-1.2256	-0.293482	0.538475	0.993764	7644
FBgn0020503	CLIP-190	35042	Cytoplasmic linker protein 190	15	14.0873	18.6567	19.5722	15.8081	68.1242	3.93275	7.14283	7.47453	5.73743	1.29301	0.370736	0.389614	0.905827	5466	1.05099	0.0717425	0.865329	0.9997	9986	-1.22558	-0.293466	0.49501	0.991042	7422
FBgn0039908	Asator	43794	Asator	15	12.4042	15.0487	15.0423	11.939	54.4343	0.462926	4.40959	4.7548	2.05087	1.17851	0.236969	0.408867	0.905827	7311	-1.00726	-0.0104342	0.970438	0.9997	14436	-1.22555	-0.29343	0.311026	0.898984	6739
FBgn0037620	ranshi	41041	ranshi	15	3.82217	3.36249	3.90529	3.21715	14.3071	0.773497	1.72195	0.768439	0.142467	-1.15661	-0.209906	0.546864	0.932492	9603	1.20366	0.267429	0.465052	0.9997	3710	-1.22549	-0.29336	0.392625	0.9503	6983
FBgn0036536	CG12713	39724		15	5.15035	4.86911	5.76529	4.76435	20.5491	1.39244	1.73784	0.806119	1.05821	-1.07227	-0.100673	0.749054	0.968915	11842	1.21318	0.278796	0.395594	0.9997	3141	-1.22526	-0.293084	0.347187	0.931329	6833
FBgn0003255	rk	34819	rickets	15	0.959225	0.730825	0.651128	0.507644	2.84882	0.215134	0.202128	0.220343	0.137659	-1.37342	-0.457775	0.201913	0.905827	2785	-1.16669	-0.222417	0.564109	0.9997	4556	-1.22518	-0.292992	0.449017	0.9776	7200
FBgn0002306	sas	40861	stranded at second	15	49.2715	50.8083	53.3679	42.9538	196.402	4.98492	11.7014	12.8348	0.813964	1.01773	0.0253544	0.907274	0.987347	13959	1.04895	0.0689495	0.749922	0.9997	8295	-1.22405	-0.291659	0.196594	0.897135	4661
FBgn0039462	CG14252	43238		15	5.47543	6.39085	5.1279	4.31217	21.3063	0.921128	1.43516	1.02652	0.447043	1.1977	0.260269	0.27819	0.905827	5566	-1.24617	-0.317507	0.216706	0.9997	2179	-1.22392	-0.291513	0.254486	0.897135	5160
FBgn0002527		NA		15	76.6358	90.856	94.7493	75.8165	338.058	9.83186	22.312	26.6758	4.64023	1.16861	0.224799	0.3697	0.905827	7176	1.03681	0.0521545	0.831561	0.9997	10338	-1.22378	-0.291342	0.251391	0.897135	5142
FBgn0037120	CG11247	40414		15	15.838	18.0826	17.1651	14.0546	65.1403	0.948221	2.71464	0.933922	1.04502	1.12697	0.172445	0.23711	0.905827	6786	-1.0433	-0.061153	0.668597	0.9997	7957	-1.2237	-0.291249	0.0597682	0.897135	3170
FBgn0015624		NA		15	12.4866	12.2073	14.2462	11.0911	50.0312	8.54688	8.03434	9.26496	7.059	-1.01942	-0.0277551	0.976439	0.996842	14330	1.15866	0.212453	0.82013	0.9997	6483	-1.22332	-0.290804	0.75812	0.993764	9350
FBgn0004394	pdm2	34673	POU domain protein 2	15	12.6759	14.5762	10.6157	8.65427	46.5221	1.75024	5.2453	2.40184	1.86737	1.10622	0.145638	0.61174	0.94174	10492	-1.3449	-0.427498	0.155849	0.9997	1772	-1.22319	-0.290648	0.325418	0.91388	6793
FBgn0016694	Pdp1	45588	PAR-domain protein 1	15	5.88351	8.17801	7.51258	6.26215	27.8363	1.91551	1.05121	0.332584	1.25789	1.43479	0.520838	0.0441379	0.726785	1883	-1.08211	-0.113851	0.62958	0.9997	6118	-1.22276	-0.290139	0.233024	0.897135	5007
FBgn0036534	Dcp2	39722	Decapping protein 2	15	49.9103	50.9281	51.5956	39.769	192.203	30.7792	35.8539	34.9184	27.2002	-1.12887	-0.174884	0.860965	0.983381	11609	1.05102	0.0717881	0.94188	0.9997	13291	-1.22225	-0.289545	0.770771	0.993764	9449
FBgn0002891	mus205	47186	mutagen-sensitive 205	15	5.31063	6.71233	6.36229	5.24402	23.6293	1.22417	2.81009	2.75215	2.34856	1.18304	0.242501	0.613315	0.94174	9809	-1.06284	-0.087918	0.855487	0.9997	7709	-1.22187	-0.289087	0.550983	0.993764	7780
FBgn0036812	Nufip	40043	Nufip	15	7.98363	6.77767	7.87829	6.56694	29.2065	0.825509	0.83215	1.88677	1.73539	-1.1743	-0.231797	0.340477	0.905827	6758	1.16296	0.217797	0.387999	0.9997	3430	-1.22145	-0.288594	0.241213	0.897135	5081
FBgn0010258	Rbp4	41668	RNA-binding protein 4	15	1.18338	1.33876	1.03937	1.00439	4.56589	0.200272	0.302049	0.186064	0.516631	1.06948	0.0969095	0.815542	0.983234	12359	-1.27553	-0.351093	0.439871	0.9997	3137	-1.22114	-0.288233	0.523089	0.993764	7583
FBgn0052251	CG32251	326205		15	14.7885	16.5052	18.9957	16.5914	66.8808	6.19323	6.69201	7.97881	9.17155	1.11906	0.162288	0.776083	0.975815	11240	1.14713	0.198033	0.728441	0.9997	5889	-1.22113	-0.288222	0.614695	0.993764	8238
FBgn0261259	Fhos	39004		15	5.82548	5.26773	5.45125	4.48523	21.0297	1.13279	2.11912	2.00449	1.73593	-1.18336	-0.242894	0.568228	0.934131	9562	1.05104	0.0718188	0.866335	0.9997	10010	-1.22108	-0.288152	0.502116	0.992267	7488
FBgn0260938	tay	32547	tay bridge	15	28.0761	31.5722	32.5577	25.8965	118.103	8.60399	15.091	13.7746	9.29438	1.06634	0.0926646	0.846002	0.983381	12701	1.05098	0.0717317	0.879553	0.9997	10362	-1.22063	-0.287623	0.549426	0.993764	7783
FBgn0032637	CG5050	35048		15	0.780086	0.725846	0.761589	0.622666	2.89019	0.29634	0.194014	0.254024	0.366252	-1.06281	-0.0878846	0.860898	0.983381	12901	-1.04182	-0.0591052	0.910321	0.9997	13193	-1.22059	-0.287581	0.579032	0.993764	8000
FBgn0030087	CG7766	31839		15	19.0781	21.9073	23.6104	19.3284	83.9242	3.3051	4.07399	3.30518	2.82501	1.14668	0.197458	0.325006	0.905827	7203	1.08286	0.114848	0.559914	0.9997	5636	-1.22059	-0.287575	0.162843	0.897135	4396
FBgn0005592	btl	39564	breathless	15	3.04569	3.04595	3.08505	2.39683	11.5735	0.185116	0.196494	0.787521	0.135254	1.00283	0.00407012	0.983975	0.997531	14722	-1.03984	-0.0563617	0.790101	0.9997	9246	-1.22047	-0.287437	0.184735	0.897135	4592
FBgn0016754	sba	42824	six-banded	15	11.4776	11.9587	12.4875	10.1449	46.0687	2.37652	3.31921	3.90607	2.95078	1.02684	0.0382166	0.905285	0.987347	13766	1.03432	0.0486768	0.879418	0.9997	11677	-1.22017	-0.287083	0.380731	0.949246	6956
FBgn0031698	Ncoa6	33761		15	17.3803	19.5152	20.2852	15.9641	73.1446	6.47088	10.1735	9.45605	6.3241	1.04515	0.0637059	0.905707	0.987347	13468	1.06844	0.0955016	0.858079	0.9997	7652	-1.21992	-0.286781	0.596316	0.993764	8102
FBgn0051150	CG31150	41921		15	0.628044	0.846993	0.637464	0.564552	2.67705	0.40576	0.2799	0.1192	0.148611	1.44604	0.532103	0.301315	0.905827	2963	-1.32242	-0.403183	0.439961	0.9997	3035	-1.21984	-0.286692	0.580245	0.993764	8008
FBgn0260486	CG42533	34030		15	11.0292	12.0943	12.6239	10.1221	45.8696	1.76449	4.24652	3.88645	2.01069	1.0551	0.0773751	0.806873	0.982588	12634	1.0584	0.0818824	0.795292	0.9997	7519	-1.21982	-0.286667	0.373862	0.944115	6932
FBgn0021873	Gef26	33881	Gef26	15	23.1707	23.8711	24.897	19.7177	91.6565	6.92911	11.3607	10.986	7.29563	-1.03429	-0.0486437	0.918245	0.987887	13720	1.05703	0.0800112	0.864796	0.9997	7777	-1.21969	-0.286514	0.547923	0.993764	7773
FBgn0036017	CG3280	39117		15	2.27792	3.14091	3.05857	2.60571	11.0831	0.404319	1.30867	0.308544	0.608874	1.29713	0.375321	0.224338	0.905827	3910	1.06555	0.0915949	0.760312	0.9997	7247	-1.21959	-0.286391	0.338672	0.927617	6826
FBgn0003900	twi	37655	twist	15	10.1747	11.8032	11.182	8.81365	41.9736	1.37524	4.39417	5.0519	0.850602	1.12797	0.173733	0.58186	0.936734	10065	-1.06503	-0.0908895	0.776125	0.9997	7339	-1.21942	-0.286194	0.376072	0.945925	6943
FBgn0033095	CG3409	35578		15	5.65415	6.72994	6.72236	5.39402	24.5005	0.857183	1.70173	1.8516	0.936432	1.16241	0.217114	0.418093	0.905827	7707	-1.00785	-0.0112747	0.96626	0.9997	14375	-1.21916	-0.285889	0.293056	0.897135	5512
FBgn0034854	CG3493	37702		15	20.4907	20.7797	22.701	18.368	82.3395	4.30459	7.80492	7.09941	4.76329	-1.02423	-0.0345436	0.922492	0.987887	13917	1.11447	0.156363	0.659472	0.9997	5795	-1.21894	-0.285624	0.428141	0.961523	7162
FBgn0035986	CG4022	39082		15	25.9845	25.0004	29.5995	22.7531	103.337	12.4013	15.9814	18.6447	13.6738	-1.23525	-0.304802	0.718819	0.963226	10088	1.20538	0.269492	0.751814	0.9997	5660	-1.21865	-0.285284	0.735528	0.993764	9209
FBgn0000414	Dab	39866	Disabled	15	11.985	11.3669	13.4394	10.5396	47.3309	4.10479	5.6572	6.06594	3.43687	-1.12813	-0.17393	0.732628	0.965998	10912	1.21527	0.281279	0.57994	0.9997	4361	-1.21863	-0.285258	0.577514	0.993764	8003
FBgn0004892	sob	33581	sister of odd and bowl	15	21.5764	26.4514	26.5636	21.8095	96.4009	2.89545	4.5544	4.29169	3.21245	1.22201	0.289257	0.138238	0.905827	3836	1.00555	0.00798519	0.965635	0.9997	14443	-1.21801	-0.28453	0.144853	0.897135	4260
FBgn0036576	CG5151	39772		15	48.8576	58.2541	56.9818	46.9966	211.09	4.77007	12.2268	5.27114	8.90652	1.18051	0.239413	0.225475	0.905827	5264	-1.01264	-0.0181246	0.923888	0.9997	13791	-1.21801	-0.284524	0.155006	0.897135	4362
FBgn0031663	CG8891	33718		15	50.1341	46.9632	56.1925	43.5345	196.824	9.98339	30.4069	31.6579	12.2867	-1.16361	-0.218601	0.637451	0.946843	10072	1.22754	0.295771	0.53205	0.9997	4007	-1.21794	-0.284448	0.537752	0.993764	7701
FBgn0033313	Cirl	35846	Cirl	15	172.113	166.14	167.125	136.57	641.948	28.8467	61.1368	46.2904	36.804	-1.07352	-0.102344	0.759675	0.971415	11888	1.02786	0.0396412	0.904548	0.9997	13322	-1.21786	-0.28435	0.399756	0.9503	7053
FBgn0033889	CG6701	36550		15	40.4779	35.2049	38.403	31.1351	145.221	5.06574	7.00412	10.0954	5.9481	-1.15771	-0.211273	0.385826	0.905827	7528	1.0813	0.112773	0.635195	0.9997	6157	-1.21754	-0.283973	0.248172	0.897135	5186
FBgn0043783	CG32444	40406		15	2.11444	1.82417	2.17227	1.78706	7.89794	0.450843	0.361701	0.0490547	0.60306	-1.21771	-0.284168	0.363195	0.905827	6276	1.23725	0.307133	0.349	0.9997	2813	-1.21652	-0.282757	0.359987	0.933005	6908
FBgn0034240	MESR4	36986	Misexpression suppressor of ras 4	15	21.6957	23.726	24.3853	19.8024	89.6093	3.87325	7.36278	6.74113	4.34718	1.06989	0.0974613	0.736228	0.966012	11796	1.0342	0.0485189	0.865557	0.9997	11397	-1.21627	-0.282465	0.337778	0.92739	6834
FBgn0003943	Ubi-p63E	38456	Ubiquitin-63E	15	37.6682	33.4721	33.3432	27.7537	132.237	5.46742	3.20528	4.37214	7.26735	-1.12455	-0.169349	0.416601	0.905827	8316	-1.00481	-0.00692014	0.972727	0.9997	14517	-1.2162	-0.282386	0.183373	0.897135	4638
FBgn0035895		NA		15	62.1081	69.1522	67.0324	56.1282	254.421	20.6182	27.482	21.1929	24.501	1.08256	0.11445	0.785972	0.977387	11862	-1.00802	-0.0115207	0.977974	0.9997	14464	-1.21611	-0.282274	0.505141	0.993654	7530
FBgn0015778	rin	47998	rasputin	15	249.894	269.222	268.982	223.16	1011.26	53.2915	28.8486	32.0234	56.9972	1.08344	0.115614	0.597307	0.938738	10774	-1.00185	-0.0026612	0.99017	0.9997	14749	-1.21591	-0.282032	0.21016	0.897135	4916
FBgn0034022	CG12964	36714		15	12.6059	15.6915	18.8211	15.405	62.5235	2.33033	2.41745	2.21288	0.572626	1.25065	0.322675	0.0902857	0.905827	3475	1.20714	0.271599	0.145095	0.9997	2117	-1.21573	-0.281829	0.131103	0.897135	4179
FBgn0027279	l(1)G0196	33137	lethal (1) G0196	15	8.75406	10.5017	11.2825	9.13546	39.6737	0.91184	2.94592	2.98831	1.53643	1.17432	0.231831	0.376822	0.905827	7115	1.07736	0.107497	0.676834	0.9997	6509	-1.21569	-0.28177	0.288177	0.897135	5521
FBgn0024244	drm	49638	drumstick	15	73.4152	91.7815	78.1636	64.3875	307.748	12.3226	17.5856	4.54619	8.49105	1.25192	0.324147	0.0919414	0.905827	3478	-1.16481	-0.2201	0.232538	0.9997	2678	-1.21567	-0.28175	0.13447	0.897135	4209
FBgn0020299	stumps	41770	stumps	15	9.2007	7.19258	6.80337	5.62073	28.8174	0.825276	0.902777	0.228659	0.712451	-1.28062	-0.356845	0.0297514	0.598612	3309	-1.0548	-0.0769633	0.605047	0.9997	6606	-1.21539	-0.281419	0.0774099	0.897135	3458
FBgn0010051	Itp-r83A	40664	Inositol 1,4,5,-tris-phosphate receptor	15	16.299	18.1618	19.3614	14.6023	68.4246	5.43253	9.78462	10.4522	5.01327	1.01634	0.0233893	0.967721	0.995493	14355	1.06759	0.0943565	0.869383	0.9997	7703	-1.21492	-0.280857	0.628819	0.993764	8403
FBgn0039858	CycG	43724	Cyclin G	15	120.788	142.661	140.445	115.666	519.561	24.962	33.0211	28.6534	25.0403	1.17566	0.23347	0.366359	0.905827	7013	-1.01207	-0.0173059	0.945323	0.9997	14034	-1.21465	-0.280535	0.281209	0.897135	5477
FBgn0041087	wun2	53558	wunen-2	15	8.54338	8.8432	7.4851	6.16823	31.0399	0.747072	1.87685	0.402764	0.579741	1.01778	0.0254217	0.885748	0.987019	13815	-1.16213	-0.216773	0.258493	0.9997	2785	-1.21443	-0.280281	0.150658	0.897135	4367
FBgn0035999	CG3552	39097		15	4.02044	5.79338	6.44853	5.31448	21.5768	0.486674	0.870528	1.7482	0.765508	1.45477	0.540792	0.0380399	0.670338	1779	1.10923	0.149563	0.522836	0.9997	4945	-1.21434	-0.280174	0.226986	0.897135	5056
FBgn0261526	NT1	38558	Neurotrophin 1	15	2.25211	1.94583	2.14829	1.74767	8.0939	0.527237	0.423389	0.236296	0.404371	-1.19306	-0.254664	0.300155	0.905827	5891	1.11809	0.161042	0.522101	0.9997	4813	-1.2143	-0.280127	0.261003	0.897135	5350
FBgn0035142	hipk	38070	homeodomain interacting protein kinase	15	34.3409	34.2534	36.5839	28.6455	133.824	17.3087	22.0368	23.2713	17.6293	-1.12836	-0.174229	0.837374	0.983234	11471	1.07719	0.107277	0.898121	0.9997	8324	-1.2141	-0.279888	0.740928	0.993764	9293
FBgn0011224	heph	48571	hephaestus	15	105.846	87.3033	90.1966	75.5244	358.87	32.9265	34.0363	33.0551	34.4762	-1.24655	-0.317946	0.486197	0.912758	8880	1.0412	0.0582416	0.895952	0.9997	11531	-1.21395	-0.279707	0.535662	0.993764	7721
FBgn0030763	CG9782	32632		15	86.5557	113.829	115.663	94.0609	410.108	16.089	34.7287	43.8222	29.2168	1.28398	0.36062	0.259454	0.905827	4330	-1.00153	-0.00220379	0.994319	0.9997	14787	-1.2137	-0.279411	0.378171	0.946474	6980
FBgn0261263		NA		15	28.7442	32.3203	33.9197	27.1857	122.17	10.1597	13.4785	15.0896	10.433	1.09689	0.133412	0.784423	0.976686	11553	1.03996	0.0565285	0.907031	0.9997	13179	-1.21326	-0.278884	0.569534	0.993764	7985
FBgn0051367		NA		15	89.8272	107.184	115.073	96.1081	408.192	20.2754	15.2413	8.88529	19.8663	1.21739	0.283794	0.180379	0.905827	4201	1.07694	0.106932	0.599838	0.9997	6028	-1.21321	-0.278832	0.189687	0.897135	4757
FBgn0036032	CG16711	39135		15	10.496	9.88252	10.6422	8.66419	39.6849	2.37384	2.73146	2.73092	1.70653	-1.07829	-0.108741	0.701515	0.961621	11459	1.08226	0.114046	0.689131	0.9997	6494	-1.21304	-0.278623	0.335977	0.925818	6840
FBgn0003425		NA		15	25.3716	24.7518	27.8184	19.6621	97.6039	17.087	18.0453	21.0408	12.8891	-1.24002	-0.310367	0.777142	0.975815	10387	1.12114	0.164965	0.878945	0.9997	7265	-1.21226	-0.277704	0.799235	0.993764	9752
FBgn0003464	sol	44014	small optic lobes	15	17.8019	19.618	22.8061	18.6929	78.9189	4.31451	5.23478	6.46354	4.62773	1.09929	0.13657	0.656531	0.950019	10826	1.16003	0.214161	0.487021	0.9997	4093	-1.21218	-0.277605	0.375595	0.945857	6970
FBgn0035805	CG7506	38857		15	23.3579	24.5606	23.9064	19.017	90.8419	7.33523	12.9692	11.3548	2.56599	1.00936	0.0134388	0.973812	0.996558	14505	-1.00761	-0.0109385	0.979429	0.9997	14495	-1.21197	-0.27735	0.509025	0.993764	7560
FBgn0039650	Mesh1	43456	Metazoan SpoT homolog-1	15	6.96081	9.20217	10.0379	7.99544	34.1963	0.979282	8.3476	5.56706	0.928609	1.12986	0.176142	0.752367	0.969449	11006	1.22496	0.292737	0.60495	0.9997	4486	-1.21183	-0.277187	0.597857	0.993764	8175
FBgn0030137	CG15317	31898		15	16.0541	13.4319	14.9773	11.3563	55.8196	2.7872	7.50586	10.5667	2.27828	-1.24018	-0.310551	0.500834	0.912758	8946	1.07416	0.103207	0.831931	0.9997	7482	-1.21173	-0.27707	0.557919	0.993764	7903
FBgn0003028	ovo	31429	ovo	15	19.6548	25.9454	24.3059	20.0483	89.9543	1.76016	5.90589	4.26198	3.90183	1.30301	0.381846	0.0965773	0.905827	3385	-1.06063	-0.084927	0.693004	0.9997	6970	-1.21125	-0.276499	0.214823	0.897135	5016
FBgn0003016	osp	34850	outspread	15	9.24209	11.1561	11.1433	9.298	40.8395	1.63092	3.18905	2.45672	2.54199	1.18282	0.242228	0.408132	0.905827	7249	1.01191	0.0170791	0.952793	0.9997	14134	-1.21124	-0.276487	0.34828	0.931329	6868
FBgn0261553	CG42671	39268		15	15.7318	14.1275	16.5581	12.7963	59.2137	7.52456	8.00376	9.52018	6.36148	-1.21415	-0.279951	0.690381	0.958542	10043	1.1718	0.228727	0.744561	0.9997	5826	-1.211	-0.276203	0.694163	0.993764	8930
FBgn0085388	IP3K2	32285	Inositol 1,4,5-triphosphate kinase 2	15	23.5187	19.1754	18.8553	15.5005	77.05	1.14581	3.64365	2.87838	1.00186	-1.2367	-0.306493	0.0838517	0.905827	3499	-1.0118	-0.0169288	0.91886	0.9997	13760	-1.21095	-0.276145	0.116894	0.897135	4104
FBgn0083077		NA		15	26.8604	31.6356	30.9958	25.1189	114.611	5.14837	11.6559	11.0063	7.81531	1.13346	0.180735	0.623638	0.943667	10259	-1.01621	-0.0231994	0.949114	0.9997	13979	-1.21083	-0.276002	0.456014	0.9776	7284
FBgn0259984	kuz	34772	kuzbanian	15	30.8502	31.3081	30.8963	24.093	117.148	11.2566	18.2996	17.2545	11.2385	-1.10303	-0.141477	0.832991	0.983234	11698	1.008	0.0114949	0.986137	0.9997	14525	-1.21018	-0.275221	0.680517	0.993764	8811
FBgn0052594	be	32430	ben	15	10.5561	11.591	10.9515	8.91767	42.0163	0.211082	2.62444	2.01223	0.10016	1.0706	0.0984249	0.599832	0.938738	11022	-1.04822	-0.0679391	0.718497	0.9997	8093	-1.21005	-0.275067	0.162103	0.897135	4556
FBgn0037025	Spc105R	40300	Spc105-related	15	21.7281	24.4955	26.6447	21.6592	94.5275	4.8338	8.44833	9.1715	6.43469	1.09825	0.135202	0.706745	0.961938	11125	1.09025	0.124663	0.727292	0.9997	6633	-1.20954	-0.274462	0.450944	0.9776	7265
FBgn0000546	EcR	35540	Ecdysone receptor	15	14.028	16.8193	17.4143	13.9943	62.2559	3.34841	5.48625	5.7829	2.56725	1.17314	0.23037	0.478099	0.905982	9204	1.03447	0.0488902	0.878409	0.9997	11640	-1.20908	-0.273914	0.402278	0.9503	7091
FBgn0031816	CG16947	33901		15	14.3834	13.5327	13.8504	11.414	53.1805	2.37535	0.519264	1.38144	2.5891	-1.05003	-0.0704247	0.715303	0.963226	12003	1.02646	0.0376761	0.849707	0.9997	11660	-1.20889	-0.273684	0.1798	0.897135	4721
FBgn0034408	sano	37185	serrano	15	32.0364	37.4187	38.1522	31.6676	139.275	3.23301	3.15513	2.87134	5.38167	1.16733	0.223215	0.17057	0.905827	4843	1.02017	0.0288153	0.852609	0.9997	12154	-1.20852	-0.273243	0.100438	0.897135	3947
FBgn0032401	CG6792	34622		15	2.89157	3.02284	3.32642	2.76415	12.005	0.0746747	0.0334106	0.815178	0.817887	1.04489	0.0633539	0.811733	0.983234	12866	1.05793	0.0812428	0.767292	0.9997	7400	-1.20849	-0.273204	0.312753	0.900563	6802
FBgn0052296	Mrtf	38338	Myocardin-related transcription factor	15	14.3541	14.3096	15.1963	12.3955	56.2555	7.75589	8.36298	9.00293	7.73171	-1.06938	-0.096776	0.901129	0.987019	13065	1.04705	0.0663238	0.932173	0.9997	13264	-1.20841	-0.273107	0.72711	0.993764	9208
FBgn0051510	CG31510	326146		15	18.0094	18.9118	18.0467	14.8501	69.818	4.50673	8.0181	6.18069	5.05993	-1.00956	-0.0137252	0.972899	0.996558	14496	-1.01809	-0.025865	0.949059	0.9997	13939	-1.20823	-0.272897	0.505483	0.993764	7563
FBgn0052062	A2bp1	39198	Ataxin-2 binding protein 1	15	27.8493	26.4144	28.8624	22.7282	105.854	5.93273	9.87574	12.8237	6.84317	-1.09511	-0.131082	0.75594	0.970473	11423	1.06456	0.0902538	0.82911	0.9997	7576	-1.20769	-0.272247	0.520905	0.993764	7634
FBgn0004507	GlyP	33386	Glycogen phosphorylase	15	54.2203	63.1809	69.9366	57.4065	244.744	6.87229	10.1114	13.7305	4.06833	1.16063	0.214907	0.265691	0.905827	6267	1.10352	0.142117	0.453046	0.9997	4622	-1.20734	-0.271833	0.168228	0.897135	4649
FBgn0260634	eIF4G2	42819	eukaryotic translation initiation factor 4G2	15	16.0069	14.825	16.3867	13.3997	60.6183	8.11177	9.10198	9.07061	7.68636	-1.16643	-0.222094	0.77024	0.974213	10767	1.15669	0.210007	0.78127	0.9997	6204	-1.20701	-0.271439	0.721235	0.993764	9152
FBgn0030662	CG9220	32497		15	13.7966	14.2592	15.3337	12.0724	55.4619	3.04631	4.52517	5.32328	2.1386	1.00149	0.00215443	0.994736	0.999045	14807	1.0654	0.0913907	0.783171	0.9997	7369	-1.20678	-0.271165	0.4147	0.955582	7152
FBgn0031632	CG15628	33681		15	26.355	22.6162	23.6431	19.4795	92.0938	7.26681	7.19372	5.72217	3.90561	-1.17753	-0.235766	0.449839	0.905827	7722	1.06474	0.0904958	0.768733	0.9997	7311	-1.20619	-0.27046	0.388086	0.9503	7026
FBgn0004449	Ten-m	40464	Tenascin major	15	36.6787	41.9138	39.602	31.1707	149.365	8.4379	19.5652	16.289	5.86122	1.06869	0.0958445	0.818854	0.983234	12381	-1.03589	-0.0508688	0.902313	0.9997	13189	-1.20606	-0.270305	0.519769	0.993764	7631
FBgn0037809	CG12818	41261		15	7.84515	9.7575	10.6445	8.66938	36.9165	1.33136	4.88359	5.63342	1.18369	1.20008	0.263131	0.513387	0.91882	9227	1.09647	0.132869	0.743153	0.9997	6648	-1.20594	-0.270163	0.491247	0.991042	7497
FBgn0038633		NA		15	0.472371	0.821286	0.551663	0.536841	2.38216	0.126949	0.543845	0.220083	0.277096	1.40184	0.487323	0.419225	0.905827	3261	-1.19613	-0.258379	0.677441	0.9997	5135	-1.20556	-0.269698	0.663592	0.993764	8713
FBgn0015513	mbc	42817	myoblast city	15	16.1252	16.7805	17.9385	14.2883	65.1324	3.28469	4.42822	6.63927	2.49901	1.02727	0.0388122	0.900083	0.987019	13724	1.04318	0.0609855	0.842717	0.9997	10082	-1.20555	-0.269693	0.390859	0.9503	7044
FBgn0031300		NA		15	6.48435	6.70255	8.09642	6.52642	27.8097	0.937531	2.44606	2.05006	0.910578	-1.03718	-0.0526607	0.861433	0.983381	13359	1.2572	0.330214	0.290233	0.9997	2451	-1.20553	-0.26967	0.371134	0.942952	6976
FBgn0036003	CG14180	NA		15	1.49626	2.31827	2.68834	2.22056	8.72343	0.236256	0.775292	0.377034	0.280096	1.38574	0.470659	0.168464	0.905827	2618	1.2972	0.375397	0.24755	0.9997	2095	-1.20538	-0.269488	0.369983	0.941894	6972
FBgn0085335	CG34306	5740275		15	0.639431	0.813208	0.821358	0.578726	2.85272	0.335541	0.641497	0.536353	0.322706	-1.22073	-0.287747	0.773275	0.975059	10463	1.25353	0.325999	0.750752	0.9997	5413	-1.20479	-0.268783	0.78335	0.993764	9663
FBgn0000286	Cf2	33692	Chorion factor 2	15	13.5456	14.2354	13.9588	11.5739	53.3137	1.09209	4.85936	2.47247	1.90511	1.00321	0.00462092	0.984998	0.99768	14724	1.01316	0.0188579	0.939176	0.9997	13942	-1.20455	-0.268497	0.28948	0.897135	5627
FBgn0035397	CG11486	38369		15	49.5618	48.5298	50.6558	42.2962	191.044	10.7592	8.44429	7.50584	9.84333	-1.01687	-0.0241299	0.91643	0.987686	14035	1.04677	0.0659444	0.772483	0.9997	8616	-1.20438	-0.268294	0.256352	0.897135	5409
FBgn0003285	rst	31290	roughest	15	14.9962	14.9544	16.1179	13.1646	59.2331	0.651274	3.66021	3.81268	1.67891	-1.02875	-0.0408874	0.855909	0.983381	13444	1.07989	0.110884	0.624719	0.9997	6122	-1.20431	-0.268208	0.248707	0.897135	5355
FBgn0034312	CG10916	37081		15	17.5548	11.9553	12.0762	10.0394	51.6257	1.44723	0.631176	0.873176	0.665756	-1.48456	-0.570035	0.00190661	0.118229	1394	1.00594	0.00855114	0.956136	0.9997	14314	-1.20425	-0.268137	0.0981144	0.897135	3977
FBgn0035376		NA		15	77.2846	71.249	80.9167	63.3728	292.823	47.2861	47.6471	53.2764	41.8217	-1.19737	-0.259872	0.779383	0.975815	10610	1.14866	0.199958	0.827321	0.9997	6656	-1.20405	-0.267892	0.772267	0.993764	9565
FBgn0260642	Antp	40835	Antennapedia	15	14.698	15.9416	15.047	12.4955	58.1821	0.144655	3.47876	1.51694	1.22465	1.07207	0.100402	0.552776	0.932492	10691	-1.04838	-0.0681626	0.683319	0.9997	7935	-1.2034	-0.267122	0.130263	0.897135	4327
FBgn0017418	ari-1	32796	ariadne	15	18.201	18.6518	18.8718	15.9251	71.6497	4.82289	7.6856	6.69332	6.70781	-1.03004	-0.0426977	0.921267	0.987887	13809	1.03203	0.0454914	0.916589	0.9997	13348	-1.20336	-0.267073	0.541425	0.993764	7834
FBgn0034985	CG3328	37871		15	46.5198	40.6089	44.2437	35.3347	166.707	11.2391	13.6027	16.8415	6.28767	-1.17102	-0.227763	0.523825	0.925709	9391	1.0768	0.10675	0.760325	0.9997	7058	-1.20299	-0.266626	0.45493	0.9776	7312
FBgn0003031		NA		15	666.618	707.073	737.519	626.782	2737.99	172.442	201.82	196.564	232.347	1.05332	0.0749477	0.832732	0.983234	12817	1.04818	0.0678911	0.847348	0.9997	9740	-1.20282	-0.266422	0.457902	0.9776	7329
FBgn0037844	CG4570	41306		15	0.839415	1.02936	1.22831	1.00651	4.1036	0.313742	0.596966	1.00833	0.793733	1.17207	0.22906	0.756019	0.970473	10651	1.09978	0.137211	0.855155	0.9997	7323	-1.20257	-0.266118	0.713093	0.993764	9112
FBgn0037855	CG6621	41319		15	20.8299	20.5619	23.1474	19.4682	84.0074	3.04079	2.89811	2.79158	3.94168	-1.01248	-0.0178937	0.927107	0.988751	14186	1.12916	0.175244	0.37934	0.9997	3786	-1.20233	-0.265837	0.191617	0.897135	4938
FBgn0034083	lbk	36788	lambik	15	33.2869	36.8017	38.2926	31.3848	139.766	4.03827	10.9949	11.3195	6.83653	1.07921	0.109975	0.706143	0.961621	11469	1.04198	0.0593294	0.837371	0.9997	10056	-1.20209	-0.265543	0.3703	0.942001	6992
FBgn0261561	CG42675	40722		15	2.99812	3.70659	3.40006	2.84116	12.9459	0.595301	0.893643	0.927321	0.882123	1.23316	0.302357	0.304955	0.905827	5286	-1.08407	-0.116462	0.694965	0.9997	6492	-1.20193	-0.265358	0.373214	0.943601	7001
FBgn0029887	CG3198	31602		15	46.1061	57.1058	57.6502	48.1762	209.038	4.42566	2.58668	2.07517	5.35769	1.2412	0.311741	0.0321216	0.619477	3363	1.01059	0.0151959	0.90685	0.9997	13635	-1.2016	-0.264959	0.0619404	0.897135	3577
FBgn0029711	Usf	31384	Usf	15	11.2854	10.0228	9.95447	8.84735	40.11	1.03278	2.64719	0.812345	3.03463	-1.16517	-0.220535	0.416952	0.905827	7660	1.02911	0.0413981	0.881	0.9997	12090	-1.20155	-0.2649	0.340241	0.928561	6873
FBgn0003053	peb	31391	pebbled	15	1.93607	1.57265	1.55256	1.24992	6.3112	0.438626	0.212553	0.513844	0.300869	-1.20657	-0.270916	0.360333	0.905827	6438	-1.08854	-0.12239	0.694426	0.9997	6400	-1.20146	-0.264794	0.394261	0.9503	7087
FBgn0004370	Ptp10D	32115	Protein tyrosine phosphatase 10D	15	18.0298	19.9551	20.29	16.4909	74.7658	3.0187	7.14801	6.61125	3.37914	1.06747	0.094202	0.773088	0.975021	12098	1.02635	0.0375176	0.907681	0.9997	13372	-1.20118	-0.264452	0.423814	0.960367	7204
FBgn0004652	fru	42226	fruitless	15	5.16586	7.41123	8.67932	6.83418	28.0906	2.16472	2.99517	4.01304	2.12343	1.42841	0.514408	0.288736	0.905827	2951	1.14673	0.197525	0.675646	0.9997	5479	-1.20096	-0.26419	0.577842	0.993764	8091
FBgn0029128	tyn	3354987	trynity	15	24.0143	24.5317	20.7733	16.7295	86.0487	2.9618	10.361	6.53789	2.84288	-1.05857	-0.0821122	0.81385	0.983234	12611	-1.14053	-0.189702	0.591963	0.9997	4980	-1.20041	-0.263525	0.460374	0.9776	7355
FBgn0031824	CG9547	33911		15	8.30664	6.88462	7.85606	6.55037	29.5977	2.07341	2.58033	2.09417	1.67534	-1.17843	-0.236867	0.473011	0.905827	7900	1.15424	0.206943	0.547547	0.9997	4559	-1.20039	-0.263501	0.426551	0.96146	7217
FBgn0030833	CG8915	32715		15	6.18	5.27698	6.22239	4.8249	22.5043	2.1057	2.49326	2.68255	1.38568	-1.26926	-0.343991	0.477114	0.905827	6914	1.19599	0.2582	0.603832	0.9997	4641	-1.20004	-0.263084	0.58426	0.993764	8141
FBgn0003984	vn	38657	vein	15	14.0969	17.4774	18.8186	15.3124	65.7053	0.973911	4.50464	5.19037	1.56197	1.21268	0.278193	0.26516	0.905827	5163	1.07379	0.102711	0.672451	0.9997	6583	-1.19999	-0.263025	0.29166	0.897135	5682
FBgn0034421		NA		15	15.4253	18.6478	19.3134	15.874	69.2605	1.97751	4.03663	4.38077	1.7077	1.19739	0.259889	0.241587	0.905827	5117	1.0333	0.0472558	0.825672	0.9997	10513	-1.1997	-0.262672	0.237835	0.897135	5306
FBgn0085436	Not1	5740252	Not1	15	38.177	38.1806	41.8647	33.8217	152.044	20.9725	22.5773	24.8487	20.4255	-1.06527	-0.0912245	0.904238	0.987347	13153	1.10653	0.146036	0.846	0.9997	7200	-1.19945	-0.262374	0.729702	0.993764	9282
FBgn0051607		NA		15	8.82447	8.86668	10.6258	8.81185	37.1288	1.37806	1.75403	0.248269	0.805456	-1.0049	-0.00705211	0.968907	0.995549	14571	1.20231	0.265809	0.165236	0.9997	2225	-1.19894	-0.261754	0.158978	0.897135	4694
FBgn0041188	Atx2	41883	Ataxin-2	15	32.9826	30.6711	33.5463	27.8989	125.099	7.75135	6.13637	8.83082	7.18013	-1.07209	-0.10043	0.720568	0.9635	11672	1.08452	0.11706	0.673961	0.9997	6362	-1.19865	-0.261412	0.358777	0.932213	6958
FBgn0005612	Sox14	37822	Sox box protein 14	15	14.9872	15.0806	14.8035	12.3631	57.2345	1.33319	1.47196	1.47865	0.995784	1.00438	0.00630875	0.963662	0.995226	14546	-1.01587	-0.0227186	0.87058	0.9997	12636	-1.19843	-0.261142	0.0812335	0.897135	3880
FBgn0039560	CG5514	43352		15	24.8164	26.202	29.7547	24.9755	105.749	4.27151	5.22258	4.66506	4.76884	1.05361	0.0753404	0.730062	0.965998	12071	1.14215	0.191756	0.385113	0.9997	3669	-1.19771	-0.260275	0.248428	0.897135	5420
FBgn0032305	CG6700	34496		15	49.9698	53.4582	56.0777	44.9353	204.441	6.05866	23.3121	21.9106	10.4807	1.00391	0.00563583	0.988623	0.998469	14726	1.06642	0.0927799	0.813036	0.9997	7479	-1.19765	-0.260204	0.514064	0.993764	7650
FBgn0022153	l(2)k05819	33644	lethal (2) k05819	15	23.2669	28.567	27.3157	22.6232	101.773	5.19611	7.70883	5.7997	3.05175	1.21489	0.280825	0.27551	0.905827	5223	-1.03644	-0.0516434	0.835979	0.9997	10517	-1.19757	-0.260114	0.31078	0.898984	6820
FBgn0003415	skd	43906	skuld	15	24.5674	26.2282	28.0488	23.2806	102.125	4.86815	5.50843	5.94627	4.3698	1.06352	0.0888477	0.709538	0.962734	11723	1.06966	0.0971584	0.682024	0.9997	6711	-1.19753	-0.260058	0.287375	0.897135	5681
FBgn0035085	CG3770	37991		15	13.0527	11.5321	14.0021	11.6856	50.2724	3.62828	2.4921	0.736237	0.613207	-1.10685	-0.14646	0.504164	0.913875	9903	1.21204	0.277438	0.227582	0.9997	2409	-1.19744	-0.259952	0.237807	0.897135	5348
FBgn0039271	CG11839	43006		15	20.0143	21.9318	23.4485	19.7393	85.1339	2.35378	6.37649	9.12737	3.26988	1.08569	0.118608	0.682219	0.956559	11163	1.06007	0.0841547	0.776174	0.9997	7415	-1.19742	-0.259934	0.373925	0.944115	7012
FBgn0086911	rg	44531	rugose	15	18.2569	17.9579	19.2727	14.8183	70.3057	6.08455	9.88946	10.6199	6.04051	-1.11837	-0.161403	0.78905	0.978432	11309	1.07116	0.0991782	0.867656	0.9997	7663	-1.19716	-0.259614	0.666553	0.993764	8791
FBgn0035720	CG10077	38756		15	148.936	165.554	176.313	143.679	634.483	19.4766	47.0413	53.5493	22.0528	1.09017	0.124558	0.661338	0.951508	10989	1.06077	0.0851121	0.762955	0.9997	7340	-1.197	-0.259417	0.369065	0.941228	7002
FBgn0010575	sbb	44027	scribbler	15	38.5146	37.367	39.6832	32.6097	148.174	12.5587	12.4556	14.7563	11.2076	-1.03505	-0.0497031	0.901161	0.987019	13596	1.04942	0.0695884	0.860757	0.9997	9974	-1.1969	-0.259302	0.519693	0.993764	7708
FBgn0039688	Kul	43501	Kuzbanian-like	15	21.5481	20.424	22.2195	16.4102	80.6018	13.0385	14.053	15.4275	9.38571	-1.23979	-0.310092	0.735747	0.966012	10176	1.11991	0.163377	0.858258	0.9997	7143	-1.19679	-0.259175	0.77763	0.993764	9662
FBgn0031435	CG9883	33442		15	5.25289	4.91447	4.75355	3.93308	18.854	1.33018	0.633863	2.29427	0.149783	-1.05697	-0.0799312	0.789375	0.97859	12434	-1.04513	-0.0636777	0.842116	0.9997	9882	-1.19675	-0.259124	0.414767	0.955582	7191
FBgn0013759	CASK	42567	CASK ortholog	15	20.0894	17.458	18.7991	15.4622	71.8088	4.189	5.41368	6.41126	4.48162	-1.17255	-0.229655	0.511137	0.917111	9337	1.06784	0.0946916	0.782871	0.9997	7334	-1.19674	-0.259106	0.458366	0.9776	7360
FBgn0031842	Tango1	33930	Transport and Golgi organization 1	15	33.289	34.4304	38.4451	31.6538	137.818	5.12637	10.7327	10.2066	4.96606	1.01024	0.0147006	0.95822	0.993665	14408	1.12928	0.175399	0.532881	0.9997	4743	-1.19662	-0.258965	0.366705	0.939284	6997
FBgn0050015	CG30015	36147		15	20.3744	19.7211	19.7739	15.8613	75.7307	5.65454	9.62598	9.41949	6.2092	-1.11635	-0.158795	0.759291	0.971246	11195	1.01243	0.0178201	0.972236	0.9997	14282	-1.19653	-0.258851	0.617171	0.993764	8446
FBgn0016075	vkg	33726	viking	15	6.79411	9.23867	9.67533	8.19596	33.9041	1.10987	0.872328	1.3129	2.20242	1.37117	0.455409	0.0480729	0.752749	2072	1.04569	0.0644548	0.758617	0.9997	8493	-1.19639	-0.258693	0.231145	0.897135	5308
FBgn0011754	PhKgamma	32120	Phosphorylase kinase gamma	15	29.6239	34.2551	34.3726	28.6814	126.933	1.24726	4.01593	2.34528	2.16281	1.15194	0.204066	0.142272	0.905827	4810	1.00579	0.00832248	0.949561	0.9997	14236	-1.19613	-0.25837	0.0708299	0.897135	3835
FBgn0031001	CG7884	32914		15	1.93065	2.65984	2.87575	2.41451	9.88075	0.330162	0.492279	0.539204	0.257606	1.37759	0.46215	0.0616287	0.826291	2177	1.1262	0.171463	0.453824	0.9997	4265	-1.19599	-0.258208	0.251316	0.897135	5466
FBgn0004167	kst	38418	karst	15	47.9351	49.0298	56.8495	44.0414	197.856	18.0838	24.3574	31.372	17.2238	-1.02863	-0.0407228	0.943971	0.991621	13955	1.13229	0.179247	0.755973	0.9997	6238	-1.19561	-0.257749	0.658364	0.993764	8748
FBgn0020261	pcm	32935	pacman	15	28.762	29.9503	33.5311	28.2525	120.496	5.03642	7.06093	9.31918	9.63531	1.03132	0.0444948	0.882176	0.987019	13538	1.11235	0.153608	0.608654	0.9997	5434	-1.19559	-0.257721	0.399535	0.9503	7115
FBgn0259789	vfl	32994	vielfaltig	15	21.8122	28.3966	29.5696	24.5817	104.36	2.45158	4.79709	6.18606	4.02812	1.29542	0.373417	0.0892642	0.905827	3378	1.0375	0.0531046	0.79584	0.9997	9477	-1.19549	-0.257607	0.227362	0.897135	5291
FBgn0013343	Syx1A	42854	Syntaxin 1A	15	21.3543	21.1488	21.7557	17.9087	82.1676	10.0007	9.19585	11.7349	9.72475	-1.00161	-0.00231375	0.997195	0.999647	14818	-1.05083	-0.0715268	0.914771	0.9997	13133	-1.19519	-0.257242	0.700014	0.993764	9065
FBgn0026375	RhoGAPp190	32743	RhoGAPp190	15	36.7623	39.3187	41.2629	34.9018	152.246	11.2575	12.9922	13.9313	13.2963	1.06854	0.0956437	0.813596	0.983234	12358	1.0477	0.0672286	0.867336	0.9997	10319	-1.19488	-0.256867	0.529727	0.993764	7798
FBgn0037222	CG14642	40532		15	0.673508	0.508636	0.525883	0.421563	2.12959	0.13264	0.0410307	0.144785	0.0929164	-1.30769	-0.387022	0.247655	0.905827	4013	1.00403	0.00579969	0.986861	0.9997	14655	-1.19435	-0.256228	0.461077	0.9776	7395
FBgn0034155	unc-104	36876	unc-104	15	3.1841	4.53959	4.77186	3.92347	16.419	0.931884	2.11679	1.93717	1.46928	1.30657	0.385788	0.436699	0.905827	5866	1.08889	0.122858	0.801449	0.9997	7119	-1.19386	-0.255636	0.596516	0.993764	8288
FBgn0031745	CG8965	33814		15	6.49197	4.62555	3.95827	3.28082	18.3566	0.514234	0.418835	0.633665	0.638378	-1.38977	-0.474849	0.022758	0.532895	1839	-1.16485	-0.22014	0.290665	0.9997	2893	-1.19385	-0.255617	0.222524	0.897135	5282
FBgn0034707	MED16	37535	Mediator complex subunit 16	15	13.3311	11.4907	13.1837	11.0876	49.0931	0.547792	0.393876	1.07885	0.68083	-1.16547	-0.220909	0.0947032	0.905827	4129	1.1523	0.204511	0.125419	0.9997	2443	-1.19378	-0.255531	0.0578411	0.897135	3724
FBgn0000667	Actn	31166	alpha actinin	15	72.3697	75.9654	80.193	67.3385	295.866	6.5658	18.7889	17.4045	17.1275	1.03339	0.0473913	0.851512	0.983381	13357	1.06092	0.0853221	0.734585	0.9997	7208	-1.19369	-0.255427	0.323523	0.913097	6860
FBgn0051793	CG31793	326161		15	4.52756	5.94707	6.49909	5.2688	22.2425	0.271074	1.94057	2.06458	1.34672	1.22995	0.298598	0.38037	0.905827	6271	1.09349	0.128942	0.70111	0.9997	6368	-1.19355	-0.25526	0.442074	0.973665	7295
FBgn0000625	eyg	39419	eyegone	15	20.6706	19.8855	21.7853	18.3093	80.6507	1.27474	1.06306	1.25348	1.78179	-1.03862	-0.0546687	0.664172	0.951707	11909	1.09393	0.129518	0.314224	0.9997	3997	-1.19342	-0.255105	0.0615149	0.897135	3779
FBgn0033288		NA		15	15.2821	15.6265	16.4217	13.7031	61.0335	1.333	3.47939	2.84247	1.97814	1.00403	0.00580317	0.977232	0.996945	14638	1.05871	0.0823033	0.68757	0.9997	6978	-1.19315	-0.254769	0.226986	0.897135	5325
FBgn0050377	CG30377	50252		15	1.03002	1.51952	1.61317	1.19826	5.36097	0.371976	0.551372	0.680341	0.0635219	1.4585	0.54449	0.195382	0.905827	2591	1.05314	0.0746937	0.851728	0.9997	7776	-1.19312	-0.254742	0.514982	0.993764	7713
FBgn0027375	RecQ5	39594	homolog of RecQ	15	7.99772	7.71078	8.73585	7.30893	31.7533	1.31831	2.18342	2.0024	1.69345	-1.06802	-0.094941	0.734412	0.966012	11817	1.15068	0.202488	0.476675	0.9997	4117	-1.19301	-0.254602	0.369611	0.941536	7016
FBgn0052082	CG32082	39258		15	7.56628	8.36238	9.05808	7.32788	32.3146	2.13359	3.53871	3.71535	2.45229	1.04012	0.0567494	0.899709	0.987019	13512	1.08966	0.123879	0.785043	0.9997	7005	-1.19293	-0.254512	0.574176	0.993764	8118
FBgn0023215	Mnt	31331	Mnt	15	20.8932	17.6868	18.4958	14.8555	71.9313	13.0218	10.9026	11.9132	9.88827	-1.23553	-0.30513	0.734157	0.966012	10181	1.00963	0.0138222	0.987757	0.9997	14490	-1.19251	-0.253997	0.778253	0.993764	9700
FBgn0052043	CG32043	39099		15	14.0321	17.3806	18.0195	15.1417	64.5739	0.504996	2.6256	2.4712	2.60834	1.2316	0.30054	0.104895	0.905827	3597	1.03827	0.0541747	0.755561	0.9997	8796	-1.19243	-0.253907	0.165023	0.897135	4877
FBgn0261258	rgn	40368	regeneration	15	75.5365	66.2748	69.8794	57.2452	268.936	13.7606	20.0076	21.0923	7.36333	-1.16365	-0.21866	0.458293	0.905827	8017	1.05588	0.0784397	0.784985	0.9997	7510	-1.19225	-0.253684	0.388775	0.9503	7088
FBgn0031850	Tsp	33941	Thrombospondin	15	24.2775	27.7182	27.224	23.0954	102.315	3.09001	1.11954	1.24597	3.51575	1.15023	0.20192	0.189656	0.905827	5435	-1.01716	-0.0245402	0.867405	0.9997	12557	-1.19213	-0.253536	0.106787	0.897135	4262
FBgn0086901	cv-c	41749	crossveinless c	15	15.1956	16.9845	17.0275	13.9707	63.1782	1.96036	4.64986	4.90373	1.82658	1.09721	0.133837	0.606937	0.940504	10574	1.00006	9.15e-05	0.999716	0.999798	14867	-1.1921	-0.253509	0.336914	0.927328	6899
FBgn0004625		NA		15	25.0427	29.3927	33.31	25.4095	113.155	14.0435	17.7418	19.8091	11.6557	1.1488	0.200126	0.796343	0.980326	11062	1.14039	0.189532	0.806358	0.9997	6549	-1.19199	-0.253378	0.745538	0.993764	9451
FBgn0011300	babo	35900	baboon	15	49.3619	58.8343	56.3825	46.3408	210.919	1.80942	19.9538	15.5231	4.75963	1.15166	0.203709	0.457047	0.905827	8176	-1.02939	-0.0417866	0.876349	0.9997	11974	-1.19188	-0.253242	0.357406	0.931329	6982
FBgn0034495	CG11788	37295		15	10.0894	12.9011	15.1462	12.7245	50.8612	0.91236	2.39914	1.83299	1.19037	1.27483	0.350303	0.0721312	0.880334	3394	1.17553	0.233307	0.209427	0.9997	2541	-1.19186	-0.253215	0.16137	0.897135	4848
FBgn0034735	CG4610	37571		15	7.47357	7.5854	9.45797	8.06533	32.5823	0.702886	0.909013	0.855396	1.13608	1.00513	0.00737785	0.965898	0.995252	14542	1.25645	0.329348	0.0792274	0.9997	1762	-1.19185	-0.253202	0.148307	0.897135	4706
FBgn0036663	CG9674	39878		15	16.4103	18.1712	21.0112	17.3119	72.9046	4.32438	7.49949	9.66127	7.2689	1.06055	0.0848168	0.857773	0.983381	12910	1.14357	0.193547	0.682213	0.9997	5542	-1.19174	-0.253073	0.59668	0.993764	8318
FBgn0039207	CG5789	42928		15	12.9443	13.5999	14.8108	12.0044	53.3594	2.35613	3.21692	5.37682	2.80461	1.03998	0.0565566	0.85652	0.983381	13266	1.05378	0.0755788	0.809363	0.9997	7632	-1.19169	-0.253005	0.426025	0.96146	7257
FBgn0031995	CG8475	34114		15	9.57658	11.1144	11.1316	9.12461	40.9472	0.40884	2.0561	2.91123	0.803349	1.14455	0.194776	0.354023	0.905827	7496	-1.01142	-0.0163809	0.936781	0.9997	13959	-1.19165	-0.252957	0.236279	0.897135	5418
FBgn0001234	Hsromega	NA	Heat shock RNA omega	15	6.36388	6.72278	5.98958	5.04274	24.119	0.9821	0.532657	0.353268	0.610155	1.06791	0.0947936	0.537646	0.932492	10668	-1.12294	-0.167287	0.282401	0.9997	3320	-1.1916	-0.252899	0.116533	0.897135	4354
FBgn0041606		NA		15	2.0375	1.35445	1.55388	1.2257	6.17152	1.73597	0.410794	0.740027	0.662576	-1.35333	-0.436514	0.513834	0.919066	5773	1.0297	0.0422247	0.951737	0.9997	13743	-1.19157	-0.252862	0.711232	0.993764	9188
FBgn0034308	CG10915	37076		15	26.9016	29.6323	28.7746	23.9116	109.22	5.78373	11.991	9.63177	7.54466	1.04852	0.0683574	0.85627	0.983381	13113	-1.01184	-0.0169832	0.964071	0.9997	14245	-1.19152	-0.252809	0.508106	0.993764	7667
FBgn0027872	rdgBbeta	37011	rdgBbeta	15	8.67839	8.33518	9.79755	8.16992	34.981	2.9397	3.60761	3.423	1.93658	-1.06184	-0.0865603	0.821643	0.983234	12577	1.19815	0.260806	0.511152	0.9997	3979	-1.19139	-0.252645	0.504553	0.993529	7646
FBgn0029706	CG3626	31377		15	20.1527	20.4592	22.1031	18.285	81	5.60753	9.27262	10.6665	8.6457	-1.05446	-0.0764998	0.886913	0.987019	13219	1.06596	0.0921494	0.864069	0.9997	7701	-1.1911	-0.252291	0.641185	0.993764	8668
FBgn0034880	alphaPS5	37732	alphaPS5	15	3.3336	2.50282	2.98945	2.52102	11.3469	0.335342	0.0655533	0.311392	0.803473	-1.31996	-0.400494	0.0997308	0.905827	3367	1.20826	0.272925	0.270023	0.9997	2589	-1.19091	-0.252065	0.28467	0.897135	5738
FBgn0003463	sog	32498	short gastrulation	15	23.9727	26.4378	28.6416	23.2418	102.294	7.54869	12.8568	13.9293	10.2476	1.03372	0.0478519	0.930401	0.989469	13796	1.08325	0.115362	0.832586	0.9997	7377	-1.1909	-0.252057	0.647514	0.993764	8712
FBgn0027339	jim	43924	jim	15	60.8588	66.0681	69.0037	57.095	253.026	8.10317	14.0763	18.2128	9.47211	1.07584	0.105458	0.6668	0.951707	11318	1.03663	0.0519	0.830611	0.9997	10328	-1.19079	-0.251924	0.313024	0.900563	6853
FBgn0000299	Cg25C	33727	Collagen type IV	15	11.1441	15.0284	15.1325	12.9198	54.2249	2.25535	1.41749	1.05071	2.87321	1.35936	0.442924	0.0389674	0.680055	2050	1.00843	0.0121043	0.950044	0.9997	14189	-1.19052	-0.251592	0.211255	0.897135	5277
FBgn0034644	CG10082	37465		15	43.9295	41.23	46.4119	38.5422	170.114	4.18807	8.90609	10.108	3.72167	-1.07621	-0.105955	0.61362	0.94174	11031	1.12642	0.171745	0.413382	0.9997	4033	-1.19045	-0.251502	0.243256	0.897135	5487
FBgn0038180	Cht5	41687	Cht5	15	63.5365	49.7937	52.2491	44.3269	209.906	6.43397	4.18202	6.12756	8.38832	-1.27146	-0.346487	0.0617352	0.826439	3380	1.04705	0.0663291	0.695279	0.9997	7985	-1.19043	-0.251479	0.15742	0.897135	4858
FBgn0030400	CG11138	32205		15	45.2021	40.6596	45.3989	38.7583	170.019	4.84715	4.48237	5.66939	10.2853	-1.11576	-0.158021	0.451512	0.905827	8609	1.12142	0.165333	0.426581	0.9997	4181	-1.19037	-0.251412	0.239464	0.897135	5460
FBgn0003345	sd	32536	scalloped	15	86.4254	101.955	108.753	90.0995	387.233	13.6171	33.5708	38.4395	30.6111	1.14383	0.193878	0.588151	0.938738	9951	1.06135	0.0859053	0.808592	0.9997	7527	-1.19025	-0.25126	0.485911	0.988713	7556
FBgn0003749		NA		15	20.0276	22.5309	24.1332	20.26	86.9517	1.93208	4.98601	4.13178	3.31897	1.1109	0.151724	0.474758	0.905827	8758	1.07915	0.109896	0.601491	0.9997	5986	-1.19009	-0.251075	0.247267	0.897135	5520
FBgn0016076	vri	33759	vrille	15	6.31923	8.20447	8.40073	7.04599	29.9704	0.614875	1.81199	1.06201	0.65948	1.27937	0.355439	0.0691842	0.868472	3381	1.03626	0.0513901	0.776242	0.9997	9224	-1.18996	-0.250909	0.18352	0.897135	5066
FBgn0037350	CG2911	40686		15	4.16704	3.93532	3.69057	3.09953	14.8925	0.538551	1.67369	1.10344	0.6306	-1.08745	-0.120949	0.710544	0.962734	11274	-1.03514	-0.0498218	0.886444	0.9997	11732	-1.18978	-0.250698	0.465273	0.980045	7468
FBgn0004456	mew	32275	multiple edematous wings	15	29.1617	36.7589	37.6161	31.149	134.686	1.78148	9.06885	9.81237	3.95952	1.24002	0.310359	0.202805	0.905827	4220	1.02172	0.0310025	0.894483	0.9997	12643	-1.18947	-0.250324	0.299723	0.897135	5852
FBgn0037141	DNApol-eta	40438	DNApol-eta	15	9.89269	9.07693	9.56645	8.02011	36.5562	1.48052	1.11819	1.6953	1.4229	-1.08095	-0.1123	0.581777	0.936734	10756	1.03786	0.0536072	0.797043	0.9997	9466	-1.18923	-0.250033	0.236538	0.897135	5454
FBgn0037295	dpr16	40619	dpr16	15	0.946554	1.13313	1.3963	1.17026	4.64625	0.180378	0.25366	0.120616	0.115926	1.19806	0.260699	0.277241	0.905827	5541	1.22964	0.298239	0.214354	0.9997	2252	-1.18922	-0.250022	0.26459	0.897135	5650
FBgn0050062	CG30062	246428		15	0.303666	0.712728	0.968442	0.477822	2.46266	0.106728	0.70241	0.841685	0.381384	1.24299	0.313819	0.849295	0.983381	10770	-1.14671	-0.197503	0.905437	0.9997	7851	-1.18897	-0.249707	0.880242	0.993764	10523
FBgn0033853	CG6145	36506		15	16.5091	16.7011	17.504	14.7492	65.4635	0.378312	1.27893	0.264528	1.48855	1.00771	0.011082	0.927878	0.989147	14277	1.05225	0.0734772	0.55483	0.9997	7713	-1.18877	-0.249474	0.0615406	0.897135	3945
FBgn0021800	l(2)k16918	47399	lethal (2) k16918	15	8.48404	7.83642	9.19475	7.54022	33.0554	4.20084	4.00208	5.68535	4.88307	-1.13304	-0.1802	0.819062	0.983234	11301	1.04125	0.0583139	0.942738	0.9997	13439	-1.18869	-0.249369	0.753842	0.993764	9546
FBgn0053294	CR33294	NA		15	0.290412	0.249793	0.320038	0.305972	1.16621	0.0294536	0.152691	0.0674686	0.137556	-1.30444	-0.383427	0.523976	0.925709	8864	1.46059	0.546548	0.379353	0.9997	2340	-1.18869	-0.249367	0.666076	0.993764	8864
FBgn0259990	CG42487	8674056		15	5.10167	6.06677	6.18073	5.35107	22.7002	1.13288	2.77643	0.516827	0.715399	1.08468	0.117271	0.729388	0.965998	11501	1.17171	0.228613	0.511545	0.9997	4143	-1.18868	-0.249355	0.45474	0.9776	7410
FBgn0085354	CG34325	32656		15	3.00382	4.33379	3.90308	3.16682	14.4075	0.766086	2.75861	2.23618	0.614749	1.32507	0.406074	0.423314	0.905827	5554	-1.05599	-0.0785929	0.87825	0.9997	7815	-1.18861	-0.249279	0.618504	0.993764	8521
FBgn0026713	l(1)G0007	32373	lethal (1) G0007	15	29.9349	28.1551	32.8964	27.7161	118.702	6.459	6.53886	9.54728	8.54365	-1.06707	-0.0936614	0.762239	0.972273	12002	1.15671	0.210025	0.498524	0.9997	4176	-1.18829	-0.248886	0.428049	0.961523	7288
FBgn0045842	yuri	34894	yuri gagarin	15	2.83611	3.06463	3.21899	2.71581	11.8355	0.247569	0.553557	0.38872	0.0948216	1.08127	0.112726	0.505732	0.914453	10319	1.04734	0.0667307	0.697564	0.9997	7988	-1.18815	-0.248722	0.155665	0.897135	4901
FBgn0034641	mahj	37462	mahjong	15	29.5069	30.8112	32.3721	27.3205	120.011	8.27621	11.2663	9.85558	9.02931	1.01873	0.0267718	0.943049	0.991621	14145	1.06965	0.0971387	0.794272	0.9997	7358	-1.188	-0.248535	0.511689	0.993764	7744
FBgn0030501	BthD	32317	BthD selenoprotein	15	27.4002	29.0203	33.7228	28.9645	119.108	1.82539	12.3272	12.6994	6.92077	1.03398	0.0482126	0.883329	0.987019	13509	1.17002	0.226529	0.500247	0.9997	4095	-1.18779	-0.248281	0.448106	0.9776	7368
FBgn0036826	CG3893	40061		15	7.95049	9.82155	11.3196	9.33671	38.4283	2.28011	5.26266	3.14784	3.02573	1.17007	0.226599	0.595484	0.938738	9792	1.1878	0.248292	0.560639	0.9997	4371	-1.18752	-0.247954	0.540994	0.993764	7950
FBgn0033162	CG1707	35656		15	147.619	142.171	146.04	118.7	554.53	22.3834	79.9532	55.6582	22.4383	-1.13406	-0.181499	0.623019	0.943635	10246	1.07903	0.109731	0.764091	0.9997	7036	-1.18743	-0.247841	0.503629	0.993093	7683
FBgn0025740	plexB	43766	plexin B	15	12.1317	14.7528	14.475	11.128	52.4875	6.18591	8.66574	8.65948	5.17431	1.12241	0.166596	0.818311	0.983234	11405	-1.02329	-0.033213	0.963395	0.9997	13968	-1.18726	-0.24764	0.733751	0.993764	9398
FBgn0036398	CG9007	39551		15	22.8374	25.891	26.777	21.2581	96.7635	7.07991	13.1874	13.4213	8.12599	1.05737	0.0804765	0.87985	0.987019	13124	1.03202	0.0454774	0.931347	0.9997	13483	-1.1872	-0.247566	0.64298	0.993764	8717
FBgn0027580	CG1516	36020		15	10.218	13.8786	14.2231	11.8233	50.1431	1.30057	5.11839	4.86837	3.39658	1.29177	0.369351	0.303347	0.905827	4567	1.03725	0.0527703	0.88008	0.9997	11499	-1.18698	-0.247302	0.484863	0.988713	7571
FBgn0030235		NA		15	12.1276	13.1152	13.9922	11.647	50.882	4.85269	4.5531	4.88692	4.05573	1.08966	0.123881	0.759807	0.9715	11517	1.06673	0.0931957	0.817301	0.9997	7493	-1.18676	-0.247024	0.545445	0.993764	7999
FBgn0025525	bab2	44254	bric a brac 2	15	13.7467	17.3152	15.2728	12.8238	59.1586	4.92557	4.97844	2.91606	2.13782	1.29797	0.376259	0.236663	0.905827	3987	-1.11978	-0.16322	0.597997	0.9997	5252	-1.18652	-0.24674	0.430841	0.963441	7311
FBgn0051072	Lerp	43223	lysosomal enzyme receptor protein	15	4.75736	5.47866	5.92565	4.96638	21.128	0.48988	0.536277	0.848532	0.806977	1.12926	0.175376	0.352902	0.905827	7817	1.07118	0.0991966	0.5986	0.9997	6137	-1.18601	-0.246116	0.195289	0.897135	5238
FBgn0053558	mim	2768716	missing-in-metastasis	15	13.9213	13.4594	13.5599	11.2896	52.2303	1.56254	3.29545	3.11737	1.3746	-1.05035	-0.0708708	0.752723	0.969479	12323	1.00941	0.0135111	0.951534	0.9997	14181	-1.18591	-0.245989	0.284352	0.897135	5819
FBgn0039249	CG11168	42981		15	5.84689	6.79358	7.42803	6.19701	26.2655	0.220733	1.01385	0.774787	0.195904	1.13927	0.188109	0.226729	0.905827	6323	1.10093	0.138726	0.369197	0.9997	4159	-1.18571	-0.245752	0.117877	0.897135	4519
FBgn0036668	CG9715	39883		15	25.7669	29.8417	31.5864	26.5337	113.729	3.14765	7.39252	7.10793	5.92122	1.14218	0.191786	0.443964	0.905827	8224	1.0631	0.0882732	0.720499	0.9997	7078	-1.18543	-0.245406	0.333013	0.922423	6918
FBgn0083985	CG34149	4379861		15	1.91261	2.52219	2.7809	2.14586	9.36154	0.200507	1.6686	2.18168	0.917253	1.23946	0.309713	0.593235	0.938738	9401	1.0757	0.105281	0.858515	0.9997	7580	-1.18505	-0.244944	0.666508	0.993764	8897
FBgn0037336	CG2519	40666		15	40.9614	42.602	42.9986	35.4386	162.001	4.84393	15.5038	13.4644	6.04784	-1.00221	-0.00317814	0.991846	0.998582	14785	1.02435	0.034708	0.910246	0.9997	13422	-1.185	-0.244882	0.436214	0.968265	7341
FBgn0016641	PTP-ER	37461	Protein tyrosine phosphatase-ERK/Enhancer of Ras1	15	12.05	12.4964	12.2895	10.4137	47.2496	2.11627	3.5508	2.93072	2.65671	1.01728	0.0247231	0.92855	0.989386	14095	-1.01082	-0.0155258	0.955346	0.9997	14190	-1.18427	-0.243992	0.386901	0.9503	7112
FBgn0033730	Cpr49Ag	36353	Cuticular protein 49Ag	15	40.8837	29.9129	21.6946	18.2283	110.72	11.2983	14.7646	8.86573	4.45916	-1.415	-0.500805	0.196117	0.905827	2704	-1.34241	-0.424827	0.313955	0.9997	2394	-1.18404	-0.243716	0.559918	0.993764	8101
FBgn0014343	mirr	39441	mirror	15	41.1813	37.2869	39.0672	32.9988	150.534	4.25185	5.62443	2.21194	3.14001	-1.11079	-0.151592	0.330056	0.905827	8088	1.05535	0.0777151	0.607476	0.9997	6608	-1.18381	-0.243433	0.128492	0.897135	4693
FBgn0029804	CG3097	31503		15	12.4839	9.2504	9.9114	8.319	39.9647	2.90803	0.493809	0.517738	0.834	-1.33687	-0.418857	0.0352965	0.650156	2077	1.06404	0.0895484	0.635284	0.9997	6557	-1.18372	-0.243334	0.200771	0.897135	5310
FBgn0030674	CG8184	32510		15	25.9308	24.9051	29.1128	22.9674	102.916	13.1024	15.6167	18.1701	12.8963	-1.14775	-0.198813	0.798789	0.980695	11086	1.1736	0.230946	0.765044	0.9997	5954	-1.18351	-0.243069	0.755664	0.993764	9598
FBgn0020294	ko	40330	knockout	15	52.8103	51.2359	53.7491	45.2617	203.057	4.92564	9.14873	9.97666	6.8689	-1.03604	-0.0510746	0.797495	0.980326	12954	1.04877	0.0687032	0.727556	0.9997	8138	-1.18341	-0.242954	0.235693	0.897135	5526
FBgn0003174	pwn	44011	pawn	15	24.8627	30.6555	33.8835	28.3738	117.776	4.11589	6.6787	7.86278	4.30764	1.22435	0.292014	0.220748	0.905827	4540	1.10328	0.1418	0.540663	0.9997	5141	-1.18339	-0.24293	0.30592	0.897135	5944
FBgn0053555	btsz	3346167	bitesize	15	15.9886	17.3461	18.4857	14.8931	66.7135	7.66033	8.7997	10.1142	7.26221	1.05131	0.0721814	0.908736	0.987347	13392	1.04784	0.0674125	0.914094	0.9997	13155	-1.18337	-0.242896	0.700446	0.993764	9185
FBgn0010110		NA		15	34.7351	28.4692	34.4863	27.6698	125.36	21.2079	17.3123	22.4536	17.889	-1.26662	-0.340979	0.696363	0.95987	9876	1.15745	0.210947	0.806202	0.9997	6384	-1.18335	-0.242881	0.779992	0.993764	9791
FBgn0035002	CG3419	37896		15	4.92618	5.91006	5.89716	4.99004	21.7234	1.17847	1.41715	1.28315	0.845859	1.21401	0.279776	0.263744	0.905827	5129	1.002	0.00288189	0.99065	0.9997	14748	-1.18318	-0.242665	0.328153	0.916991	6915
FBgn0040397	CG3655	31056		15	33.9824	32.7424	32.9259	27.4484	127.099	1.48365	9.75931	7.70936	2.92454	-1.06646	-0.0928314	0.705924	0.961621	11668	1.0183	0.0261643	0.914048	0.9997	13572	-1.18296	-0.242399	0.331469	0.920205	6920
FBgn0038418	pad	41981	poils au dos	15	10.355	10.5321	11.4201	9.77355	42.0808	2.24073	0.320902	1.71955	0.895848	1.03075	0.0436924	0.807088	0.982607	13121	1.08812	0.121842	0.50581	0.9997	5151	-1.18281	-0.242218	0.19179	0.897135	5241
FBgn0004397	Vinc	31201	Vinculin	15	38.2308	31.7327	35.7053	30.1533	135.822	5.48876	4.22238	5.67735	5.11132	-1.20678	-0.271168	0.16396	0.905827	4202	1.12303	0.167397	0.372127	0.9997	3838	-1.18262	-0.241986	0.209133	0.897135	5388
FBgn0250818		NA		15	1.4977	1.21985	1.34613	1.19756	5.26124	0.450637	0.36167	0.103663	0.306243	-1.24697	-0.318425	0.303189	0.905827	5070	1.17698	0.235092	0.461033	0.9997	3835	-1.18255	-0.241896	0.430227	0.962686	7333
FBgn0015288	RpL22	31022	Ribosomal protein L22	15	1137.13	1070.83	1283.11	1086.04	4577.1	83.5022	38.8749	25.2983	116.076	-1.06317	-0.0883756	0.52087	0.924175	10667	1.19853	0.261263	0.0741131	0.9997	1967	-1.1825	-0.241839	0.0979011	0.897135	4347
FBgn0010772	Xe7	40699	Xe7	15	64.0711	65.8268	73.2269	61.9882	265.113	10.9678	7.36459	8.85767	8.53126	1.03658	0.0518323	0.770066	0.974213	12745	1.11328	0.154816	0.386972	0.9997	4053	-1.18231	-0.241609	0.191199	0.897135	5242
FBgn0030172		NA		15	12.9861	12.017	13.1489	10.6998	48.8517	3.47055	1.35782	2.3953	4.58113	-1.06511	-0.0910003	0.775068	0.975679	12189	1.07397	0.102957	0.75656	0.9997	7080	-1.1822	-0.241479	0.459268	0.9776	7467
FBgn0029523	CR18275	NA		15	5.57526	6.45419	7.72513	6.46229	26.2169	1.73003	1.74395	2.51548	1.69412	1.08913	0.123177	0.724607	0.964759	11342	1.17886	0.237387	0.501801	0.9997	4025	-1.18213	-0.241391	0.473843	0.98347	7547
FBgn0259878	Fs	2768836	Follistatin	15	17.5625	12.387	13.0956	11.0236	54.0686	1.89404	0.350147	1.67624	0.634092	-1.41159	-0.497322	0.00368415	0.182599	1641	1.048	0.0676336	0.634546	0.9997	7862	-1.18176	-0.240937	0.106449	0.897135	4471
FBgn0022764	Sin3A	36382	Sin3A	15	80.9796	79.8663	89.3881	74.3474	324.581	26.5623	30.0465	35.0023	26.5681	-1.03112	-0.0442119	0.918471	0.987887	13779	1.11428	0.156117	0.716617	0.9997	6183	-1.1816	-0.240741	0.580261	0.993764	8293
FBgn0002985	odd	33583	odd skipped	15	8.53652	12.1177	10.3815	8.97959	40.0153	2.26311	2.63671	2.18274	3.23966	1.44149	0.527556	0.0879968	0.905827	2189	-1.16166	-0.216185	0.465169	0.9997	3968	-1.1816	-0.240737	0.415983	0.955582	7272
FBgn0024836	stan	36125	starry night	15	22.0611	19.6171	19.3652	16.1006	77.1439	5.45543	6.30266	5.64198	3.16564	-1.14548	-0.195949	0.528274	0.928159	9608	-1.00668	-0.00960772	0.974717	0.9997	14480	-1.18157	-0.240703	0.436641	0.968713	7367
FBgn0005630	lola	44548	longitudinals lacking	15	25.9455	26.2159	27.4298	22.5771	102.168	4.84638	8.78906	9.26969	4.86774	-1.01672	-0.0239205	0.942862	0.991621	14191	1.04621	0.0651687	0.844007	0.9997	9810	-1.18147	-0.240588	0.475299	0.98347	7565
FBgn0014033	Sr-CI	33621	Scavenger receptor class C, type I	15	1.14575	1.54431	1.30202	1.12423	5.11632	0.383829	0.257836	0.238359	0.638514	1.38832	0.473344	0.243079	0.905827	2871	-1.18503	-0.244924	0.550563	0.9997	4327	-1.18139	-0.240479	0.558258	0.993764	8117
FBgn0035890	CG13667	38956		15	3.44399	2.98999	3.39839	2.82149	12.6539	1.05001	0.572524	0.630604	0.395203	-1.12356	-0.168076	0.526099	0.926515	9799	1.13501	0.182706	0.507147	0.9997	4457	-1.18127	-0.240343	0.36873	0.941228	7082
FBgn0029831	CG5966	31532		15	5.42433	6.99173	6.20704	5.02337	23.6465	0.406898	1.83432	1.30648	0.46847	1.23531	0.304877	0.193024	0.905827	4140	-1.11571	-0.15796	0.498132	0.9997	4679	-1.18096	-0.239956	0.307104	0.897135	6041
FBgn0051522	CG31522	40567		15	23.1333	24.9962	24.4583	20.6235	93.2112	1.61655	4.23939	3.65873	1.97538	1.0724	0.10085	0.555047	0.932492	10719	-1.01996	-0.0285184	0.86597	0.9997	12357	-1.18047	-0.239366	0.176482	0.897135	5164
FBgn0027596	CG10249	36668		15	16.9765	23.3112	25.9169	21.8461	88.0507	1.96984	4.06491	4.67402	3.07228	1.36652	0.450506	0.0345346	0.647534	1988	1.11173	0.152803	0.431756	0.9997	4339	-1.18038	-0.239248	0.231627	0.897135	5549
FBgn0026090	CG14812	31137		15	31.7788	34.5799	40.858	32.8957	140.112	9.16374	19.33	22.4101	3.77024	1.03508	0.0497432	0.908904	0.987347	13649	1.19981	0.262801	0.553876	0.9997	4269	-1.18032	-0.239173	0.575926	0.993764	8265
FBgn0023172	RhoGEF2	36915	RhoGEF2	15	34.1247	39.3374	39.709	33.1497	146.321	11.4076	17.0806	15.651	12.0221	1.11386	0.155565	0.732317	0.965998	11088	1.0248	0.0353404	0.937502	0.9997	13688	-1.18029	-0.23914	0.600426	0.993764	8461
FBgn0000210	br	44505	broad	15	111.189	96.716	100.482	82.319	390.705	44.2625	52.6132	49.5286	38.4909	-1.22544	-0.293301	0.617636	0.94174	9604	1.05454	0.0766137	0.894322	0.9997	7839	-1.18027	-0.239115	0.681472	0.993764	9040
FBgn0000307	chif	34974	chiffon	15	17.7394	16.8885	17.68	14.6075	66.9154	4.69338	6.49115	6.38056	3.80121	-1.07975	-0.110696	0.773058	0.975021	11850	1.0536	0.0753213	0.842462	0.9997	7754	-1.18	-0.238788	0.535424	0.993764	7971
FBgn0260653	serp	40150	serpentine	15	108.228	84.4901	92.143	78.3799	363.241	16.3578	11.4485	14.9679	15.2956	-1.28131	-0.357624	0.0816589	0.903592	3397	1.08658	0.119793	0.527935	0.9997	5365	-1.17985	-0.238599	0.224657	0.897135	5513
FBgn0035424	CG11505	38399		15	13.8462	15.3442	15.0023	11.7096	55.9022	10.4657	11.854	10.8137	8.887	-1.04026	-0.05694	0.96114	0.994654	13858	1.01276	0.0182931	0.987541	0.9997	14389	-1.17983	-0.238584	0.838897	0.993764	10236
FBgn0052549	CG32549	32822		15	9.33335	11.6046	11.3297	9.62599	41.8936	0.454867	1.5863	1.24847	2.09699	1.2384	0.308474	0.111766	0.905827	3598	-1.02124	-0.0303283	0.869188	0.9997	12337	-1.17978	-0.238524	0.208997	0.897135	5425
FBgn0020407	asun	41971	asunder	15	10.6106	9.4973	10.5394	9.01639	39.6637	1.29422	1.6483	1.38355	1.52527	-1.12663	-0.172009	0.386308	0.905827	8135	1.11738	0.160126	0.430877	0.9997	4257	-1.17971	-0.238428	0.237237	0.897135	5588
FBgn0037806		NA		15	1.90134	1.56085	1.48806	1.20254	6.1528	0.479744	0.68723	0.357301	0.222496	-1.36788	-0.451941	0.229709	0.905827	2857	1.04318	0.0609877	0.876583	0.9997	10954	-1.17969	-0.238414	0.536751	0.993764	7990
FBgn0260400	elav	31000	embryonic lethal abnormal vision	15	8.76192	7.46513	8.84788	7.29919	32.3741	5.36527	4.26037	5.14056	4.22969	-1.20672	-0.27109	0.734816	0.966012	10339	1.18151	0.240637	0.769831	0.9997	5943	-1.17965	-0.238358	0.764181	0.993764	9710
FBgn0028979	tio	44272	tiptop	15	17.9232	18.8344	17.9648	14.3919	69.1143	5.05339	8.41708	6.88575	2.51025	-1.00588	-0.00846258	0.982623	0.997531	14628	-1.03519	-0.0498969	0.898556	0.9997	13174	-1.17959	-0.238288	0.545829	0.993764	8043
FBgn0261570	CG42684	32754		15	13.8927	13.4836	15.0245	12.4616	54.8624	4.33833	3.09337	5.04692	3.16197	-1.01414	-0.020253	0.9515	0.992345	14304	1.08913	0.123179	0.7106	0.9997	6503	-1.17951	-0.238185	0.479882	0.985814	7596
FBgn0030946	CG6659	32854		15	23.1115	25.1094	26.8803	22.7225	97.8237	2.73984	2.47858	2.87403	0.567048	1.08749	0.121008	0.396007	0.905827	8742	1.07027	0.0979706	0.488106	0.9997	5436	-1.17949	-0.23816	0.110492	0.897135	4577
FBgn0034603	Glycogenin	37419	Glycogenin	15	28.018	33.0343	32.2434	27.3696	120.665	1.48805	4.53819	2.20467	3.2526	1.175	0.232659	0.129556	0.905827	4228	-1.02143	-0.0305893	0.832566	0.9997	11673	-1.17874	-0.237251	0.123048	0.897135	4707
FBgn0051211	CG31211	41443		15	66.5061	71.4496	78.3188	66.4286	282.703	8.37147	6.28697	7.89877	3.12868	1.08231	0.114109	0.435494	0.905827	8983	1.09598	0.132222	0.366077	0.9997	4214	-1.17855	-0.237009	0.121904	0.897135	4696
FBgn0032817	CG10631	35262		15	10.8816	11.6789	13.366	10.8103	46.7368	3.49586	4.54258	5.88871	3.25434	1.05084	0.0715366	0.871317	0.985818	13171	1.12598	0.171181	0.697701	0.9997	5878	-1.17846	-0.236898	0.595365	0.993764	8445
FBgn0000567	Eip74EF	39962	Ecdysone-induced protein 74EF	15	17.0565	17.3362	17.1312	14.4968	66.0207	1.37248	3.26833	2.22117	1.06865	1.00796	0.0114407	0.945543	0.991621	14384	-1.00678	-0.00974728	0.953139	0.9997	14260	-1.17834	-0.236757	0.174561	0.897135	5198
FBgn0030569	CG9411	32392		15	2.75996	2.65385	3.13788	2.59242	11.1441	0.917001	0.152214	0.675425	0.163528	1.00524	0.00753583	0.976224	0.996829	14608	1.14946	0.200953	0.443606	0.9997	3948	-1.17831	-0.236718	0.3492	0.931329	7005
FBgn0034688	CG11474	37514		15	6.71061	6.1075	6.69747	5.71652	25.2321	1.15792	1.0297	2.0102	0.410053	-1.07492	-0.104234	0.660243	0.950722	11297	1.09362	0.129106	0.602124	0.9997	5691	-1.17807	-0.23643	0.329341	0.91824	6941
FBgn0031734	CG11147	33803		15	0.883458	1.07674	0.732915	0.673693	3.3668	0.146155	0.0433079	0.154976	0.231668	1.22421	0.291851	0.340962	0.905827	5856	-1.42714	-0.513132	0.139906	0.9997	1412	-1.178	-0.236342	0.486332	0.989094	7642
FBgn0015269	Nf1	43149	Neurofibromin 1	15	8.64473	10.2728	10.3114	8.17939	37.4083	2.96642	5.44169	5.14945	2.73593	1.0864	0.119552	0.828485	0.983234	11931	1.02694	0.0383452	0.94441	0.9997	13717	-1.17794	-0.236265	0.670014	0.993764	8989
FBgn0050492		NA		15	2.52708	3.3026	3.10103	2.58656	11.5173	0.288062	0.296489	0.316684	0.248844	1.30737	0.386662	0.0283167	0.583586	3235	-1.06934	-0.0967201	0.546889	0.9997	5874	-1.17788	-0.236193	0.15274	0.897135	5048
FBgn0015663	Dot	44058	Dorothy	15	4.14902	3.37593	4.05364	3.42669	15.0053	0.23702	0.352856	1.1434	0.39673	-1.21847	-0.285069	0.216014	0.905827	4583	1.20062	0.263775	0.271254	0.9997	2635	-1.17763	-0.235891	0.298616	0.897135	5967
FBgn0002044	swm	35235	second mitotic wave missing	15	43.3839	42.0518	43.5658	37.2613	166.263	5.99461	8.39812	5.84754	8.15861	-1.03794	-0.0537198	0.80201	0.981679	12944	1.04271	0.0603445	0.77601	0.9997	8861	-1.17741	-0.235623	0.282582	0.897135	5898
FBgn0004057	Zw	32974	Zwischenferment	15	13.8406	13.8384	14.202	12.0161	53.8971	0.203386	2.1028	0.466626	1.32867	1.00025	0.000353888	0.998045	0.999647	14857	1.02675	0.0380849	0.796269	0.9997	10398	-1.17735	-0.235541	0.125197	0.897135	4827
FBgn0000097	aop	33392	anterior open	15	51.8958	49.1951	50.7188	43.0197	194.829	4.26503	11.3251	7.14202	5.50927	-1.06875	-0.0959231	0.624372	0.943667	11191	1.04096	0.0579155	0.764053	0.9997	8776	-1.17731	-0.235496	0.24006	0.897135	5642
FBgn0050493	CG30493	246650		15	6.41239	6.31494	6.65176	5.62792	25.007	0.570991	1.86783	2.63704	0.207381	-1.00149	-0.00214509	0.99388	0.998827	14803	1.04986	0.0701948	0.810243	0.9997	8944	-1.17695	-0.235052	0.41165	0.955582	7277
FBgn0035227	CG12090	38176		15	19.5274	20.829	23.273	19.2856	82.915	5.68114	7.38564	7.40133	3.49362	1.05145	0.0723771	0.837305	0.983234	12940	1.13186	0.178693	0.612775	0.9997	5197	-1.17693	-0.235033	0.51	0.993764	7830
FBgn0260745	mfas	41455	midline fasciclin	15	42.6648	48.7082	45.1592	39.2959	175.828	12.0963	7.96278	8.41699	12.3139	1.1558	0.208894	0.428461	0.905827	7906	-1.08219	-0.113949	0.659989	0.9997	6326	-1.17683	-0.234911	0.37349	0.943657	7113
FBgn0037384	dgrn	40725	degringolade	15	17.3125	20.8638	18.6646	15.8773	72.7182	5.98154	5.46868	5.39266	2.25739	1.23076	0.299555	0.306194	0.905827	5334	-1.11444	-0.156319	0.592553	0.9997	5303	-1.17667	-0.234707	0.423669	0.960295	7343
FBgn0010300	brat	35197	brain tumor	15	83.9723	64.859	68.6404	56.4529	273.924	39.3356	38.6399	39.992	34.0582	-1.43349	-0.519534	0.491349	0.912758	4895	1.07023	0.0979251	0.893633	0.9997	7752	-1.17661	-0.234641	0.751089	0.993764	9641
FBgn0039217	CG13627	42941		15	2.10931	2.20443	2.15858	1.99269	8.465	0.662669	0.634344	0.335492	0.660043	1.02091	0.0298534	0.929172	0.98942	14022	1.04766	0.0671678	0.84811	0.9997	9814	-1.17658	-0.234599	0.491513	0.991042	7690
FBgn0062449	CG13197	36253		15	20.6727	17.3665	19.4053	16.4098	73.8543	4.31806	1.67689	5.56897	1.33637	-1.17775	-0.236035	0.293145	0.905827	6135	1.11026	0.150903	0.509381	0.9997	4822	-1.17648	-0.234475	0.299134	0.897135	5990
FBgn0260724		NA		15	51.5826	52.8132	54.4628	44.9916	203.85	10.6854	17.575	20.0312	12.5974	-1.00358	-0.00516099	0.988487	0.998469	14730	1.02158	0.0307966	0.930755	0.9997	13679	-1.17633	-0.234291	0.515221	0.993764	7874
FBgn0032622		NA		15	20.4361	20.0202	19.8897	16.3313	76.6773	0.71112	8.42726	7.16263	3.40804	-1.08774	-0.121329	0.733096	0.965998	11399	1.01162	0.0166702	0.9622	0.9997	14234	-1.17623	-0.234166	0.512232	0.993764	7855
FBgn0035035	CG3570	37934		15	15.3767	15.4707	17.6108	14.3761	62.8343	3.39473	5.13973	10.3503	3.11162	-1.00822	-0.0118129	0.975083	0.996677	14527	1.09217	0.127196	0.744812	0.9997	6720	-1.17608	-0.233988	0.538649	0.993764	8027
FBgn0034628	Acox57D-p	37445	acyl-Coenzyme A oxidase at 57D proximal	15	5.18371	6.84661	6.3887	5.46711	23.8861	0.348711	0.554293	0.90997	0.898181	1.30086	0.379469	0.0516332	0.768924	3310	-1.07586	-0.105486	0.562798	0.9997	5823	-1.17578	-0.233617	0.206998	0.897135	5484
FBgn0052529	Hers	33000	Histone gene-specific Epigenetic Repressor in late S phase	15	7.99535	8.79716	9.28842	7.64509	33.726	2.08333	3.4205	3.46695	1.9594	1.06362	0.0889865	0.815783	0.983234	12482	1.05795	0.0812763	0.831002	0.9997	7669	-1.17523	-0.232937	0.54553	0.993764	8076
FBgn0034718	wdp	37548	windpipe	15	37.6759	43.8696	41.1675	35.5353	158.248	5.46564	4.17085	3.90755	7.29047	1.1668	0.22256	0.223104	0.905827	5569	-1.0673	-0.0939631	0.594267	0.9997	6189	-1.17491	-0.232547	0.203752	0.897135	5474
FBgn0052813	CG32813	31089		15	0.657252	0.559829	0.737895	0.638401	2.59338	0.0661058	0.0963858	0.098089	0.211066	-1.17204	-0.229023	0.431236	0.905827	7640	1.29195	0.369555	0.228214	0.9997	2049	-1.17478	-0.232396	0.403638	0.9503	7262
FBgn0000017	Abl	45821	Abl tyrosine kinase	15	21.5547	21.6285	21.9976	18.0403	83.2211	5.59803	9.12973	9.95055	6.59284	-1.03885	-0.054988	0.906579	0.987347	13563	1.00055	0.000790653	0.99864	0.999783	14850	-1.17473	-0.232331	0.62064	0.993764	8680
FBgn0004598	Fur2	32604	Furin 2	15	26.0307	29.5247	30.9889	25.5444	112.089	6.08399	11.153	12.2372	6.87683	1.09458	0.130383	0.738827	0.966121	11345	1.04604	0.0649404	0.866981	0.9997	10470	-1.17466	-0.232247	0.555247	0.993764	8159
FBgn0023531	CG32809	31121		15	5.82688	7.19634	8.57639	6.69351	28.2931	1.83981	3.64057	4.10355	2.13078	1.09913	0.136362	0.803772	0.982216	11608	1.21743	0.283833	0.606991	0.9997	4540	-1.17451	-0.232065	0.665739	0.993764	8992
FBgn0052685	ZAP3	31942		15	37.0218	33.5993	41.2527	34.1008	145.975	12.8506	13.3057	17.3713	11.3358	-1.11261	-0.153951	0.738104	0.966012	11137	1.21886	0.285537	0.534335	0.9997	4066	-1.17397	-0.231396	0.617933	0.993764	8672
FBgn0027655	htt	43392	huntingtin	15	8.7581	10.4989	12.0003	9.70319	40.9605	3.71245	4.62624	6.00996	3.60634	1.18019	0.239015	0.64835	0.948567	10018	1.11598	0.158312	0.761431	0.9997	6481	-1.17365	-0.231006	0.660888	0.993764	8965
FBgn0031575	Cep97	33610		15	10.3943	9.92393	10.7219	9.45561	40.4957	1.31823	1.93684	1.31761	2.50143	-1.05752	-0.0806863	0.706129	0.961621	11828	1.09665	0.133101	0.542199	0.9997	5257	-1.1735	-0.230819	0.291734	0.897135	5981
FBgn0053087	LRP1	35799	LDL receptor protein 1	15	17.9997	17.4267	19.4944	14.9376	69.8584	6.89703	9.8905	10.8829	4.52673	-1.13831	-0.186889	0.756817	0.97056	10950	1.12997	0.176285	0.767586	0.9997	6355	-1.1734	-0.230696	0.702416	0.993764	9296
FBgn0051048		NA		15	1.90913	1.87149	2.27536	1.87189	7.92788	0.413457	0.775639	0.921366	0.653835	-1.11799	-0.160905	0.719389	0.963226	10963	1.21757	0.284006	0.537373	0.9997	4096	-1.17319	-0.230432	0.600436	0.993764	8525
FBgn0031419	CG15390	33422		15	4.37734	4.72912	5.08167	4.06145	18.2496	0.762863	1.36017	3.53188	1.25504	1.13137	0.178066	0.684908	0.957553	10599	1.01131	0.0162284	0.971905	0.9997	14317	-1.1731	-0.230327	0.607463	0.993764	8596
FBgn0053207	pxb	41899	pxb	15	4.99699	5.76896	5.62472	4.62132	21.012	0.442944	1.55725	1.12386	0.391563	1.09455	0.130341	0.560471	0.932492	10328	-1.00872	-0.0125238	0.955972	0.9997	14240	-1.17257	-0.229672	0.315738	0.905266	6922
FBgn0051092	LpR2	43105	Lipophorin receptor 2	15	41.4799	54.9652	53.7506	44.6175	194.813	10.5157	24.1729	23.4931	17.7427	1.24974	0.321625	0.491402	0.912758	8890	-1.01889	-0.0270046	0.953203	0.9997	13961	-1.17217	-0.229176	0.622493	0.993764	8710
FBgn0001281	janB	43568	janus B	15	0.687214	0.683421	0.792211	0.556811	2.71966	0.594972	0.496211	0.708622	0.23379	1.00998	0.0143335	0.986745	0.997979	14566	1.20744	0.271956	0.756678	0.9997	5688	-1.17215	-0.229159	0.789259	0.993764	9949
FBgn0010825	Gug	46156	Grunge	15	35.9571	35.754	37.6536	31.672	141.037	6.11305	11.7696	11.0533	7.88194	-1.03526	-0.0499964	0.872062	0.986278	13427	1.06204	0.0868402	0.777932	0.9997	7392	-1.17208	-0.229071	0.465135	0.979894	7578
FBgn0032774	CG17549	35212		15	35.3294	25.5888	26.3228	21.7433	108.984	6.37596	11.2486	11.461	6.06741	-1.41956	-0.505444	0.1784	0.905827	2589	1.02428	0.0346153	0.926113	0.9997	13587	-1.17202	-0.229001	0.536885	0.993764	8039
FBgn0032042	CG13398	34169		15	3.8179	4.26317	4.69056	3.92244	16.6941	0.358081	1.64679	0.738432	0.246505	1.0067	0.00963996	0.97143	0.996558	14536	1.17747	0.235696	0.397111	0.9997	3393	-1.17181	-0.228743	0.392194	0.9503	7203
FBgn0031318	CG4887	33304		15	38.6514	39.4004	44.385	37.8891	160.326	9.68386	10.5292	8.49965	7.15508	1.02113	0.0301675	0.910907	0.987347	13902	1.14181	0.191326	0.48062	0.9997	4238	-1.17177	-0.228695	0.405709	0.952548	7281
FBgn0030183	CG15309	31949		15	7.8573	6.77779	6.17277	5.49892	26.3068	1.76381	1.98209	1.00759	1.80654	-1.21144	-0.276727	0.395602	0.905827	6719	-1.06122	-0.0857299	0.799499	0.9997	7500	-1.17172	-0.228625	0.49625	0.991042	7766
FBgn0003890	betaTub97EF	43359	beta-Tubulin at 97EF	15	7.65354	10.1262	12.3124	10.2215	40.3137	1.50981	1.76275	2.37773	0.573842	1.3223	0.403044	0.0841118	0.905827	3342	1.17483	0.23245	0.290838	0.9997	2827	-1.17149	-0.228346	0.28187	0.897135	5954
FBgn0003118	pnt	42757	pointed	15	7.33379	6.77837	7.74479	6.37573	28.2327	1.87782	3.19205	3.08041	2.0616	-1.184	-0.243674	0.584665	0.938405	9639	1.17573	0.233555	0.606592	0.9997	4782	-1.17117	-0.227947	0.607402	0.993764	8616
FBgn0039206		NA		15	13.744	13.6926	13.9433	11.6373	53.0172	4.69166	5.77085	5.02461	3.30837	-1.04048	-0.0572442	0.892796	0.987019	13467	1.0428	0.0604647	0.886606	0.9997	11221	-1.17107	-0.227823	0.594533	0.993764	8503
FBgn0260966		NA		15	10.0496	8.39497	8.45491	6.96696	33.8665	2.73116	4.01325	3.34639	1.96728	-1.28904	-0.366295	0.4118	0.905827	5877	1.04073	0.0575953	0.895675	0.9997	11550	-1.17101	-0.227751	0.606733	0.993764	8611
FBgn0043884	mask	50070	multiple ankyrin repeats single KH domain	15	53.9069	53.1916	55.1259	45.7251	207.95	17.2198	24.5154	24.0136	17.8278	-1.06506	-0.0909343	0.851341	0.983381	12771	1.04529	0.0639061	0.89416	0.9997	11191	-1.17075	-0.227427	0.639667	0.993764	8842
FBgn0038860	Ice2	42507	Interacts with the C terminus of ELL 1	15	2.41452	1.63172	1.98999	1.75017	7.78641	0.319254	0.160501	0.206063	0.421454	-1.4962	-0.581302	0.0190738	0.484801	1607	1.21573	0.281819	0.233778	0.9997	2412	-1.17072	-0.227392	0.30827	0.897135	6124
FBgn0011764	Dsp1	117294	Dorsal switch protein 1	15	56.0621	53.2743	55.1559	45.9762	210.469	19.3213	25.2861	25.4699	20.7408	-1.11213	-0.153326	0.772586	0.974846	11304	1.04496	0.0634474	0.903472	0.9997	13121	-1.17047	-0.227087	0.66777	0.993764	9029
FBgn0038826	CG17838	42460		15	86.6061	84.0519	95.2663	78.7004	344.625	57.682	50.9561	58.3749	50.1375	-1.01789	-0.0255839	0.976039	0.996829	14366	1.11846	0.161511	0.848672	0.9997	7084	-1.17043	-0.227043	0.790503	0.993764	9970
FBgn0052676	CG32676	32005		15	35.855	37.5986	37.3497	31.3312	142.134	7.92867	15.3337	11.4055	6.98538	1.00507	0.00729442	0.983087	0.997531	14647	1.01855	0.0265224	0.937956	0.9997	13819	-1.17025	-0.226823	0.513065	0.993764	7908
FBgn0085450	Snoo	5740414	Sno oncogene	15	5.35412	6.24931	5.61004	4.64264	21.8561	1.50262	3.21092	2.29657	1.5809	1.082	0.113701	0.806343	0.982588	11979	-1.0785	-0.109031	0.81314	0.9997	7331	-1.17025	-0.226818	0.625845	0.993764	8759
FBgn0032601	yellow-b	35005	yellow-b	15	5.86456	7.05131	7.12348	6.15364	26.193	1.47546	0.725774	1.31934	0.475185	1.24644	0.317809	0.174995	0.905827	3904	1.01263	0.0181093	0.936776	0.9997	13927	-1.17016	-0.226705	0.318411	0.908529	6944
FBgn0261383	IntS6	31496	Integrator 6	15	12.256	11.7093	13.087	11.1508	48.2031	2.61519	3.88369	4.51729	3.97597	-1.07755	-0.10775	0.76573	0.972572	11853	1.11255	0.153865	0.671404	0.9997	5887	-1.16959	-0.226	0.535118	0.993764	8044
FBgn0020304	drongo	33263	drongo	15	31.1725	30.0578	30.9889	26.5221	118.741	2.47196	0.489762	1.03508	2.62637	-1.0371	-0.0525599	0.675929	0.953547	12010	1.03121	0.044332	0.72126	0.9997	8757	-1.1693	-0.225649	0.0913284	0.897135	4550
FBgn0023458	Rbcn-3A	31557	Rabconnectin-3A	15	15.9614	16.3804	19.1289	15.0463	66.5169	7.93853	9.41667	11.6845	7.85129	-1.03723	-0.0527362	0.942011	0.991621	13793	1.13479	0.182431	0.800094	0.9997	6573	-1.16915	-0.225464	0.756833	0.993764	9737
FBgn0010414	SerT	37895	Serotonin transporter	15	0.956813	1.03958	0.80833	0.681881	3.4866	0.213355	0.142272	0.296894	0.227102	1.1695	0.225891	0.527659	0.927899	9426	-1.44982	-0.535871	0.186554	0.9997	1539	-1.16905	-0.22534	0.569417	0.993764	8343
FBgn0086897		NA		15	191.069	178.081	192.931	166.123	728.205	84.7443	80.4048	84.7132	81.9138	-1.08948	-0.123642	0.823422	0.983234	11869	1.09192	0.126868	0.817292	0.9997	7167	-1.169	-0.225272	0.684719	0.993764	9180
FBgn0034797	nahoda	37641	nahoda	15	20.1583	22.5349	23.7901	19.92	86.4033	3.1158	6.40185	7.09145	3.30401	1.09575	0.131914	0.641962	0.946843	10780	1.05319	0.0747659	0.790434	0.9997	7572	-1.16877	-0.224993	0.433135	0.965902	7444
FBgn0004655	wapl	31187	wings apart-like	15	13.4808	13.5842	16.8888	14.066	58.0198	4.99288	5.5118	7.02229	5.06021	-1.0077	-0.0110727	0.980988	0.997531	14574	1.2416	0.312199	0.504612	0.9997	3742	-1.16872	-0.224934	0.631891	0.993764	8803
FBgn0003301	rut	32406	rutabaga	15	10.1678	10.2009	11.2129	8.68502	40.2666	4.60672	5.76055	6.47682	3.68969	-1.09494	-0.13085	0.844248	0.983381	11940	1.0963	0.132639	0.84239	0.9997	7279	-1.16853	-0.224692	0.736584	0.993764	9584
FBgn0030266	CG11122	32046		15	12.4327	12.4819	14.568	12.1883	51.6709	4.25007	4.10151	5.16248	3.15841	1.01115	0.0159999	0.966856	0.995252	14440	1.16001	0.214143	0.578816	0.9997	4717	-1.16814	-0.224219	0.565222	0.993764	8309
FBgn0036640	nxf2	39843	nuclear RNA export factor 2	15	8.07192	10.4096	10.6843	9.25616	38.422	0.0629104	1.93952	1.69853	1.53884	1.25737	0.33041	0.101803	0.905827	3501	1.04104	0.0580213	0.761054	0.9997	8745	-1.16812	-0.224191	0.246424	0.897135	5805
FBgn0052663		NA		15	10.9146	13.1726	14.0288	11.207	49.323	7.20992	8.88294	9.02389	6.64183	1.12208	0.16618	0.857245	0.983381	11655	1.07553	0.105053	0.909888	0.9997	8690	-1.16795	-0.223976	0.807891	0.993764	10107
FBgn0026083	tyf	31363	twenty-four	15	21.4932	20.8761	22.8826	19.1696	84.4215	12.2088	13.2549	13.687	12.1769	-1.11648	-0.158956	0.846465	0.983381	11660	1.12706	0.172565	0.831918	0.9997	6884	-1.16781	-0.22381	0.785277	0.993764	9950
FBgn0026077	Gasp	40745	Gasp	15	89.174	82.149	84.0179	72.4294	327.77	27.8767	16.8444	22.5834	21.6933	-1.07157	-0.0997282	0.726422	0.965093	11701	1.01142	0.0163813	0.953522	0.9997	14159	-1.16773	-0.223712	0.435925	0.968265	7460
FBgn0260005	wtrw	40931	water witch	15	1.58539	1.25163	1.32038	1.10411	5.26151	0.359193	0.285655	0.0753265	0.150439	-1.27133	-0.346338	0.16996	0.905827	3783	1.09532	0.131348	0.61346	0.9997	5757	-1.16736	-0.223253	0.377955	0.946416	7177
FBgn0030482	CG1673	32297		15	15.2378	16.3028	16.961	14.5141	63.0157	3.49325	1.13525	0.710663	1.40616	1.09852	0.135558	0.418368	0.905827	8688	1.04159	0.05879	0.72515	0.9997	8345	-1.16734	-0.22322	0.193539	0.897135	5501
FBgn0028426	JhI-1	36086	Juvenile hormone-inducible protein 1	15	10.6763	12.0341	12.4551	10.5163	45.6819	0.555008	2.63243	2.40027	1.14543	1.08663	0.119861	0.55812	0.932492	10421	1.0401	0.0567193	0.783319	0.9997	9110	-1.16711	-0.222936	0.284172	0.897135	6004
FBgn0034182	CG9640	36916		15	4.69589	5.9077	5.56718	4.90675	21.0775	0.776504	0.554185	0.49066	1.33479	1.25202	0.324262	0.177005	0.905827	3892	-1.05963	-0.0835576	0.723231	0.9997	7168	-1.16708	-0.2229	0.343524	0.931329	7046
FBgn0000497	ds	33245	dachsous	15	58.4457	68.6779	69.7967	57.1911	254.111	14.1332	30.4188	29.0672	14.1984	1.10899	0.149246	0.722497	0.964478	11099	1.02735	0.0389316	0.925578	0.9997	13523	-1.16695	-0.222743	0.597676	0.993764	8570
FBgn0250788	beta-Spec	32746	beta Spectrin	15	97.3339	99.4338	113.411	92.7647	402.943	33.7877	46.3337	57.8513	39.1567	-1.02638	-0.037567	0.945262	0.991621	14002	1.12164	0.165614	0.761018	0.9997	6409	-1.16653	-0.22222	0.686258	0.993764	9214
FBgn0027280	l(1)G0193	31712	lethal (1) G0193	15	19.045	21.2441	22.4927	19.3136	82.0955	1.28423	1.9851	1.9868	2.56105	1.11406	0.155828	0.292239	0.905827	7693	1.05907	0.0828024	0.568429	0.9997	6256	-1.16639	-0.222044	0.143634	0.897135	5152
FBgn0051534		NA		15	23.6606	24.1957	22.5795	19.0284	89.4642	2.70271	7.3971	5.81779	2.70469	-1.00362	-0.00522009	0.984111	0.997531	14701	-1.06321	-0.0884257	0.734954	0.9997	7154	-1.16636	-0.222015	0.403826	0.9503	7302
FBgn0029850		NA		15	13.1415	12.6448	13.2504	10.0072	49.044	7.86722	8.85791	9.61342	7.27091	-1.25541	-0.328154	0.75301	0.969479	10213	-1.04496	-0.063451	0.95224	0.9997	13463	-1.16627	-0.2219	0.833477	0.993764	10301
FBgn0037659	Kdm2	41090	Lysine (K)-specific demethylase 2	15	28.4679	31.3868	37.547	31.7846	129.186	4.67556	7.2419	9.408	4.42006	1.09261	0.127778	0.596437	0.938738	10567	1.19427	0.256128	0.296321	0.9997	2751	-1.16605	-0.221632	0.368747	0.941228	7144
FBgn0034528	CG11180	37330		15	31.4983	23.9978	26.2213	23.4743	105.192	4.00701	2.09319	2.47926	7.55576	-1.30602	-0.385182	0.120057	0.905827	3415	1.08994	0.124252	0.600006	0.9997	5743	-1.16598	-0.221538	0.354446	0.931329	7094
FBgn0033075	Pld	35554	Phospholipase D	15	10.737	11.1901	11.5275	9.87516	43.3298	0.37231	2.021	1.73519	1.4813	1.02845	0.0404697	0.824512	0.983234	13240	1.03383	0.0479996	0.793086	0.9997	9659	-1.16581	-0.221329	0.2409	0.897135	5797
FBgn0035091	CG3829	38000		15	0.812983	0.772031	0.674151	0.582607	2.84177	0.130095	0.033601	0.259639	0.013736	-1.04327	-0.0611062	0.83513	0.983234	13027	-1.13405	-0.181483	0.576422	0.9997	4956	-1.16577	-0.221286	0.489725	0.990845	7778
FBgn0041094	scyl	39270	scylla	15	114.827	107.72	113.34	96.0783	431.966	23.7716	40.092	38.262	31.2971	-1.10761	-0.147445	0.693554	0.958811	10941	1.06472	0.0904769	0.806554	0.9997	7477	-1.16569	-0.221187	0.554982	0.993764	8235
FBgn0024985	CG11448	31090		15	30.4331	32.3528	32.0873	27.3748	122.248	0.569779	7.40011	5.41124	3.19905	1.04811	0.0677866	0.72016	0.963226	12144	-1.00147	-0.00211894	0.990981	0.9997	14767	-1.16566	-0.221151	0.255208	0.897135	5883
FBgn0032723	ssp3	35149	short spindle 3	15	10.4041	12.3973	11.8631	10.068	44.7326	1.82673	3.75594	4.1784	3.42137	1.16251	0.217243	0.535964	0.932492	9512	-1.06443	-0.09008	0.796342	0.9997	7441	-1.16566	-0.221147	0.530451	0.993764	8046
FBgn0003501		NA		15	14.4527	11.4276	12.8241	10.529	49.2333	6.71667	6.78371	8.1484	6.68627	-1.45965	-0.545627	0.508176	0.915776	5054	1.0696	0.0970721	0.908129	0.9997	8865	-1.16553	-0.220983	0.789586	0.993764	9987
FBgn0037098	Wnk	40391		15	19.3881	21.3016	20.1659	17.0454	77.901	3.33226	7.90699	7.76304	6.24848	1.05349	0.0751823	0.845335	0.983381	12966	-1.05772	-0.0809524	0.832068	0.9997	7677	-1.16552	-0.220974	0.567392	0.993764	8359
FBgn0023216	Parg	31329	Poly(ADP-ribose) glycohydrolase	15	12.151	11.2415	13.4414	11.6534	48.4873	1.5077	2.37494	1.89524	2.32961	-1.11003	-0.150605	0.494922	0.912758	9782	1.21224	0.277675	0.225693	0.9997	2397	-1.16547	-0.220908	0.317231	0.907646	6962
FBgn0016036	mei-P22	38797	meiotic P22	15	0.988802	0.949717	0.703507	0.60583	3.24786	0.320398	0.273815	0.138498	0.199036	-1.09125	-0.125982	0.752225	0.969449	11453	-1.25937	-0.332705	0.448591	0.9997	3247	-1.1653	-0.220698	0.614396	0.993764	8716
FBgn0261244	inaE	32343	inactivation no afterpotential E	15	3.31875	3.75919	3.68583	3.11947	13.8832	0.216337	0.513491	0.552958	0.0818178	1.12433	0.16906	0.28743	0.905827	7346	-1.0227	-0.0323857	0.836002	0.9997	11657	-1.16523	-0.220611	0.174414	0.897135	5419
FBgn0003044	Pcl	37069	Polycomblike	15	33.2095	31.6281	31.3549	25.867	122.06	10.6091	13.9534	11.2859	4.28334	-1.10004	-0.137559	0.73349	0.965998	11246	1.01896	0.0270993	0.945924	0.9997	13873	-1.16523	-0.22061	0.585644	0.993764	8493
FBgn0030808	RhoGAP15B	32686	RhoGAP15B	15	12.2679	13.0763	14.0738	11.5203	50.9383	2.5896	4.19511	5.27628	2.17438	1.04072	0.0575856	0.86699	0.983927	13338	1.05669	0.0795535	0.817131	0.9997	7626	-1.16522	-0.220607	0.525478	0.993764	8022
FBgn0023081	gek	37858	genghis khan	15	25.4683	26.0101	27.0711	23.1571	101.707	4.30429	8.45313	8.73362	7.70894	-1.00742	-0.0106717	0.975169	0.996677	14548	1.04273	0.0603669	0.85928	0.9997	10583	-1.16506	-0.220399	0.524059	0.993764	8018
FBgn0001311	kkv	45884	krotzkopf verkehrt	15	50.4376	64.9432	69.5799	58.2695	243.23	8.55097	20.4391	20.9405	5.63042	1.2556	0.328379	0.262136	0.905827	4619	1.07501	0.104348	0.714216	0.9997	6820	-1.16479	-0.220072	0.448334	0.9776	7523
FBgn0259175	ome	44297	omega	15	8.10752	11.7983	12.1958	10.2458	42.3474	1.13447	2.66329	3.09776	0.795018	1.42889	0.514892	0.0391916	0.680859	1877	1.03231	0.0458693	0.838303	0.9997	10918	-1.16412	-0.219244	0.338158	0.927466	7043
FBgn0052221	CG32221	317924		15	6.2369	5.87928	6.32205	5.32719	23.7654	1.35347	1.38632	2.4841	0.964454	-1.0364	-0.0515815	0.864814	0.983381	13382	1.0631	0.0882715	0.780812	0.9997	7390	-1.16406	-0.219162	0.478585	0.9854	7731
FBgn0051158	Efa6	42665	Efa6 pleckstrin and Sec7 domain containing	15	17.5608	19.4023	19.4129	16.2566	72.6325	3.72989	7.63834	7.27464	4.93651	1.05991	0.0839419	0.829746	0.983234	12660	1.006	0.00862994	0.982193	0.9997	14543	-1.16403	-0.21913	0.57653	0.993764	8442
FBgn0001324	kto	44830	kohtalo	15	21.8569	22.2446	25.7584	22.0399	91.8997	6.64924	7.19933	8.90094	7.49674	1.01209	0.0173395	0.964162	0.995226	14411	1.15318	0.205616	0.594339	0.9997	4860	-1.16401	-0.219105	0.574904	0.993764	8425
FBgn0051161	CG31161	326123		15	0.526703	0.767108	0.605871	0.548007	2.44769	0.218395	0.303752	0.214626	0.223078	1.46366	0.549581	0.267076	0.905827	2836	-1.25302	-0.325413	0.513588	0.9997	3731	-1.16398	-0.219072	0.656539	0.993764	9011
FBgn0031571	CG3921	33604		15	27.2866	30.037	33.37	26.8039	117.498	8.13502	12.9356	15.7408	6.98807	1.04828	0.0680289	0.880034	0.987019	13271	1.09671	0.13318	0.766506	0.9997	6779	-1.16395	-0.219029	0.629777	0.993764	8831
FBgn0034057	CG8314	36757		15	50.6953	51.7363	55.3155	46.9501	204.697	9.22707	15.7236	15.977	9.23477	1.00415	0.00597264	0.982135	0.997531	14663	1.07186	0.100116	0.708874	0.9997	6846	-1.16374	-0.218774	0.419761	0.959186	7419
FBgn0050389	CG30389	37410		15	44.5899	47.565	47.4956	39.9163	179.567	7.18322	15.3213	16.079	10.7586	1.03607	0.0511164	0.876822	0.987019	13442	-1.00495	-0.0071269	0.982581	0.9997	14585	-1.16369	-0.218702	0.510187	0.993764	7940
FBgn0003175	px	37573	plexus	15	14.4569	12.6874	13.4312	11.4361	52.0115	3.13775	3.88709	3.71739	2.76249	-1.16114	-0.215544	0.48948	0.912758	9308	1.06587	0.0920254	0.764097	0.9997	7264	-1.16368	-0.218698	0.48237	0.986715	7760
FBgn0034728	rad50	37564	rad50	15	16.559	20.2304	24.1699	20.3721	81.3313	3.64586	5.33638	7.4573	4.46901	1.21358	0.27927	0.367442	0.905827	6396	1.18421	0.243921	0.428005	0.9997	3588	-1.16364	-0.21864	0.477746	0.985244	7737
FBgn0031897	CG13784	34003		15	8.37925	8.38882	8.45266	7.17725	32.398	0.841723	1.53287	1.57994	0.79395	-1.01169	-0.0167695	0.929706	0.989469	14210	1.00529	0.00760861	0.968557	0.9997	14472	-1.16364	-0.218639	0.267056	0.897135	5964
FBgn0001138	grn	40962	grain	15	34.7315	35.9515	36.9573	31.5408	139.181	1.2152	8.94128	8.79402	6.7221	1.01818	0.0259887	0.914492	0.987411	13997	1.03023	0.0429691	0.857986	0.9997	11548	-1.16353	-0.21851	0.374977	0.945808	7189
FBgn0083959	trpm	36694		15	6.41049	7.40465	8.2836	6.781	28.8797	1.14166	2.68273	3.58347	1.81812	1.10966	0.150124	0.696489	0.95987	10934	1.09321	0.128577	0.737946	0.9997	6654	-1.16332	-0.218244	0.572356	0.993764	8417
FBgn0020414	Idgf3	34981	Imaginal disc growth factor 3	15	0.435401	0.448497	0.621115	0.53872	2.04373	0.291023	0.222681	0.282074	0.273358	1.08256	0.114444	0.864289	0.983381	12504	1.42383	0.509777	0.442777	0.9997	2707	-1.16322	-0.218129	0.717268	0.993764	9483
FBgn0035802	CG33275	2768948		15	11.8863	13.3851	14.4106	12.2989	51.9809	1.6123	2.21248	2.7096	1.46761	1.12209	0.166189	0.390319	0.905827	8215	1.07452	0.103696	0.587081	0.9997	6009	-1.16311	-0.217984	0.266619	0.897135	5965
FBgn0004367	mei-41	32608	meiotic 41	15	5.99711	5.72242	6.91536	5.65407	24.289	2.44197	3.05597	3.43692	2.3559	-1.1611	-0.215498	0.716085	0.963226	10526	1.26064	0.334161	0.578045	0.9997	4155	-1.16305	-0.217919	0.710223	0.993764	9421
FBgn0037046	CG10581	40326		15	8.19268	9.87646	11.6176	10.8318	40.5186	3.40363	6.41235	1.17808	4.21555	1.13088	0.177441	0.742911	0.966844	10953	1.29541	0.373408	0.490397	0.9997	3401	-1.16264	-0.217399	0.659172	0.993764	9046
FBgn0010349		NA		15	27.0861	30.196	32.646	26.5675	116.496	9.07479	13.6736	16.7869	10.1555	1.07137	0.0994581	0.8425	0.983381	12580	1.05877	0.082383	0.868425	0.9997	7773	-1.16253	-0.217272	0.665728	0.993764	9089
FBgn0085397	Fili	5740472	Fish-lips	15	52.1407	54.473	55.8027	47.3334	209.75	2.23426	14.522	13.3246	4.90203	1.02423	0.0345424	0.882244	0.987019	13665	1.02992	0.0425293	0.853997	0.9997	11495	-1.16242	-0.217137	0.360282	0.933281	7141
FBgn0032730	CG10431	35157		15	1.54849	1.34408	1.31366	1.13211	5.33834	0.0727426	0.178501	0.207112	0.0458783	-1.16991	-0.226401	0.266464	0.905827	6008	-1.00505	-0.00726751	0.972832	0.9997	14509	-1.16177	-0.21632	0.306999	0.897135	6204
FBgn0026160	tna	39217	tonalli	15	115.724	102.667	104.007	88.2969	410.695	31.7659	35.2447	39.4911	30.0964	-1.14305	-0.192894	0.628586	0.945359	10199	1.00389	0.00559746	0.988592	0.9997	14676	-1.16161	-0.216123	0.585659	0.993764	8524
FBgn0060296	pain	37985	painless	15	27.0969	32.6592	32.3755	26.8182	118.95	3.60382	10.113	11.1841	3.97228	1.17105	0.227807	0.460791	0.905827	7919	-1.01909	-0.0272848	0.928543	0.9997	13706	-1.16145	-0.215925	0.484754	0.988713	7793
FBgn0030843		NA		15	9.35838	8.18556	8.60765	7.27999	33.4316	6.15799	4.39425	3.60192	3.14168	-1.06243	-0.0873671	0.908943	0.987347	13224	1.13312	0.180299	0.818467	0.9997	6722	-1.16116	-0.215566	0.776227	0.993764	9937
FBgn0000658	fj	37089	four-jointed	15	101.812	97.6207	109.961	93.4224	402.816	23.3872	26.5621	38.3883	26.3423	-1.04879	-0.0687244	0.841244	0.983381	13009	1.10726	0.146993	0.666693	0.9997	5929	-1.16111	-0.215503	0.53353	0.993764	8112
FBgn0259220	Doa	43415	Darkener of apricot	15	16.3097	22.401	19.9892	17.0093	75.7092	2.90868	6.93732	5.71238	3.82595	1.34956	0.432485	0.163695	0.905827	2673	-1.11471	-0.156672	0.598012	0.9997	5328	-1.16108	-0.215465	0.472128	0.98347	7718
FBgn0028738	ETH	44125	Ecdysis triggering hormone	15	8.56383	11.4176	13.5039	11.5039	44.9892	0.203432	4.79457	5.35955	1.09317	1.32834	0.40962	0.225815	0.905827	3790	1.19175	0.253078	0.440977	0.9997	3626	-1.16106	-0.21544	0.486868	0.989237	7820
FBgn0033186	CG1602	35684		15	7.50532	7.00716	7.37203	6.33724	28.2218	0.851572	0.700043	1.24019	0.760643	-1.06774	-0.09456	0.601315	0.938738	11084	1.05568	0.0781776	0.677389	0.9997	6993	-1.16091	-0.215255	0.250432	0.897135	5917
FBgn0030676	CG12379	32512		15	4.2052	5.94297	4.76278	3.97432	18.8853	1.97411	2.2375	2.18889	1.12209	1.41561	0.501424	0.310097	0.905827	3016	-1.31034	-0.389945	0.443609	0.9997	3072	-1.16089	-0.215226	0.668816	0.993764	9126
FBgn0023479	Tequila	39048	Tequila	15	0.58338	0.780548	0.554588	0.472422	2.39094	0.290559	0.348159	0.0846343	0.0699141	1.20211	0.265565	0.490462	0.912758	9094	-1.2789	-0.354902	0.383923	0.9997	2814	-1.16088	-0.215217	0.596522	0.993764	8634
FBgn0259745	wech	44653	wech	15	9.91937	10.5223	12.0081	8.84905	41.2988	5.80684	6.98798	7.72047	4.25173	-1.08625	-0.119357	0.887766	0.987019	12473	1.17752	0.235746	0.782118	0.9997	6062	-1.16079	-0.215107	0.798713	0.993764	10121
FBgn0003371	sgg	31248	shaggy	15	33.0157	33.0904	33.6652	28.9631	128.734	7.4706	12.0407	10.8741	10.3792	-1.03082	-0.0437917	0.90569	0.987347	13709	1.02905	0.0413107	0.910091	0.9997	13347	-1.16038	-0.214598	0.563122	0.993764	8378
FBgn0023526	CG2865	31217		15	31.1468	31.6644	34.8421	29.2709	126.924	4.59597	4.58435	9.82065	5.24057	1.01505	0.0215486	0.92866	0.989386	14146	1.06608	0.0923195	0.704865	0.9997	6920	-1.16021	-0.214388	0.381547	0.94997	7233
FBgn0011219		NA		15	60.7848	70.0629	64.028	55.257	250.133	10.7833	4.25173	5.0677	7.08448	1.16524	0.220625	0.193558	0.905827	5200	-1.09615	-0.132449	0.419856	0.9997	4543	-1.16012	-0.214279	0.203561	0.897135	5678
FBgn0029689	CG6428	31351		15	2.86929	3.0523	2.88575	2.55391	11.3612	0.185938	0.628035	0.194505	0.425901	1.06208	0.0868873	0.669543	0.951707	11529	-1.07424	-0.103312	0.628181	0.9997	6274	-1.16004	-0.21418	0.311617	0.899348	6987
FBgn0052743		NA		15	14.108	13.4427	15.499	13.0418	56.0916	5.58791	5.53254	6.85948	4.94089	-1.06339	-0.0886704	0.850685	0.983381	12802	1.1444	0.194594	0.678216	0.9997	5511	-1.15982	-0.213904	0.651803	0.993764	9026
FBgn0031092	CG9577	33016		15	71.0624	65.9203	75.1623	60.9335	273.079	14.2995	31.3703	36.6792	10.2269	-1.13295	-0.180082	0.625371	0.943667	10270	1.13309	0.180268	0.624832	0.9997	5261	-1.1596	-0.213624	0.563383	0.993764	8389
FBgn0035710	SP1173	38744	SP1173	15	14.1807	18.7231	20.9528	18.1737	72.0303	1.80018	0.485449	2.87216	2.88064	1.32754	0.408758	0.0278617	0.581032	3208	1.11307	0.154539	0.358376	0.9997	3925	-1.15914	-0.213057	0.215127	0.897135	5741
FBgn0031879	uif	33983	uninflatable	15	55.6396	64.2972	69.6375	56.1488	245.723	16.2985	28.5617	34.5912	16.2525	1.09908	0.136291	0.775083	0.975679	11462	1.06372	0.0891187	0.850902	0.9997	7679	-1.15901	-0.212899	0.657012	0.993764	9064
FBgn0033273	CG2183	35795		15	16.3763	13.9146	14.8021	12.6932	57.7862	2.59547	0.927586	1.12143	1.02628	-1.16641	-0.222081	0.175288	0.905827	4913	1.06622	0.0925067	0.570638	0.9997	6071	-1.15863	-0.212419	0.197389	0.897135	5661
FBgn0038296	CG6752	41826		15	5.58664	6.35213	6.67101	5.72399	24.3338	0.648497	1.85909	1.40165	0.992712	1.08726	0.120701	0.639539	0.946843	10898	1.07738	0.107533	0.67993	0.9997	6523	-1.15849	-0.21224	0.411944	0.955582	7418
FBgn0083919	Zasp52	36740	Z band alternatively spliced PDZ-motif protein 52	15	23.7463	26.1152	26.1804	21.9524	97.9943	5.57172	10.3833	9.22168	4.78887	1.06015	0.0842677	0.817249	0.983234	12598	1.01369	0.0196216	0.956664	0.9997	14128	-1.15844	-0.212189	0.562731	0.993764	8397
FBgn0001122	G-oalpha47A	36104	G protein oalpha 47A	15	12.4642	12.5473	11.6735	10.0115	46.6964	1.59597	3.91622	2.86731	2.21473	-1.02586	-0.0368277	0.895326	0.987019	13717	-1.06051	-0.0847529	0.761905	0.9997	7343	-1.15803	-0.211669	0.455868	0.9776	7612
FBgn0027948	msps	41952	mini spindles	15	55.3832	60.9432	63.6444	53.6316	233.602	18.3931	27.1053	29.6577	23.3706	1.05994	0.0839804	0.869778	0.985066	13015	1.03556	0.0504081	0.921018	0.9997	13337	-1.15795	-0.211574	0.680506	0.993764	9252
FBgn0004657	mys	44885	myospheroid	15	84.1867	93.6546	89.6468	75.5092	342.997	9.2633	29.2318	26.8217	7.95714	1.08115	0.11257	0.683578	0.956922	11332	-1.04044	-0.0571974	0.833986	0.9997	10102	-1.1579	-0.211516	0.446337	0.9776	7566
FBgn0034058	Pex11	36758	Peroxin 11	15	17.736	16.7314	17.6055	14.9201	66.9931	4.825	8.36014	6.80514	2.72299	-1.09775	-0.134556	0.719771	0.963226	11207	1.08499	0.117681	0.762438	0.9997	6945	-1.15783	-0.211428	0.575602	0.993764	8492
FBgn0002906	mus309	41366	mutagen-sensitive 309	15	7.09488	7.62596	8.52294	7.36493	30.6087	2.2603	3.54091	3.21887	2.91386	-1.00443	-0.00637717	0.989452	0.998582	14715	1.16951	0.225904	0.644133	0.9997	5075	-1.15747	-0.210973	0.660158	0.993764	9099
FBgn0038108	CG7518	41599		15	32.3499	33.44	36.7951	31.1383	133.723	7.67261	9.54786	12.5404	8.14353	1.02397	0.0341675	0.917725	0.987851	13896	1.08742	0.120914	0.713497	0.9997	6585	-1.15729	-0.210747	0.528523	0.993764	8124
FBgn0037810	sle	41262	slender lobes	15	43.6449	45.7377	48.0153	40.7815	178.179	19.1956	23.1492	24.9163	21.3921	1.015	0.0214788	0.972646	0.996558	14407	1.03991	0.0564616	0.927512	0.9997	13336	-1.15723	-0.21067	0.737054	0.993764	9705
FBgn0028647	CG11902	43070		15	6.59786	7.6515	7.29819	6.27633	27.8239	1.21525	2.32188	1.87653	1.44254	1.12539	0.170425	0.552785	0.932492	9915	-1.03595	-0.0509527	0.86057	0.9997	11164	-1.15722	-0.210657	0.46794	0.982185	7728
FBgn0003277	RpII215	32100	RNA polymerase II 215kD subunit	15	61.5209	60.593	63.4975	54.4806	240.092	8.84485	9.71417	15.1182	11.7575	-1.01799	-0.0257207	0.911119	0.987347	13981	1.03829	0.0542053	0.812505	0.9997	9696	-1.15702	-0.210415	0.368982	0.941228	7201
FBgn0260386	mtg	40970	mind the gap	15	10.129	14.4565	14.9449	12.8606	52.391	1.22211	1.12251	0.277158	1.10764	1.40651	0.492121	0.0042059	0.201872	1659	1.04142	0.0585511	0.676425	0.9997	8010	-1.15694	-0.210316	0.14589	0.897135	5371
FBgn0030758	CanA-14F	8674098	Calcineurin A at 14F	15	16.089	16.6608	16.6576	13.4688	62.8762	6.83196	8.09512	9.02242	5.96476	1.0095	0.0136479	0.981742	0.997531	14537	-1.05677	-0.079658	0.895171	0.9997	7831	-1.15665	-0.20995	0.728028	0.993764	9632
FBgn0085376	CG34347	5740668		15	11.4675	8.77365	8.2833	6.57159	35.096	4.76746	5.06981	4.75124	3.24189	-1.46938	-0.555206	0.424015	0.905827	3197	-1.0739	-0.102864	0.883204	0.9997	7695	-1.15664	-0.209944	0.763716	0.993764	9894
FBgn0034976	CG4049	37860		15	13.91	13.5555	13.6583	11.2228	52.3465	4.02424	6.96479	7.12642	5.33053	-1.14123	-0.190595	0.741898	0.966809	10837	1.00151	0.00217229	0.997013	0.9997	14808	-1.15629	-0.209507	0.718713	0.993764	9559
FBgn0034725	CG6044	37558		15	14.1235	11.4785	11.7137	10.0811	47.3968	2.54773	1.53318	2.22838	0.843915	-1.22489	-0.292651	0.139577	0.905827	3822	1.01834	0.0262142	0.891897	0.9997	12739	-1.15612	-0.209292	0.284915	0.897135	6114
FBgn0031428	CG9886	33431		15	3.64205	3.53573	3.54865	3.2038	13.9302	0.342648	1.45585	0.842641	1.28025	-1.11314	-0.154641	0.68159	0.956559	10792	1.01869	0.0267107	0.94611	0.9997	13887	-1.15609	-0.209259	0.585795	0.993764	8601
FBgn0015553	tos	35119	tosca	15	6.75425	6.95445	8.51675	7.48465	29.7101	0.567627	1.27	0.128321	0.874528	1.02113	0.0301626	0.859368	0.983381	13586	1.23755	0.307483	0.0941762	0.9997	1865	-1.156	-0.209147	0.219302	0.897135	5821
FBgn0022959	yps	39377	ypsilon schachtel	15	496.953	447.596	487.226	422.003	1853.78	100.03	27.9899	18.6988	44.2005	-1.10355	-0.142158	0.410796	0.905827	8595	1.08976	0.124014	0.46745	0.9997	4936	-1.15582	-0.208914	0.234355	0.897135	5894
FBgn0026059	Mhcl	41955	Myosin heavy chain-like	15	10.4427	10.089	10.5971	9.08467	40.2135	2.47831	3.10173	3.43721	2.75522	-1.05034	-0.0708598	0.836893	0.983234	12959	1.04457	0.0629023	0.85412	0.9997	10254	-1.15565	-0.208704	0.547139	0.993764	8296
FBgn0051163	SKIP	42601	Shal K	15	35.9642	38.0801	41.6354	33.5541	149.234	8.93671	18.3006	20.3131	9.64643	-1.01367	-0.0195889	0.968544	0.995538	14413	1.08912	0.123168	0.802729	0.9997	7123	-1.15552	-0.208548	0.676134	0.993764	9233
FBgn0052499	Cda4	33144	Chitin deacetylase-like 4	15	93.91	101.942	112.67	97.3744	405.896	27.84	10.2373	18.4596	15.7708	1.11094	0.151784	0.486419	0.912758	9738	1.09678	0.133272	0.538194	0.9997	5223	-1.15547	-0.208485	0.346284	0.931329	7110
FBgn0032845	CG10747	35295		15	8.1772	8.63177	9.04471	7.98629	33.84	0.261401	0.607947	1.4619	1.8187	1.06082	0.0851762	0.67056	0.951707	11563	1.05029	0.0707906	0.730708	0.9997	8111	-1.15546	-0.208464	0.306234	0.897135	6211
FBgn0030883	CG7772	32776		15	8.91968	12.6014	10.8443	9.43572	41.8011	0.881182	5.13413	2.82197	0.406264	1.38722	0.4722	0.111839	0.905827	2379	-1.14028	-0.189386	0.512219	0.9997	4419	-1.15542	-0.208421	0.464531	0.979517	7732
FBgn0030796	CG4829	32672		15	1.19428	1.19093	1.18761	0.939043	4.51186	0.0861596	0.230038	0.416734	0.0744472	-1.01908	-0.0272732	0.921537	0.987887	14020	-1.09599	-0.132233	0.654159	0.9997	6026	-1.15541	-0.20841	0.473219	0.98347	7784
FBgn0000459	disco	32579	disconnected	15	1.38095	1.59517	1.58153	1.36753	5.92518	0.444335	0.500324	0.257195	0.191221	1.10122	0.1391	0.621943	0.942775	10611	1.0054	0.007767	0.978427	0.9997	14539	-1.1554	-0.208392	0.460242	0.9776	7662
FBgn0259938	cwo	44669	clockwork orange	15	23.665	22.2171	23.1047	19.1823	88.169	4.96345	8.23122	9.03023	4.70648	-1.10687	-0.146485	0.698355	0.961053	10973	1.02914	0.0414344	0.912023	0.9997	13360	-1.15497	-0.207857	0.583536	0.993764	8592
FBgn0026076	UBL3	32541	UBL3	15	40.7678	44.66	39.2279	33.999	158.655	4.59151	8.64764	2.00943	2.59556	1.08708	0.120461	0.456612	0.905827	8936	-1.1275	-0.173131	0.289432	0.9997	3236	-1.15479	-0.207626	0.210467	0.897135	5798
FBgn0001098	Gdh	42832	Glutamate dehydrogenase	15	131.595	115.064	124.737	107.968	479.364	26.9914	5.8102	12.8002	13.1012	-1.13291	-0.180031	0.31181	0.905827	7373	1.07935	0.110169	0.525236	0.9997	5474	-1.15478	-0.20762	0.245768	0.897135	5957
FBgn0033928	Arc2	36597	Arc2	15	6.39324	10.2808	8.38776	6.74162	31.8034	2.11627	9.4552	5.70223	0.740941	1.36682	0.450819	0.462225	0.905827	3356	-1.11201	-0.153176	0.805728	0.9997	6871	-1.15465	-0.207461	0.732278	0.993764	9692
FBgn0001297	kay	3772082	kayak	15	32.5805	30.3605	29.7917	25.7735	118.506	1.33532	3.20643	2.6569	1.82762	-1.07277	-0.101339	0.452699	0.905827	9198	-1.0178	-0.0254579	0.846627	0.9997	12213	-1.15461	-0.207403	0.137156	0.897135	5359
FBgn0039590	CG10011	43387		15	13.9229	14.5412	15.0237	12.3894	55.8772	4.0599	6.50278	6.44219	3.48967	-1.00825	-0.0118604	0.978739	0.997251	14551	1.03897	0.0551601	0.900724	0.9997	13149	-1.15454	-0.207323	0.642931	0.993764	9014
FBgn0085427	CG34398	5740462		15	34.6359	42.465	38.9264	32.7428	148.77	10.2879	16.2569	13.79	7.32854	1.20184	0.265248	0.488274	0.912758	9070	-1.08333	-0.115472	0.758993	0.9997	6955	-1.1545	-0.207266	0.585334	0.993764	8618
FBgn0083940	CG34104	31945		15	30.8631	27.9203	27.3638	23.787	109.934	3.53203	2.53679	2.33716	3.10284	-1.10355	-0.142158	0.347263	0.905827	8304	-1.0209	-0.0298432	0.839515	0.9997	11832	-1.15439	-0.207127	0.179546	0.897135	5618
FBgn0035073	CG16896	37977		15	17.8926	18.2105	19.5298	16.8591	72.492	2.38989	4.31343	3.79741	2.96632	1.00077	0.00110436	0.996151	0.99931	14833	1.08129	0.112753	0.625571	0.9997	6094	-1.15431	-0.207033	0.375141	0.945857	7243
FBgn0001316	klar	38067	klarsicht	15	63.4404	53.8341	60.2543	49.8811	227.41	22.002	24.5285	28.7403	18.9006	-1.22915	-0.297665	0.569894	0.934131	9331	1.11071	0.151476	0.768513	0.9997	6629	-1.15423	-0.206934	0.690697	0.993764	9372
FBgn0039864	CG11550	43731		15	22.6722	16.2214	22.2388	19.1937	80.3262	3.52039	3.15176	3.89601	2.49317	-1.39925	-0.48465	0.0356884	0.652979	1918	1.37461	0.459019	0.050332	0.9997	1269	-1.15416	-0.206846	0.31785	0.908517	7039
FBgn0020445	E23	43895	Early gene at 23	15	3.77462	3.73882	3.94091	3.36202	14.8164	0.559886	0.881612	0.876606	0.525938	-1.0487	-0.0686004	0.773815	0.975152	12516	1.05483	0.0770168	0.753573	0.9997	7391	-1.15414	-0.206813	0.394661	0.9503	7347
FBgn0086899	tlk	318206	Tousled-like kinase	15	28.9463	28.1063	30.0035	25.059	112.115	12.6386	15.3951	16.8484	13.6129	-1.0977	-0.13448	0.844178	0.983381	11905	1.06045	0.084683	0.900232	0.9997	8957	-1.15402	-0.206663	0.762094	0.993764	9915
FBgn0029896	CG3168	31612		15	15.9995	11.7083	11.9746	10.2079	49.8902	1.45694	2.22897	1.98322	0.819621	-1.38828	-0.473301	0.0182709	0.479135	1809	1.02624	0.0373637	0.834267	0.9997	11347	-1.15358	-0.206118	0.258502	0.897135	6036
FBgn0035411	Girdin	38385	Girdin	15	23.0377	23.6904	25.4012	21.6051	93.7344	5.50889	7.15987	9.40307	6.8749	1.01247	0.0178846	0.960976	0.994554	14393	1.05348	0.0751687	0.835979	0.9997	7736	-1.15357	-0.206109	0.575834	0.993764	8560
FBgn0028343	l(1)G0222	32732	lethal (1) G0222	15	27.3471	27.0346	30.3091	26.1536	110.844	5.54822	5.37989	6.49298	4.75204	-1.00896	-0.0128681	0.95671	0.993469	14424	1.11938	0.162699	0.494635	0.9997	4604	-1.15342	-0.205915	0.394363	0.9503	7353
FBgn0026575	hang	32613	hangover	15	27.298	27.384	29.2079	23.9121	107.802	10.8585	13.8577	15.041	10.1937	-1.0542	-0.0761512	0.895237	0.987019	13277	1.06099	0.0854095	0.881412	0.9997	7792	-1.15318	-0.205612	0.722321	0.993764	9635
FBgn0004364	18w	37277	18 wheeler	15	54.7054	59.7453	57.695	49.8337	221.979	10.5049	10.9186	9.84568	5.50086	1.09415	0.129817	0.535772	0.932492	10194	-1.03395	-0.04817	0.815322	0.9997	10140	-1.15305	-0.205458	0.331901	0.920701	7093
FBgn0261461	RhoGAP18B	32898	RhoGAP18B	15	6.52619	6.54772	6.74102	5.78233	25.5973	0.7301	1.2683	1.05499	0.368176	-1.01046	-0.0150068	0.933598	0.990416	14257	1.03452	0.0489557	0.787407	0.9997	9507	-1.15294	-0.205312	0.269415	0.897135	6092
FBgn0052394		NA		15	16.488	17.9496	18.2898	14.6294	67.3568	8.40534	10.3845	11.1333	7.79527	1.0315	0.0447409	0.951068	0.992107	13958	-1.01387	-0.0198783	0.978084	0.9997	14283	-1.15277	-0.205103	0.778542	0.993764	10036
FBgn0053197		NA		15	12.6409	18.3308	18.4419	15.9316	65.3453	3.54281	6.86583	5.97505	4.91528	1.42728	0.513265	0.194633	0.905827	2668	1.01847	0.0264074	0.944666	0.9997	13874	-1.15256	-0.204842	0.595639	0.993764	8715
FBgn0259170	alpha-Man-I	31957	alpha Mannosidase I	15	8.39755	8.32558	8.53081	7.21638	32.4703	0.809833	3.2177	2.49467	1.07982	-1.07105	-0.09903	0.750584	0.969208	11879	1.05479	0.0769542	0.804647	0.9997	7594	-1.15237	-0.2046	0.515202	0.993764	8083
FBgn0013686	mt:lrRNA	NA	mitochondrial large ribosomal RNA	15	34681.7	42952.6	40331.8	34962.4	152929	13220.2	4893.52	5814.8	3985.94	1.29604	0.37411	0.162885	0.905827	3575	-1.06662	-0.0930494	0.716769	0.9997	6983	-1.15223	-0.204426	0.430664	0.963317	7561
FBgn0053960		NA		15	35.8323	52.3185	50.162	40.6976	179.01	10.3903	28.8179	25.343	14.7915	1.30618	0.385356	0.498861	0.912758	8735	-1.01008	-0.0144731	0.979452	0.9997	14411	-1.15207	-0.204233	0.719004	0.993764	9619
FBgn0050183	CG30183	37749		15	10.8986	11.0266	12.7712	10.7954	45.4918	2.95017	3.96457	4.21401	2.51122	-1.02284	-0.0325819	0.926855	0.988576	13970	1.17515	0.232841	0.517122	0.9997	4148	-1.15205	-0.204202	0.566709	0.993764	8514
FBgn0026179	siz	40327	schizo	15	12.2017	14.3874	12.7318	10.9748	50.2958	1.24222	1.75174	2.50931	1.39578	1.17726	0.235431	0.199132	0.905827	4982	-1.13918	-0.187996	0.297591	0.9997	3154	-1.15204	-0.204194	0.261684	0.897135	6074
FBgn0030027	CG1632	31763		15	9.32734	7.59375	9.00321	7.81469	33.739	1.72667	0.798772	2.39692	2.24686	-1.21468	-0.280574	0.321302	0.905827	5810	1.14167	0.191142	0.504479	0.9997	4357	-1.15189	-0.203997	0.465439	0.980118	7779
FBgn0085403	Rapgap1	34032	Rapgap1	15	13.0818	12.7867	13.1896	11.433	50.4911	0.847905	0.83434	1.56617	0.943845	-1.02378	-0.0338988	0.801248	0.981679	13207	1.02986	0.0424495	0.753413	0.9997	9261	-1.1518	-0.20389	0.149946	0.897135	5499
FBgn0033714		NA		15	19.4504	19.7868	19.9038	17.2958	76.4369	4.14505	4.69189	4.05542	3.93567	1.01259	0.0180446	0.943121	0.991621	14275	1.01034	0.0148392	0.952856	0.9997	14178	-1.15139	-0.203378	0.427675	0.96146	7552
FBgn0000338		NA		15	27.6052	33.7582	30.5704	26.5607	118.494	2.68907	6.73665	3.51736	2.7755	1.21349	0.279164	0.132178	0.905827	3863	-1.09633	-0.132678	0.452736	0.9997	4747	-1.15138	-0.203365	0.259787	0.897135	6066
FBgn0024248	chico	64880	chico	15	21.3629	27.7913	25.8323	22.3073	97.2938	0.713328	5.81558	3.84331	1.78386	1.28273	0.359212	0.0610941	0.820604	3359	-1.06854	-0.0956389	0.589753	0.9997	6143	-1.15137	-0.203345	0.264152	0.897135	6090
FBgn0035270	CG13933	38227		15	15.2737	11.6436	12.3291	10.7608	50.0072	1.15707	1.76788	0.791686	1.04239	-1.32695	-0.40811	0.0169695	0.46559	3176	1.07058	0.098397	0.522988	0.9997	5666	-1.15116	-0.20309	0.194009	0.897135	5767
FBgn0037877	CG6689	41345		15	12.2717	12.0746	14.1342	12.2229	50.7035	1.4256	3.04416	3.13945	2.353	-1.02375	-0.0338694	0.885248	0.987019	13695	1.17431	0.231817	0.341722	0.9997	3066	-1.15091	-0.202774	0.388014	0.9503	7317
FBgn0000142		NA		15	14.9054	18.1243	17.2776	14.7497	65.057	3.30744	6.72109	5.34293	3.49771	1.17664	0.234677	0.48919	0.912758	9221	-1.03308	-0.0469585	0.888221	0.9997	11909	-1.15088	-0.202733	0.549454	0.993764	8393
FBgn0031322	CG5001	33308		15	26.5421	29.6613	31.8362	27.8671	115.907	3.07535	7.68351	5.82107	6.8821	1.10435	0.143202	0.545125	0.932492	10084	1.08245	0.114307	0.629255	0.9997	6104	-1.15087	-0.202726	0.394787	0.9503	7379
FBgn0051038	CG31038	43535		15	7.21695	6.70836	6.49354	5.64604	26.0649	1.29675	2.14052	1.66637	1.52455	-1.11397	-0.155712	0.617805	0.94174	10441	-1.01877	-0.026828	0.931857	0.9997	13746	-1.15078	-0.202613	0.521131	0.993764	8148
FBgn0035937		NA		15	9.55267	9.58373	10.2167	8.68364	38.0368	0.474145	2.56065	2.75361	1.37329	-1.02897	-0.0411954	0.869957	0.985066	13519	1.06486	0.0906665	0.720443	0.9997	7045	-1.15073	-0.202552	0.428234	0.961523	7564
FBgn0044028	Notum	39751	Notum	15	12.9821	15.122	15.5584	13.3405	57.003	2.65525	2.72657	3.16693	1.26651	1.16877	0.224989	0.299131	0.905827	6430	1.02453	0.0349592	0.868688	0.9997	12160	-1.15064	-0.202439	0.348741	0.931329	7156
FBgn0014388	sty	38424	sprouty	15	22.29	21.9951	22.2757	19.3858	85.9466	3.67095	2.58012	4.63622	4.46136	-1.00763	-0.0109707	0.960402	0.994338	14472	1.005	0.00719191	0.97377	0.9997	14524	-1.15056	-0.202335	0.367653	0.940044	7246
FBgn0000247	ca	43518	claret	15	12.0134	13.2982	13.1693	11.336	49.8168	2.51462	3.02426	3.6278	2.56212	1.10285	0.141233	0.595447	0.938738	10443	-1.01784	-0.0255066	0.923008	0.9997	13660	-1.15049	-0.202248	0.45114	0.9776	7655
FBgn0015279	Pi3K92E	42446	Pi3K92E	15	34.1864	36.7575	36.445	31.5499	138.939	4.43035	5.60373	5.41739	3.56551	1.07187	0.100132	0.568981	0.934131	10813	-1.00835	-0.0119912	0.944771	0.9997	14126	-1.15044	-0.202188	0.260259	0.897135	6083
FBgn0083952	CG34116	4379912		15	7.45822	6.79881	8.09137	6.95408	29.3025	2.79263	6.03263	2.59581	1.52219	-1.30774	-0.38708	0.531109	0.929832	8879	1.46453	0.550438	0.391628	0.9997	2393	-1.15039	-0.202122	0.720232	0.993764	9649
FBgn0004647	N	31293	Notch	15	81.321	80.5536	89.8774	75.8696	327.622	21.6487	27.042	36.6667	24.5911	-1.02623	-0.0373567	0.926447	0.988576	13904	1.09072	0.125279	0.755584	0.9997	6794	-1.15024	-0.201937	0.619922	0.993764	8925
FBgn0085370	Pde11	35107	Phosphodiesterase 11	15	11.0497	10.206	10.1482	8.15132	39.5552	3.66248	5.34198	5.58782	3.72779	-1.20615	-0.270412	0.660928	0.951274	9940	-1.0364	-0.0515864	0.933789	0.9997	13433	-1.15008	-0.201739	0.745234	0.993764	9838
FBgn0032940	Mio	35402	Mlx interactor	15	13.5427	15.3114	14.6118	12.6426	56.1086	0.871666	3.3278	2.84858	2.20618	1.11653	0.159018	0.457702	0.905827	8628	-1.04465	-0.0630264	0.764217	0.9997	8615	-1.15005	-0.201695	0.349063	0.931329	7161
FBgn0031434	insv	33441	insensitive	15	10.6246	9.77498	10.1771	8.88487	39.4615	1.80476	1.23331	3.61406	0.590625	-1.08159	-0.113148	0.636284	0.946843	11056	1.02847	0.0404986	0.870534	0.9997	11924	-1.15001	-0.201643	0.410844	0.955582	7481
FBgn0052556		NA		15	25.5036	27.1101	27.2013	23.245	103.06	4.45002	8.04051	8.13441	4.82621	1.04488	0.063336	0.831731	0.983234	12975	1.00292	0.00420434	0.988629	0.9997	14709	-1.14982	-0.201409	0.502613	0.992346	8047
FBgn0032910	CG9265	35369		15	5.69507	5.63613	6.19922	5.36324	22.8937	1.5536	1.85221	1.01814	0.660371	-1.10102	-0.138836	0.635261	0.946843	10687	1.16389	0.218957	0.469826	0.9997	3972	-1.14974	-0.201308	0.487648	0.989429	7953
FBgn0010473	tutl	46015	turtle	15	20.0989	23.1214	24.015	19.3479	86.5833	5.98442	11.58	12.1907	5.75895	1.07302	0.101675	0.842154	0.983381	12524	1.03653	0.0517623	0.91862	0.9997	13307	-1.14959	-0.201114	0.694817	0.993764	9466
FBgn0032026	CG7627	34148		15	16.8065	21.5666	24.4399	20.392	83.2049	2.57618	7.00234	9.47888	4.42195	1.24297	0.313794	0.367158	0.905827	5909	1.11476	0.15673	0.647033	0.9997	5692	-1.14942	-0.200902	0.560499	0.993764	8491
FBgn0029843	Nep1	31547	Neprilysin 1	15	4.72938	4.85898	4.85108	3.90216	18.3416	0.690319	0.937198	1.47103	0.336417	1.00601	0.00864388	0.972648	0.996558	14562	-1.04194	-0.0592758	0.820672	0.9997	9622	-1.14931	-0.200768	0.440879	0.973326	7623
FBgn0035514		NA		15	9.9264	13.0318	12.6315	11.0045	46.5942	1.15875	2.59798	1.41261	1.37044	1.2874	0.364466	0.0590435	0.809719	3350	-1.02036	-0.0290767	0.870179	0.9997	12399	-1.14925	-0.200693	0.27086	0.897135	6134
FBgn0261113	Xrp1	42267		15	135.469	148.871	142.241	123.321	549.901	12.454	25.3669	24.3116	16.6099	1.09195	0.126908	0.512827	0.91837	10107	-1.04622	-0.0651898	0.732861	0.9997	8236	-1.14896	-0.200334	0.306999	0.897135	6316
FBgn0001323	knrl	40285	knirps-like	15	13.865	14.4852	13.3195	11.5961	53.2659	1.21305	1.76143	1.80593	1.30017	1.03865	0.0547155	0.720451	0.9635	12335	-1.09049	-0.124971	0.424812	0.9997	4671	-1.1488	-0.200125	0.210565	0.897135	5893
FBgn0037332	Hcs	40659	Holocarboxylase synthetase	15	10.2277	12.6226	13.2534	11.1023	47.206	2.48462	5.27324	4.94389	2.93427	1.15891	0.212763	0.60118	0.938738	9922	1.07035	0.0980887	0.809383	0.9997	7409	-1.14876	-0.200077	0.621227	0.993764	8952
FBgn0036317	CG10948	39459		15	28.5865	31.1018	32.5821	28.3064	120.577	4.93949	4.36407	3.73632	2.12301	1.09528	0.131304	0.443173	0.905827	8817	1.04993	0.0702884	0.677233	0.9997	7907	-1.14874	-0.20005	0.251883	0.897135	6071
FBgn0085409	CG34380	5740323		15	26.3056	21.771	24.0188	19.1688	91.2643	6.59824	10.7663	12.2214	6.1757	-1.34089	-0.423192	0.427551	0.905827	3324	1.09804	0.13493	0.798038	0.9997	6984	-1.14865	-0.199944	0.704729	0.993764	9541
FBgn0004859	ci	43767	cubitus interruptus	15	121.966	145.705	129.726	108.543	505.94	19.4482	63.4718	51.3133	29.2958	1.11755	0.160337	0.694597	0.959034	10812	-1.10494	-0.14397	0.721893	0.9997	6363	-1.14852	-0.199781	0.62343	0.993764	8967
FBgn0035989	CG3967	39086		15	9.66897	10.3681	10.1942	8.87331	39.1046	1.02516	0.571318	1.12495	0.912562	1.06927	0.0966206	0.509623	0.916687	10528	-1.01438	-0.0206022	0.889169	0.9997	12866	-1.14833	-0.199539	0.189577	0.897135	5794
FBgn0028473	CG8801	35963		15	254.774	286.817	332.973	289.217	1163.78	23.5291	54.565	60.5716	34.7448	1.11733	0.160058	0.421252	0.905827	8474	1.16281	0.217621	0.279184	0.9997	2867	-1.14817	-0.199341	0.324199	0.913097	7099
FBgn0260442	rhea	38978	rhea	15	23.8997	22.5053	24.5328	20.3994	91.3371	7.96327	8.60675	10.5725	5.45458	-1.07822	-0.108658	0.795676	0.980326	12012	1.07409	0.10312	0.803723	0.9997	7347	-1.14813	-0.199284	0.635635	0.993764	9050
FBgn0028420	Kr-h1	33861	Kruppel homolog 1	15	45.6784	46.1652	47.5234	41.2843	180.651	4.01733	9.43054	6.59499	4.78443	1.00074	0.00107235	0.995375	0.999112	14827	1.03638	0.051555	0.778867	0.9997	9262	-1.14794	-0.199047	0.293763	0.897135	6247
FBgn0014141	cher	42066	cheerio	15	45.1558	44.9803	49.5446	39.6836	179.364	11.8067	19.0298	26.0476	11.0547	-1.0529	-0.0743706	0.875368	0.987019	13159	1.06086	0.0852315	0.855964	0.9997	7729	-1.14789	-0.198985	0.675274	0.993764	9335
FBgn0003575	su(s)	31012	suppressor of sable	15	21.4357	21.0792	23.691	20.1479	86.3537	4.92578	6.29575	8.5792	5.64818	-1.03022	-0.0429573	0.903242	0.987179	13703	1.1046	0.14353	0.68415	0.9997	6072	-1.14766	-0.198698	0.577112	0.993764	8652
FBgn0083969	CG34133	318566		15	10.7011	12.5971	12.5338	10.8648	46.6968	0.659024	4.0835	2.96965	2.20631	1.12288	0.167202	0.539652	0.932492	9862	1.0202	0.0288451	0.9154	0.9997	13539	-1.1476	-0.198619	0.468525	0.98298	7851
FBgn0039026	CG7029	42703		15	9.58342	9.34637	9.47358	8.09376	36.4971	1.75236	3.18403	3.11319	2.05201	-1.05812	-0.0815024	0.806561	0.982588	12554	1.01481	0.0212134	0.948819	0.9997	14008	-1.14736	-0.198315	0.55372	0.993764	8463
FBgn0259211	grh	37038	grainy head	15	55.5919	53.9343	57.2346	49.9652	216.726	24.7085	29.2456	28.7046	27.1297	-1.09132	-0.126071	0.846903	0.983381	12022	1.08859	0.122465	0.849713	0.9997	7397	-1.14726	-0.198196	0.761466	0.993764	9978
FBgn0037633	CG9839	41055		15	23.2726	24.8579	26.3641	22.9875	97.482	2.03158	0.747332	0.798085	0.0886784	1.07383	0.102771	0.381693	0.905827	8945	1.06059	0.0848704	0.469952	0.9997	5605	-1.14724	-0.198173	0.106475	0.897135	5245
FBgn0034087	clu	36793	clueless	15	35.2244	34.2708	36.3447	30.101	135.941	10.1676	16.9418	18.8362	13.4181	-1.10959	-0.150022	0.789905	0.978725	11421	1.0466	0.0657033	0.905804	0.9997	13123	-1.14724	-0.198163	0.72424	0.993764	9720
FBgn0032779	CG16771	35218		15	1.65479	2.12034	2.17317	1.8785	7.8268	0.194489	0.443047	0.668927	0.541994	1.28195	0.358344	0.29192	0.905827	4634	-1.03441	-0.048809	0.884986	0.9997	11740	-1.14713	-0.198029	0.545337	0.993764	8408
FBgn0035229	CG7852	38178		15	6.45908	7.1509	7.62113	6.44006	27.6712	0.171314	1.30622	1.96483	0.313654	1.08871	0.122617	0.554756	0.932492	10379	1.04876	0.0686913	0.740578	0.9997	8235	-1.14684	-0.197658	0.347213	0.931329	7173
FBgn0000119	arr	44279	arrow	15	60.4285	59.8061	63.4833	53.7154	237.433	11.9753	14.3544	20.5397	6.04054	-1.01995	-0.0284968	0.916834	0.987686	13968	1.04579	0.0646	0.811341	0.9997	9187	-1.14666	-0.197433	0.473938	0.98347	7900
FBgn0035688	CG10289	38714		15	30.9184	34.8937	35.5676	30.8876	132.267	9.74363	11.6942	12.3559	11.5913	1.12008	0.163608	0.675008	0.952972	10695	1.01493	0.0213809	0.955932	0.9997	14091	-1.14643	-0.197146	0.614652	0.993764	8933
FBgn0024321	NK7.1	41747	NK7.1	15	6.52884	7.59163	8.31756	7.1491	29.5871	0.827288	1.84219	1.71517	0.859226	1.12382	0.168411	0.467726	0.905827	8584	1.10953	0.149944	0.521038	0.9997	4916	-1.14642	-0.197137	0.388342	0.9503	7359
FBgn0015541	sda	44359	slamdance	15	28.0471	30.475	31.37	27.1309	117.023	4.55815	3.582	6.5965	1.59371	1.09055	0.125053	0.510321	0.916864	10122	1.02059	0.0294092	0.874952	0.9997	12462	-1.14628	-0.19696	0.307351	0.897135	6344
FBgn0000723	Fps85D	41118	Fps oncogene analog	15	19.6429	17.339	18.708	16.1874	71.8773	2.04251	3.15753	3.78902	2.18172	-1.14215	-0.191747	0.340791	0.905827	7432	1.07709	0.107142	0.585456	0.9997	5940	-1.14607	-0.196692	0.328114	0.916991	7116
FBgn0261550	CG42668	42412		15	16.2857	18.2838	19.2843	16.6296	70.4834	1.71665	2.75493	4.20633	1.74355	1.11905	0.162279	0.403761	0.905827	8346	1.04616	0.0651042	0.733341	0.9997	8245	-1.14604	-0.196657	0.316324	0.906421	7089
FBgn0031191	Cp110	33136		15	8.49858	8.53583	9.2191	8.25054	34.5041	0.381225	0.669061	0.827458	1.71987	-1.00411	-0.00591833	0.970984	0.996518	14596	1.08359	0.115814	0.487496	0.9997	5149	-1.14589	-0.196468	0.241274	0.897135	6054
FBgn0035627	Sse	38640	Separase	15	8.41012	7.73178	8.54054	7.51272	32.1952	1.35165	1.67941	0.293156	0.766393	-1.14173	-0.19122	0.346376	0.905827	7474	1.147	0.197861	0.344861	0.9997	3362	-1.14586	-0.196434	0.331424	0.920205	7126
FBgn0014362		NA		15	51.5408	51.1738	50.3851	43.5221	196.622	10.4176	18.976	15.7984	12.826	-1.04484	-0.0632872	0.858149	0.983381	13185	1.00108	0.00155917	0.996444	0.9997	14820	-1.1457	-0.196225	0.580038	0.993764	8694
FBgn0260794	ctrip	40596	circadian trip	15	56.0704	53.8877	56.0917	45.5328	211.583	25.0572	34.6878	32.9251	22.9509	-1.18943	-0.250273	0.735995	0.966012	10436	1.086	0.119024	0.870761	0.9997	7525	-1.14558	-0.196077	0.790687	0.993764	10204
FBgn0028577	pUf68	38173	poly U binding factor 68kD	15	41.9725	44.1584	45.9775	40.0454	172.154	10.1604	12.0134	10.0482	7.88716	1.05204	0.0731829	0.793744	0.979678	12610	1.05081	0.0714954	0.797004	0.9997	8743	-1.14556	-0.196051	0.488257	0.989429	8007
FBgn0004583	ex	33218	expanded	15	97.3898	101.299	105.46	89.7249	393.873	33.5929	51.7997	47.6357	36.5165	-1.02835	-0.0403355	0.939759	0.991517	13929	1.06864	0.0957774	0.856501	0.9997	7647	-1.14541	-0.195865	0.714348	0.993764	9666
FBgn0039266	CG11791	43000		15	25.7124	29.1037	29.1047	25.0226	108.943	3.07655	3.88889	6.16585	1.03542	1.12918	0.175277	0.331432	0.905827	7648	-1.00971	-0.0139393	0.936907	0.9997	13991	-1.14528	-0.195696	0.281569	0.897135	6228
FBgn0051729	CG31729	34736		15	20.9148	20.4093	22.599	19.2857	83.2088	2.5266	3.98674	6.51131	2.30172	-1.03385	-0.048025	0.834443	0.983234	13190	1.09182	0.126734	0.580905	0.9997	5568	-1.14518	-0.19558	0.402553	0.9503	7471
FBgn0050020	CG30020	36156		15	28.3416	33.8335	33.4183	28.4971	124.091	4.58432	11.5581	10.2351	4.87041	1.15476	0.207589	0.502213	0.912758	9435	-1.00275	-0.00395674	0.989629	0.9997	14724	-1.14491	-0.19524	0.528171	0.993764	8282
FBgn0050169	Brca2	37916	Breast cancer 2, early onset homolog	15	6.01676	6.96641	5.83264	5.03552	23.8513	0.182387	2.11543	0.90724	0.718942	1.08633	0.11946	0.612977	0.94174	10750	-1.14855	-0.199808	0.41969	0.9997	3824	-1.14464	-0.194889	0.427956	0.961512	7614
FBgn0030343	ATP7	32142	ATP7	15	5.86438	5.31937	5.88913	5.00696	22.0798	1.78717	2.18075	2.31794	1.64415	-1.17103	-0.227772	0.603655	0.938738	9841	1.12345	0.167931	0.709751	0.9997	6011	-1.14437	-0.194553	0.656981	0.993764	9246
FBgn0001145	Gs2	32087	Glutamine synthetase 2	15	4.63311	5.03625	6.16177	5.27434	21.1055	1.98314	1.0679	2.46636	1.32942	1.16482	0.220106	0.567181	0.934131	9684	1.20193	0.265351	0.494731	0.9997	3867	-1.14432	-0.194485	0.597686	0.993764	8828
FBgn0037856	CG4674	41320		15	24.308	23.1295	24.8758	21.6715	93.9848	2.30754	4.20397	4.20659	3.03256	-1.0623	-0.0871854	0.643691	0.946843	11373	1.07887	0.109518	0.562187	0.9997	5740	-1.14422	-0.194361	0.31224	0.900096	7090
FBgn0053097		NA		15	41.612	48.1246	52.9016	41.4947	184.133	23.5808	34.6107	36.0036	24.5317	-1.01742	-0.0249212	0.980058	0.997531	14399	1.16032	0.214525	0.828786	0.9997	6567	-1.14383	-0.193868	0.846568	0.993764	10673
FBgn0031993	Piezo	34112	Piezo	15	6.58182	8.73501	8.56658	6.57585	30.4593	1.8998	4.98584	5.12665	2.14497	1.15766	0.21121	0.724946	0.964759	10597	-1.02318	-0.0330657	0.956046	0.9997	13903	-1.1438	-0.193839	0.747394	0.993764	9920
FBgn0037207	Mes2	40514	Mes2	15	5.3996	6.84452	5.89925	5.17305	23.3164	0.664607	1.38655	0.277174	0.270975	1.24127	0.311812	0.101444	0.905827	3546	-1.14351	-0.193474	0.304547	0.9997	3159	-1.14377	-0.193792	0.298852	0.897135	6295
FBgn0039738	Mgat2	43563	Mgat2	15	9.76426	9.92643	9.97235	8.69727	38.3603	0.395882	0.507644	0.200538	0.511833	1.01605	0.0229721	0.840247	0.983381	13571	1.00667	0.00958372	0.933719	0.9997	14029	-1.1437	-0.193707	0.111044	0.897135	5372
FBgn0004368	Ptp4E	31425	Protein tyrosine phosphatase 4E	15	12.5217	12.8152	14.7598	12.0479	52.1447	3.29068	5.53647	6.63578	2.72453	-1.03532	-0.0500703	0.909023	0.987347	13642	1.14503	0.195382	0.656024	0.9997	5356	-1.14347	-0.193419	0.660752	0.993764	9285
FBgn0086690	cp309	3772382	cp309	15	15.6316	17.2013	18.9551	16.4882	68.2761	3.27825	4.53012	4.93964	4.1452	1.09362	0.129111	0.652621	0.949477	10893	1.10282	0.141191	0.621195	0.9997	5671	-1.14335	-0.193269	0.505109	0.993654	8137
FBgn0000490	dpp	33432	decapentaplegic	15	14.8899	16.8714	16.0188	13.8552	61.6353	2.06306	5.85454	3.45606	1.74662	1.09207	0.127069	0.636402	0.946843	10807	-1.02578	-0.0367243	0.890183	0.9997	12405	-1.14319	-0.193063	0.47557	0.983659	7945
FBgn0003041	pbl	38879	pebble	15	22.7008	26.2664	27.1446	23.3992	99.511	5.51007	9.73614	10.7927	8.33306	1.12426	0.168978	0.685647	0.957627	10684	1.02684	0.0382121	0.926411	0.9997	13536	-1.1431	-0.19295	0.64507	0.993764	9169
FBgn0036814	CG14073	40046		15	10.9865	11.3936	11.5926	9.5923	43.565	3.98887	5.8013	5.92412	4.02046	-1.03258	-0.0462479	0.937139	0.990991	13857	1.0156	0.0223278	0.969538	0.9997	14193	-1.14307	-0.192914	0.743027	0.993764	9893
FBgn0037989	CG14741	41469		15	1.78149	2.71196	2.67136	2.08204	9.24683	0.350581	1.34778	1.34803	0.804902	1.2977	0.375956	0.490291	0.912758	8723	-1.05733	-0.0804301	0.882112	0.9997	7813	-1.14287	-0.192663	0.718591	0.993764	9718
FBgn0032724	CG10428	35150		15	15.6055	17.4533	18.9914	16.765	68.8152	0.957134	1.71745	0.841195	1.7494	1.11779	0.160645	0.258175	0.905827	7281	1.08968	0.123899	0.381742	0.9997	4398	-1.14277	-0.192539	0.176552	0.897135	5807
FBgn0039709	Cad99C	43528	Cad99C	15	43.5763	54.8808	55.3054	47.8369	201.599	4.14616	14.6858	13.547	6.45283	1.23742	0.307336	0.220261	0.905827	4363	1.012	0.01721	0.9431	0.9997	14006	-1.14275	-0.19251	0.434631	0.967444	7654
FBgn0039139	Ime4	42844	Inducer of meiosis 4	15	16.8002	14.2451	17.6848	15.8596	64.5897	1.18136	1.13705	0.463319	3.35017	-1.186	-0.24611	0.175733	0.905827	4563	1.24476	0.315864	0.0953054	0.9997	1832	-1.14268	-0.192424	0.275425	0.897135	6230
FBgn0034691	synj	37517	synaptojanin	15	10.9695	9.35139	10.1693	8.72225	39.2125	2.24345	2.31858	2.41554	1.27073	-1.19088	-0.25203	0.333222	0.905827	6385	1.08948	0.123634	0.634402	0.9997	5990	-1.14255	-0.192263	0.457784	0.9776	7818
FBgn0004864	hop	32080	hopscotch	15	23.4789	23.589	24.544	21.4523	93.0642	3.84363	4.29598	4.53384	4.20051	1.00041	0.000593435	0.997781	0.999647	14851	1.04053	0.0573141	0.787202	0.9997	9136	-1.14231	-0.19196	0.377215	0.945925	7352
FBgn0035638	Tektin-C	38653	Tektin C	15	0.38622	0.314662	0.22633	0.182175	1.10939	0.0538761	0.128657	0.0789287	0.0277292	-1.21439	-0.280226	0.499694	0.912758	9044	-1.45228	-0.538323	0.2525	0.9997	1752	-1.14218	-0.191795	0.677212	0.993764	9389
FBgn0015477	Rme-8	35939	Receptor mediated endocytosis 8	15	20.0469	22.2013	22.6758	19.8883	84.8122	5.87001	8.41989	9.4276	9.08917	1.08373	0.116004	0.802484	0.981679	11934	1.00908	0.013042	0.977363	0.9997	14429	-1.14213	-0.191722	0.680124	0.993764	9412
FBgn0039938	Sox102F	43844	Sox102F	15	12.5447	13.417	12.6025	10.9634	49.5275	1.18884	4.58576	3.49294	2.88026	1.01621	0.0231952	0.939411	0.991517	14180	-1.04603	-0.0649193	0.833175	0.9997	9592	-1.14205	-0.191627	0.536595	0.993764	8384
FBgn0004399		NA		15	60.1383	61.9219	65.4842	54.1283	241.673	20.2613	32.0836	32.5777	20.359	-1.04833	-0.0680928	0.903595	0.987179	13412	1.07126	0.0993033	0.858586	0.9997	7616	-1.14204	-0.191618	0.733619	0.993764	9840
FBgn0025687	LKR	34064	lysine ketoglutarate reductase	15	3.34919	4.04856	3.34941	2.9718	13.719	0.361458	0.493955	0.418617	0.486898	1.19903	0.261867	0.183884	0.905827	4424	-1.20536	-0.26946	0.189831	0.9997	2301	-1.14176	-0.191257	0.339529	0.92841	7184
FBgn0261238	Alh	40850	Alhambra	15	19.8644	19.4195	19.1121	16.5499	74.9459	2.20454	4.62869	4.23228	1.94961	-1.03699	-0.0524026	0.814163	0.983234	13032	-1.01311	-0.0187839	0.931935	0.9997	13857	-1.1417	-0.191184	0.395982	0.9503	7469
FBgn0037057	CG10512	40339		15	0.610704	0.650593	0.750558	0.710336	2.72219	0.0995245	0.500506	0.0963795	0.201649	-1.22072	-0.287727	0.533627	0.931716	9201	1.48082	0.566392	0.241349	0.9997	1702	-1.14165	-0.191125	0.652436	0.993764	9248
FBgn0015589	Apc	44642	APC-like	15	11.7687	13.2353	13.6606	11.4654	50.13	3.49441	5.30742	5.71406	3.40039	1.09026	0.124672	0.768322	0.97398	11540	1.02178	0.0310806	0.941111	0.9997	13790	-1.14157	-0.191017	0.65314	0.993764	9260
FBgn0033155	Br140	35648		15	15.7	15.1415	16.8658	14.6966	62.404	3.39457	3.7846	4.25743	3.41374	-1.04567	-0.0644293	0.814115	0.983234	12864	1.11402	0.155774	0.5714	0.9997	5178	-1.14142	-0.19083	0.490903	0.991042	8049
FBgn0000152	Axs	32645	Abnormal X segregation	15	12.122	14.1938	13.5096	11.8513	51.6768	0.849096	1.44281	0.238312	1.32281	1.16566	0.221142	0.115717	0.905827	4274	-1.04601	-0.0648957	0.62809	0.9997	7864	-1.14142	-0.190827	0.17043	0.897135	5804
FBgn0259234	Camta	35974	Calmodulin-binding transcription activator	15	5.8202	5.36176	5.88306	4.67672	21.7417	3.18434	3.59436	3.55671	2.53672	-1.31306	-0.392938	0.633655	0.946535	9360	1.19106	0.252251	0.762404	0.9997	5842	-1.14129	-0.190669	0.816007	0.993764	10413
FBgn0053522		NA		15	44.8224	52.0059	50.8737	44.588	192.29	4.40605	9.25322	3.86705	4.31526	1.15899	0.21287	0.201692	0.905827	5530	-1.01601	-0.0229137	0.885712	0.9997	12779	-1.14129	-0.190665	0.249568	0.897135	6135
FBgn0038755	Hs6st	42380	Heparan sulfate 6-O-sulfotransferase	15	21.6412	17.656	16.5878	14.3908	70.2759	4.67719	1.79381	1.81867	1.28967	-1.21021	-0.275258	0.13781	0.905827	3928	-1.07427	-0.103357	0.568088	0.9997	5886	-1.14117	-0.190512	0.299073	0.897135	6314
FBgn0026147	CG16833	47729		15	13.0828	13.5147	14.0979	12.0949	52.7903	2.28886	5.27695	4.2364	2.57041	-1.02496	-0.0355619	0.91714	0.987686	13881	1.07469	0.103915	0.762061	0.9997	7108	-1.14067	-0.189884	0.581651	0.993764	8756
FBgn0037466	CG1965	40842		15	45.1115	52.1781	54.6009	47.5567	199.447	3.33088	8.27255	9.17878	2.57365	1.15253	0.204801	0.238566	0.905827	6082	1.04594	0.0647956	0.699647	0.9997	8017	-1.14065	-0.189859	0.274344	0.897135	6244
FBgn0053208	Mical	41225	Molecule interacting with CasL	15	7.41207	8.00687	8.33419	6.76123	30.5143	3.09204	4.82319	4.81279	3.21913	-1.0425	-0.0600526	0.932151	0.990011	13664	1.06299	0.0881238	0.899869	0.9997	8835	-1.14052	-0.189688	0.788304	0.993764	10233
FBgn0086902	kis	33185	kismet	15	66.3113	71.6848	74.5616	62.5069	275.065	19.7567	30.8339	33.1863	21.2103	1.03667	0.0519602	0.909464	0.987347	13619	1.03192	0.045337	0.920387	0.9997	13382	-1.14037	-0.189497	0.679362	0.993764	9416
FBgn0000382	csw	45278	corkscrew	15	11.4721	12.9826	12.411	10.8971	47.7629	0.884382	2.03528	1.07297	1.30532	1.12551	0.170585	0.282044	0.905827	7273	-1.04093	-0.0578704	0.707013	0.9997	8206	-1.1403	-0.189414	0.235103	0.897135	6089
FBgn0030842		NA		15	25.3043	22.182	24.2656	20.2861	92.038	6.62236	8.80525	10.1497	4.95579	-1.17674	-0.234795	0.572173	0.935377	9618	1.0843	0.116763	0.77481	0.9997	7023	-1.14013	-0.189201	0.647179	0.993764	9220
FBgn0260748	CG5004	32698		15	16.1715	15.9303	17.0003	14.7749	63.8771	0.904134	2.73962	3.36649	1.85645	-1.02496	-0.0355676	0.849809	0.983381	13474	1.06368	0.0890628	0.635917	0.9997	6570	-1.14009	-0.189145	0.325046	0.913563	7146
FBgn0034975	enok	37859	enoki mushroom	15	26.1409	26.9509	26.8696	23.4369	103.398	5.45692	5.92375	6.71425	5.59557	1.02817	0.0400791	0.879975	0.987019	13567	-1.00759	-0.0109086	0.966876	0.9997	14393	-1.13983	-0.188813	0.480729	0.986112	8012
FBgn0040153	l(1)G0469	32371	lethal (1) G0469	15	6.34719	4.63574	5.25727	4.571	20.8112	1.71502	1.52573	1.67503	1.41614	-1.4163	-0.502132	0.194363	0.905827	2688	1.13161	0.178373	0.650242	0.9997	5470	-1.13968	-0.188632	0.618395	0.993764	9017
FBgn0004698	mus210	36697	mutagen-sensitive 210	15	33.3039	31.8903	34.8322	30.1685	130.195	11.1352	14.8094	16.2444	13.4364	-1.09182	-0.12673	0.815317	0.983234	11779	1.09249	0.127621	0.812019	0.9997	7131	-1.13967	-0.188622	0.728348	0.993764	9820
FBgn0003048	pcx	31204	pecanex	15	10.8737	9.98422	10.6286	9.17315	40.6596	2.90799	3.23915	3.61034	2.7399	-1.10463	-0.143563	0.684366	0.957248	10919	1.05948	0.0833499	0.811408	0.9997	7566	-1.13966	-0.188603	0.593827	0.993764	8855
FBgn0034974	CG16786	37856		15	51.1607	51.778	50.6501	44.4742	198.063	6.80085	6.36518	3.68022	5.22708	1.015	0.0214867	0.889841	0.987019	13899	-1.02252	-0.0321323	0.83438	0.9997	11628	-1.13952	-0.18842	0.238254	0.897135	6103
FBgn0259173	corn	38786	cornetto	15	9.24339	10.0374	10.9011	9.24216	39.424	2.11042	3.39418	3.58262	1.81024	1.05265	0.0740293	0.825161	0.983234	12783	1.08921	0.123285	0.714611	0.9997	6535	-1.1395	-0.188399	0.575985	0.993764	8733
FBgn0039728	CG7896	43552		15	39.8109	41.9936	43.0762	37.7334	162.614	4.51748	5.12123	6.83024	2.94499	1.05363	0.0753727	0.647416	0.948291	11538	1.02357	0.0336071	0.836427	0.9997	11598	-1.13947	-0.188366	0.264727	0.897135	6224
FBgn0260003	Dys	42327	Dystrophin	15	18.3462	19.6986	20.0385	16.5217	74.605	4.65235	8.76228	9.68667	5.0727	1.01452	0.0207982	0.96435	0.995226	14374	1.00511	0.00735032	0.987271	0.9997	14623	-1.1393	-0.188147	0.68621	0.993764	9498
FBgn0038554		NA		15	7.31904	7.80638	7.28228	6.27575	28.6835	1.3873	3.17747	2.28074	1.53408	1.01265	0.0181407	0.959133	0.993915	14379	-1.04662	-0.0657398	0.852946	0.9997	10036	-1.13929	-0.188135	0.598823	0.993764	8884
FBgn0000542	ec	31339	echinus	15	60.8793	62.5015	64.0943	55.3004	242.775	14.7614	16.3732	20.3705	14.2833	1.01877	0.0268325	0.9316	0.989874	14078	1.01388	0.0198833	0.948845	0.9997	14033	-1.13913	-0.187934	0.550204	0.993764	8533
FBgn0030648	CG6340	32482		15	46.9062	53.5799	57.168	50.1064	207.761	8.94915	4.16231	11.2276	8.33928	1.15805	0.211703	0.304038	0.905827	6732	1.05901	0.0827137	0.680359	0.9997	6938	-1.13909	-0.187885	0.361425	0.933963	7303
FBgn0035844	CG13676	38906		15	102.439	122.854	122.129	106.977	454.399	10.1077	24.4209	18.8449	5.8677	1.18937	0.250197	0.190642	0.905827	4640	-1.0008	-0.00116008	0.994935	0.9997	14812	-1.13903	-0.187807	0.318587	0.908529	7125
FBgn0002528	LanB2	39118	Laminin B2	15	62.968	76.3495	74.8358	65.2552	279.408	8.0105	16.5303	12.8105	3.06983	1.19996	0.26299	0.196332	0.905827	4610	-1.01465	-0.0209764	0.91425	0.9997	13636	-1.13895	-0.187711	0.348029	0.931329	7232
FBgn0250754	CG42232	7354465		15	35.6588	42.7906	43.7349	37.423	159.607	10.3806	17.8654	17.8141	13.1588	1.15938	0.213351	0.629044	0.945537	10063	1.02537	0.0361426	0.93412	0.9997	13638	-1.13883	-0.187547	0.671431	0.993764	9396
FBgn0011746	ana	35913	anachronism	15	29.8284	40.0624	40.6073	35.4459	145.944	5.77726	7.14217	6.18885	2.31327	1.34579	0.428452	0.0417377	0.699659	2089	1.01645	0.0235458	0.901462	0.9997	13458	-1.13875	-0.187455	0.33752	0.92739	7196
FBgn0036004	Jarid2	39103	Jumonji, AT rich interactive domain 2	15	21.7996	24.4375	24.0407	21.1249	91.4026	4.29412	6.2314	4.46983	4.68399	1.11223	0.153458	0.536294	0.932492	9970	-1.00772	-0.0111007	0.963723	0.9997	14361	-1.13868	-0.187361	0.452138	0.9776	7833
FBgn0032400	CG6770	34621		15	548.34	556.986	600.464	487.355	2193.14	112.21	299.031	290.864	80.9199	-1.06837	-0.0954102	0.809554	0.983227	12338	1.09009	0.124441	0.751333	0.9997	6776	-1.13851	-0.187144	0.637612	0.993764	9176
FBgn0003416	sl	32601	small wing	15	8.83051	8.96118	9.94358	8.15782	35.8931	1.54558	4.0836	4.309	1.87186	-1.08467	-0.117254	0.782162	0.976032	11802	1.12832	0.174182	0.6844	0.9997	5758	-1.13847	-0.1871	0.659475	0.993764	9339
FBgn0030013	GIIIspla2	31747		15	13.6214	14.1865	14.7732	13.1744	55.7554	2.57234	4.80903	4.55889	1.45914	1.02985	0.0424319	0.879657	0.987019	13549	1.05106	0.07184	0.803245	0.9997	8808	-1.13828	-0.18686	0.507062	0.993764	8218
FBgn0085423	CG34394	33552		15	15.7259	17.5942	16.7101	14.5307	64.5609	1.35699	3.84412	3.1643	1.06623	1.10367	0.142313	0.474175	0.905827	8826	-1.049	-0.0690167	0.724997	0.9997	8112	-1.13811	-0.186646	0.352143	0.931329	7249
FBgn0050147	Hil	37328	Hillarin	15	23.8726	28.4439	29.3317	25.7789	107.427	1.61105	0.909306	1.29467	1.33665	1.19232	0.253776	0.0437415	0.721856	3530	1.03131	0.0444793	0.697031	0.9997	8455	-1.13811	-0.186635	0.123228	0.897135	5550
FBgn0085290	CG34261	5740205		15	5.16845	4.33129	4.26486	3.80337	17.568	0.562459	1.57014	1.031	0.918974	-1.21902	-0.285719	0.352948	0.905827	6107	1.0117	0.0167756	0.95879	0.9997	14202	-1.13809	-0.186621	0.553029	0.993764	8575
FBgn0027866	CG9776	40546		15	33.5394	33.2106	36.0842	31.5619	134.396	6.80699	7.44885	9.77043	7.79081	-1.01089	-0.015624	0.955732	0.993066	14391	1.0789	0.10956	0.695505	0.9997	6624	-1.13788	-0.186354	0.512589	0.993764	8257
FBgn0000180	bib	34330	big brain	15	51.6601	46.285	45.2271	39.7275	182.9	5.48139	5.15225	5.42179	4.34786	-1.11583	-0.158114	0.321787	0.905827	7895	-1.02365	-0.0337267	0.826738	0.9997	11384	-1.1378	-0.186243	0.244402	0.897135	6164
FBgn0030735	CG3632	32589		15	16.9201	17.8762	18.7916	15.9644	69.5523	1.5271	5.50293	5.89585	1.40631	1.02022	0.0288864	0.916739	0.987686	13965	1.05275	0.0741571	0.788495	0.9997	7570	-1.13755	-0.185934	0.506054	0.993764	8223
FBgn0051961	CG31961	319048		15	13.5118	13.0715	14.4868	12.4393	53.5094	2.17077	6.17832	6.60787	3.01912	-1.06833	-0.0953564	0.79495	0.98013	12259	1.11821	0.161194	0.670579	0.9997	5816	-1.13741	-0.185755	0.612288	0.993764	9024
FBgn0034110	Atg9	36821	Autophagy-specific gene 9	15	11.237	13.1127	13.2368	11.5696	49.1561	2.63161	0.650586	1.52339	1.1161	1.18819	0.24876	0.182387	0.905827	4594	1.00621	0.00893297	0.960572	0.9997	14354	-1.1374	-0.185736	0.3097	0.898524	7119
FBgn0037536	CG2698	40945		15	29.9316	41.862	46.6432	40.4099	158.847	1.32324	7.46161	11.7135	1.83337	1.38799	0.472993	0.032793	0.629824	1924	1.10383	0.142515	0.478321	0.9997	4761	-1.13728	-0.185583	0.364253	0.936078	7351
FBgn0025382	Rab27	31103	Rab27	15	9.647	10.4392	12.9071	11.2881	44.2813	2.10517	4.80125	3.31979	0.951982	1.05803	0.0813781	0.790816	0.978725	12422	1.26785	0.342383	0.279352	0.9997	2389	-1.13722	-0.185512	0.529597	0.993764	8414
FBgn0036254	CG5645	39382		15	20.2594	18.6795	21.2261	18.7412	78.9061	2.1026	0.849508	3.20077	2.81744	-1.07948	-0.110342	0.501717	0.912758	10305	1.12641	0.171726	0.305581	0.9997	3395	-1.13721	-0.185498	0.26696	0.897135	6266
FBgn0038366	CG4576	41914		15	0.549273	0.46582	0.484697	0.413193	1.91298	0.186803	0.0835791	0.162441	0.229259	-1.16351	-0.218487	0.636781	0.946843	10071	1.00387	0.00556781	0.99094	0.9997	14694	-1.13698	-0.185208	0.70003	0.993764	9668
FBgn0030641	CG6299	32475		15	0.416414	0.31709	0.278564	0.223563	1.23563	0.0125479	0.0926039	0.133849	0.126422	-1.34618	-0.42887	0.354439	0.905827	3188	-1.26532	-0.339506	0.50637	0.9997	3644	-1.1369	-0.1851	0.71576	0.993764	9775
FBgn0038803	CG5191	42431		15	7.48741	8.22681	8.79831	7.61384	32.1264	0.941703	1.61018	2.04919	1.32024	1.08565	0.118558	0.60842	0.941059	10738	1.06187	0.0866101	0.710882	0.9997	7039	-1.13687	-0.18507	0.425513	0.961396	7710
FBgn0031421		NA		15	40.6498	38.802	37.2018	31.8714	148.525	7.29536	6.93926	12.0421	1.80074	-1.04731	-0.066689	0.768184	0.97398	12509	-1.06159	-0.0862218	0.704571	0.9997	7003	-1.13674	-0.184902	0.422364	0.960295	7658
FBgn0040718	CG15353	50191		15	53.699	71.0296	66.0511	51.8489	242.629	20.9646	66.3197	65.0293	35.6727	1.09788	0.134724	0.861259	0.983381	12037	-1.08905	-0.123077	0.878064	0.9997	7522	-1.13674	-0.184899	0.814737	0.993764	10475
FBgn0024250	brk	31665	brinker	15	33.3315	40.411	39.3917	34.6514	147.786	5.26161	8.47646	4.90322	4.70904	1.20527	0.269356	0.189939	0.905827	4413	-1.01733	-0.0247828	0.899636	0.9997	13428	-1.13657	-0.184681	0.359931	0.933005	7337
FBgn0250789	alpha-Spec	38231	alpha Spectrin	15	99.8386	88.3977	105.794	88.6983	382.728	33.1565	34.243	49.2291	31.0566	-1.15704	-0.210444	0.647336	0.948291	10193	1.16582	0.221349	0.6275	0.9997	4988	-1.13653	-0.184634	0.688215	0.993764	9557
FBgn0038488	m-cup	42076	mann-cup	15	11.5437	12.3056	13.7412	11.7259	49.3165	2.16332	4.83309	5.69129	3.91019	-1.00775	-0.0111327	0.978604	0.997181	14560	1.11607	0.158425	0.70751	0.9997	6088	-1.13649	-0.184583	0.65574	0.993764	9348
FBgn0040234	c12.2	53434	c12.2	15	6.20809	5.54775	7.38639	6.37917	25.5214	1.96498	1.75196	2.06803	1.58479	-1.13313	-0.180313	0.614948	0.94174	10217	1.34769	0.430489	0.247391	0.9997	1998	-1.13646	-0.184544	0.595359	0.993764	8916
FBgn0032656	CG5674	35072		15	24.8019	27.6066	25.648	22.4887	100.545	1.89515	7.91236	5.4366	4.49439	1.08868	0.122585	0.625224	0.943667	10795	-1.06284	-0.0879265	0.722938	0.9997	7106	-1.13641	-0.184486	0.464028	0.979503	7969
FBgn0086655	jing	35555	jing	15	20.2216	19.6113	21.9691	17.5706	79.3726	7.93139	10.8081	12.5431	7.39458	-1.11567	-0.157912	0.802466	0.981679	11404	1.098	0.134872	0.829051	0.9997	7182	-1.13641	-0.18448	0.770089	0.993764	10154
FBgn0035507		NA		15	3.91689	4.53707	5.28576	3.95394	17.6937	3.18122	3.49165	4.16808	3.1111	-1.00797	-0.0114463	0.993042	0.998592	14646	1.21256	0.278052	0.833897	0.9997	6314	-1.1363	-0.184348	0.884674	0.993764	11117
FBgn0031845		NA		15	10.7467	11.3677	10.3193	9.09813	41.5318	0.864419	4.12189	4.31983	2.04498	1.03689	0.0522686	0.8697	0.985066	13397	-1.09657	-0.133002	0.691477	0.9997	6249	-1.13628	-0.184323	0.576765	0.993764	8795
FBgn0002526	LanA	38723	Laminin A	15	59.0937	64.4479	66.7944	57.1138	247.45	8.94463	19.507	22.0799	5.98133	1.06635	0.0926864	0.750061	0.968924	11956	1.03149	0.0447349	0.876784	0.9997	11823	-1.13619	-0.184207	0.529763	0.993764	8441
FBgn0036287	CG10663	39421		15	3.81984	2.6598	2.8906	2.43031	11.8006	0.404368	0.460399	0.600235	0.303461	-1.44916	-0.535215	0.0264342	0.564938	1724	1.0707	0.0985592	0.669587	0.9997	6625	-1.13613	-0.184126	0.413247	0.955582	7622
FBgn0039214	CG5794	42935		15	13.9329	13.7099	15.3827	12.4064	55.4319	7.16474	8.96376	9.9064	7.33451	-1.16234	-0.217038	0.791403	0.978941	10930	1.13704	0.185282	0.819355	0.9997	6700	-1.13601	-0.183975	0.822501	0.993764	10578
FBgn0038651	CG14299	42256		15	15.8822	15.2862	15.5808	13.3136	60.0628	4.29376	6.02547	6.8117	4.77809	-1.07625	-0.106018	0.810096	0.983234	12213	1.0085	0.0122157	0.977708	0.9997	14450	-1.13594	-0.18388	0.677087	0.993764	9486
FBgn0036511	CG6498	39686		15	21.5001	20.9623	22.3315	18.9418	83.7356	8.18435	10.3878	10.5897	7.84897	-1.08209	-0.113827	0.833888	0.983234	12208	1.07532	0.104769	0.845578	0.9997	7526	-1.1359	-0.183834	0.735139	0.993764	9927
FBgn0003557	Su(dx)	33379	Suppressor of deltex	15	24.832	25.1295	27.6234	23.7636	101.348	4.22245	6.60548	8.67696	4.9479	-1.00202	-0.00291666	0.992	0.998582	14788	1.08747	0.120975	0.676976	0.9997	6320	-1.13579	-0.183698	0.532246	0.993764	8456
FBgn0036168	CG7512	39289		15	1.77532	1.51011	1.56301	1.33458	6.18302	0.133545	0.447775	0.386209	0.177565	-1.16334	-0.218267	0.430505	0.905827	7794	-1.00563	-0.00809598	0.978052	0.9997	14530	-1.13575	-0.183647	0.517338	0.993764	8348
FBgn0052452	CG32452	318035		15	9.71141	10.2891	10.478	9.133	39.6116	0.521515	1.32053	1.61574	1.14169	1.05055	0.0711455	0.657394	0.950019	11644	1.01525	0.0218282	0.89282	0.9997	12870	-1.13565	-0.183522	0.265753	0.897135	6281
FBgn0052113	CG32113	39448		15	3.6383	4.30853	4.48681	3.63862	16.0723	1.74648	2.35579	2.678	1.68183	1.10512	0.144208	0.830341	0.983234	11656	1.03088	0.0438763	0.948425	0.9997	13683	-1.1356	-0.183459	0.785167	0.993764	10284
FBgn0035612	CG10625	38624		15	36.856	32.9227	36.446	32.3314	138.556	3.0171	3.24694	3.00189	4.13406	-1.11858	-0.161666	0.290094	0.905827	7544	1.10483	0.143827	0.339096	0.9997	3937	-1.13551	-0.183337	0.233412	0.897135	6165
FBgn0034606	ASPP	37422	Ankyrin-repeat, SH3-domain, and Proline-rich-region containing Protein	15	42.2278	52.3737	55.0249	48.0206	197.647	7.45783	12.6814	14.9559	11.4937	1.23005	0.298716	0.29075	0.905827	5160	1.04607	0.0649771	0.813164	0.9997	9200	-1.13544	-0.183254	0.512542	0.993764	8322
FBgn0037944	CG6923	41420		15	13.514	16.4212	15.1341	13.324	58.3932	1.26651	4.84531	3.13924	2.92623	1.18335	0.242879	0.334437	0.905827	6554	-1.07216	-0.100522	0.684585	0.9997	6675	-1.13535	-0.183141	0.464324	0.979517	7997
FBgn0260632	dl	35047	dorsal	15	8.66428	11.0592	11.1227	9.75873	40.6049	1.47031	0.464276	1.54519	0.453545	1.28381	0.360427	0.0337645	0.637113	3313	1.00131	0.00189152	0.990083	0.9997	14763	-1.13528	-0.183052	0.245039	0.897135	6213
FBgn0000581	E(Pc)	36238	Enhancer of Polycomb	15	33.7591	33.8093	36.452	30.9459	134.966	10.134	12.9305	14.5514	8.64177	-1.02517	-0.0358562	0.929527	0.989469	13932	1.07278	0.10136	0.801054	0.9997	7348	-1.13526	-0.183024	0.653192	0.993764	9352
FBgn0260860	Bet5	43590		15	29.5714	33.8162	30.8461	24.0173	118.251	5.65239	22.8022	23.8779	3.90644	1.0507	0.0713502	0.889474	0.987019	13293	-1.13401	-0.181439	0.738141	0.9997	6087	-1.13523	-0.182989	0.731875	0.993764	9918
FBgn0031390	tho2	326153	tho2	15	38.43	38.9213	42.412	35.343	155.106	14.1575	17.8288	20.7298	12.7142	-1.01984	-0.0283402	0.957208	0.99352	14206	1.07542	0.104895	0.841235	0.9997	7506	-1.13522	-0.182977	0.729914	0.993764	9902
FBgn0032481	CG16972	34715		15	9.65876	10.3782	10.4624	8.90997	39.4094	2.46273	3.8359	3.69783	2.19081	1.03645	0.0516455	0.887313	0.987019	13497	1.0104	0.0149311	0.967497	0.9997	14306	-1.13522	-0.18297	0.618671	0.993764	9105
FBgn0017581	Lk6	44672	Lk6	15	119.718	138.951	159.968	135.8	554.437	40.3616	42.6497	57.1663	21.848	1.17428	0.231773	0.527751	0.927899	9386	1.13751	0.185885	0.610936	0.9997	5129	-1.13519	-0.182928	0.619966	0.993764	9117
FBgn0024222	ird5	44432	immune response deficient 5	15	17.0115	19.3719	19.29	16.7529	72.4264	3.98585	6.28834	4.17165	2.44147	1.10685	0.14646	0.610983	0.941518	10487	1.02491	0.0354942	0.902166	0.9997	13320	-1.13508	-0.182798	0.52717	0.993764	8448
FBgn0041582	tamo	37864	tamo	15	12.0902	12.4288	12.323	10.8033	47.6453	1.5908	2.23788	2.10382	1.48487	1.02275	0.0324606	0.863822	0.983381	13583	-1.01041	-0.0149441	0.937572	0.9997	13983	-1.13505	-0.182758	0.346445	0.931329	7268
FBgn0036715	Cad74A	39936	Cad74A	15	38.5441	39.9094	42.495	36.593	157.542	6.3769	12.0476	12.7187	4.85767	1.01278	0.0183249	0.948447	0.991834	14305	1.06657	0.0929804	0.741369	0.9997	7132	-1.13502	-0.182712	0.523563	0.993764	8412
FBgn0036913	CG8334	40169		15	7.95519	8.27509	8.86861	7.31856	32.4174	1.96435	3.87981	4.97301	3.42471	-1.06214	-0.0869778	0.881589	0.987019	13051	1.01207	0.0173051	0.976767	0.9997	14328	-1.13454	-0.182105	0.757026	0.993764	10100
FBgn0004956	os	32813	outstretched	15	2.55437	3.73783	3.83099	3.36516	13.4884	0.369307	0.679701	0.21831	0.548862	1.45632	0.542332	0.0171303	0.466504	1640	1.04894	0.0689291	0.726553	0.9997	8122	-1.13449	-0.182039	0.350796	0.931329	7283
FBgn0001168	h	38995	hairy	15	44.3838	48.7129	49.5786	43.7386	186.414	8.48461	3.36104	4.21207	4.68285	1.10665	0.146204	0.364653	0.905827	8374	1.01654	0.0236701	0.880478	0.9997	12705	-1.13416	-0.181629	0.265697	0.897135	6291
FBgn0028372	isopeptidase-T-3	37261	isopeptidase-T-3	15	7.88333	11.0083	10.1266	8.84872	37.867	1.02073	1.4321	1.48036	0.779236	1.37445	0.458857	0.0199988	0.493957	1864	-1.09376	-0.129292	0.46419	0.9997	4848	-1.13414	-0.181603	0.304354	0.897135	6394
FBgn0032796	CG10188	35237		15	11.8023	12.0783	12.7762	11.1862	47.843	1.79043	3.28531	2.96465	2.20416	1.00229	0.00329293	0.989697	0.998582	14765	1.06689	0.093407	0.71473	0.9997	6965	-1.13409	-0.18154	0.482285	0.986715	8109
FBgn0029687	Vap-33-1	31349	Vap-33-1	15	187.037	183.215	189.035	167.462	726.749	24.3641	19.7812	30.1687	38.9953	-1.02077	-0.0296608	0.88273	0.987019	13731	1.0287	0.0408186	0.83776	0.9997	11250	-1.13409	-0.181539	0.374222	0.94443	7439
FBgn0001332	L	44831	Lobe	15	33.2847	35.4976	35.7601	31.4921	136.035	4.92063	1.46036	3.04878	1.04651	1.07272	0.101277	0.464598	0.905827	9240	1.00575	0.00826841	0.951652	0.9997	14263	-1.13404	-0.181476	0.202365	0.897135	6070
FBgn0034959	CG11388	37833		15	19.0107	19.0085	19.2979	16.7792	74.0962	5.17707	7.7277	6.29262	2.50098	-1.01197	-0.0171671	0.956732	0.993469	14377	1.03191	0.0453221	0.88885	0.9997	12003	-1.13404	-0.18147	0.570724	0.993764	8784
FBgn0011766	E2f	42550	E2F transcription factor	15	59.2605	66.8684	64.8765	57.47	248.475	6.31162	11.6532	8.74512	11.2202	1.12183	0.165849	0.406821	0.905827	8302	-1.02677	-0.0381077	0.845454	0.9997	11535	-1.13393	-0.181335	0.365211	0.937232	7397
FBgn0030412	tomosyn	32217	tomosyn	15	8.47142	8.73221	9.18754	7.91749	34.3087	1.99548	2.77681	3.26554	2.34035	1.00503	0.00723903	0.984303	0.997531	14657	1.03831	0.0542353	0.883536	0.9997	11478	-1.13369	-0.18103	0.62543	0.993764	9181
FBgn0002921	Atpalpha	48971	Na pump alpha subunit	15	144.989	151.588	151.431	133.346	581.354	9.99359	10.2381	15.7057	5.32031	1.04477	0.0631843	0.650251	0.949477	11694	-1.00198	-0.00286077	0.983414	0.9997	14684	-1.13355	-0.180853	0.208281	0.897135	6093
FBgn0086697	Cenp-C	41014	Cenp-C	15	21.3162	24.6275	24.7559	21.6859	92.3854	4.70736	10.7761	7.51717	5.97956	1.08949	0.123655	0.749543	0.968924	11466	1.05101	0.0717787	0.852169	0.9997	9652	-1.13346	-0.180734	0.642492	0.993764	9301
FBgn0261548	CG42666	31136		15	1.87898	1.48948	1.53946	1.26845	6.17637	0.298702	0.583403	0.756567	0.53342	-1.38798	-0.472984	0.322631	0.905827	3094	-1.04887	-0.0688424	0.891216	0.9997	10792	-1.1333	-0.180527	0.713516	0.993764	9799
FBgn0031629	Clect27	33678	C-type lectin 27kD	15	10.9607	14.6495	15.3973	13.7163	54.7238	1.41202	4.20762	3.87161	5.45156	1.35856	0.442081	0.193776	0.905827	2768	1.05535	0.0777199	0.8126	0.9997	7622	-1.13327	-0.18049	0.574192	0.993764	8812
FBgn0033638	CG9005	36243		15	14.5899	11.6219	12.5157	10.5258	49.2533	4.51827	5.25987	5.21486	2.87516	-1.32387	-0.404764	0.381435	0.905827	5133	1.09227	0.12733	0.77899	0.9997	6937	-1.13321	-0.180415	0.691989	0.993764	9656
FBgn0033258	CG8712	35778		15	4.35182	4.76399	4.92485	4.39721	18.4379	0.845835	0.694571	1.477	1.25687	1.09266	0.12784	0.640045	0.946843	10815	1.04065	0.0574791	0.837089	0.9997	10176	-1.13312	-0.1803	0.510276	0.993764	8337
FBgn0027528	CG9634	32660		15	69.749	73.3848	74.8459	65.7442	283.724	6.31168	8.74402	12.2824	2.98195	1.04996	0.0703365	0.662368	0.951508	11684	1.01692	0.0242092	0.87903	0.9997	12677	-1.13303	-0.180186	0.274333	0.897135	6327
FBgn0030486	Set2	32301	Set2	15	9.13554	9.28138	11.0269	9.37029	38.8141	3.72885	3.94745	4.83982	3.19581	1.01117	0.0160324	0.974298	0.99667	14482	1.18463	0.244437	0.623904	0.9997	4843	-1.13285	-0.179963	0.719583	0.993764	9865
FBgn0052137	CG32137	39537		15	15.263	15.5066	16.6356	14.6446	62.0498	0.691903	1.49741	2.35722	1.78176	1.00999	0.014336	0.925408	0.98831	14215	1.06735	0.094035	0.544499	0.9997	5902	-1.1328	-0.179899	0.254746	0.897135	6273
FBgn0000140	asp	42946	abnormal spindle	15	24.3559	27.6369	29.4722	25.4028	106.868	7.97606	12.2072	12.5211	9.62383	1.08463	0.117209	0.803565	0.982216	11925	1.07733	0.107457	0.818548	0.9997	7371	-1.13278	-0.179861	0.704384	0.993764	9741
FBgn0023515	CG14814	31139		15	13.6754	15.619	16.372	14.4401	60.1065	0.330661	1.30823	1.61797	1.23925	1.13922	0.188043	0.167788	0.905827	5525	1.04741	0.0668223	0.609939	0.9997	7832	-1.13275	-0.179828	0.18633	0.897135	6021
FBgn0261397	didum	35680	dilute class unconventional myosin	15	15.595	17.2713	19.2627	16.1314	68.2604	4.45334	6.73154	8.51226	4.49589	1.0786	0.10916	0.799885	0.98123	12030	1.09776	0.134558	0.753884	0.9997	6693	-1.13272	-0.179791	0.67824	0.993764	9533
FBgn0027101	Dyrk3	3885567	Dyrk3	15	35.929	43.3188	41.1441	35.4833	155.875	3.94552	16.464	14.5037	9.84909	1.15192	0.204035	0.572752	0.935377	9797	-1.04334	-0.0612077	0.863674	0.9997	10614	-1.13264	-0.179686	0.61842	0.993764	9133
FBgn0027581	CG6191	36513		15	14.6082	16.639	18.7633	15.9257	65.9362	4.20615	4.79947	5.91851	1.89011	1.13627	0.184306	0.557868	0.932492	9842	1.12101	0.164794	0.6001	0.9997	5250	-1.13257	-0.179598	0.566356	0.993764	8780
FBgn0020303		NA		15	54.3122	69.5033	71.4276	62.6439	257.887	10.9408	5.51357	9.69211	1.07546	1.29893	0.377327	0.0461392	0.7457	3292	1.02295	0.0327288	0.848907	0.9997	11878	-1.13252	-0.179542	0.309141	0.897827	7166
FBgn0042175	CG18858	326109		15	1.00694	1.24892	1.13789	1.01149	4.40523	0.187751	0.534804	0.382878	0.354841	1.15581	0.20891	0.605198	0.939012	9969	-1.0126	-0.018069	0.965616	0.9997	14233	-1.13245	-0.179446	0.659943	0.993764	9417
FBgn0037534	CG2781	40943		15	0.970069	0.825245	1.083	0.861131	3.73945	0.228581	0.277405	0.646073	0.205998	-1.12361	-0.168138	0.738278	0.966121	11000	1.17444	0.231967	0.664012	0.9997	5173	-1.13191	-0.178762	0.71934	0.993764	9868
FBgn0053936		NA		15	99.3476	105.595	92.6512	82.7694	380.364	18.9462	21.3843	12.0498	22.6234	1.05893	0.0826036	0.724503	0.964759	11921	-1.13176	-0.17857	0.445798	0.9997	4158	-1.13188	-0.178725	0.446618	0.9776	7896
FBgn0038853	RhoGAP93B	42496	RhoGAP93B	15	14.0496	14.5582	14.0346	12.2849	54.9273	2.38914	4.84705	3.90991	3.03185	1.00225	0.00324918	0.991629	0.998582	14783	-1.02666	-0.0379599	0.902591	0.9997	13301	-1.13184	-0.178668	0.568264	0.993764	8805
FBgn0015625	CycB3	42971	Cyclin B3	15	45.085	46.6688	48.6771	43.0986	183.529	5.69313	1.73888	2.39578	4.81724	1.0373	0.0528379	0.704819	0.961621	12254	1.04292	0.0606267	0.662302	0.9997	7945	-1.13173	-0.178525	0.216106	0.897135	6145
FBgn0035137	CG1233	38063		15	7.96068	9.0095	9.00454	7.86904	33.8438	1.28972	2.32232	2.18986	1.68064	1.10985	0.150359	0.573634	0.935956	10236	-1.00168	-0.0024146	0.992819	0.9997	14775	-1.13168	-0.17846	0.506354	0.993764	8335
FBgn0003862	trx	41737	trithorax	15	24.1752	26.0426	26.5801	21.8956	98.6934	8.37163	12.7542	13.2783	7.37132	1.01905	0.0272312	0.958246	0.993665	14236	1.01318	0.0188855	0.970758	0.9997	14254	-1.13163	-0.178403	0.731753	0.993764	9958
FBgn0028371	jbug	43997	jitterbug	15	38.7283	35.7996	39.046	34.0569	147.631	10.3643	10.4232	12.8571	9.04361	-1.08446	-0.116982	0.731699	0.965998	11511	1.0828	0.114764	0.734026	0.9997	6809	-1.13161	-0.178371	0.602096	0.993764	9034
FBgn0031883	CG11266	33989		15	103.524	117.384	118.16	103.89	442.958	5.28629	11.4963	10.5074	3.6943	1.13042	0.176865	0.197525	0.905827	6213	1.00719	0.0103404	0.93719	0.9997	14072	-1.1316	-0.178364	0.194383	0.897135	6065
FBgn0261555	CG42673	39111		15	35.3422	37.866	35.8956	30.0936	139.197	17.3701	25.1313	23.1604	19.2774	-1.10742	-0.147197	0.864045	0.983381	11918	-1.0175	-0.0250297	0.976445	0.9997	14192	-1.1316	-0.178358	0.834714	0.993764	10741
[truncated: 13,154 more rows]
[truncated: 1 more columns]

## Sheet: Overlap Schmäling
Genes in categories 2 and 3 for which the p-value was < or = 0.1 are shown, with fold change in Schmäling data set.
[truncated: 76 more rows]
