# Supplementary material for: The Trithorax group protein ASH1 requires a combination of BAH domain and AT hooks, but not the SET domain, for mitotic chromatin binding and survival
Source: Chromosoma. 2021 Jul 31;130(2-3):215–34. doi: 10.1007/s00412-021-00762-z (PMC8426247; doi:10.1007/s00412-021-00762-z)
Supplement: Supplementary file 4 — Supplementary file4 (XLSX 3366 KB) [file 412_2021_762_MOESM4_ESM.xlsx]

## Sheet: 1_annotatedData_nAT_VS_WT.xls
Feature identifier	Mean expression level for the specified group	Mean expression level for the specified group	Mean expression level for the specified group	Mean expression level for the specified group	sum of all expression values in 4 samples.	Standard deviation (of the expression) for the specified sample group	Standard deviation (of the expression) for the specified sample group	Standard deviation (of the expression) for the specified sample group	Standard deviation (of the expression) for the specified sample group	Average ranking value based on both p value and fold change; value 1 is the strongest DE feature	Expression ratio (fold change) between compared sample groups	Expression ratio (fold change) between the compared sample groups on the 2-logarithmic scale	Average ranking value based on both p value and fold change; value 1 is the strongest DE feature	Expression ratio (fold change) between compared sample groups	Expression ratio (fold change) between the compared sample groups on the 2-logarithmic scale		Expression ratio (fold change) between compared sample groups	Expression ratio (fold change) between the compared sample groups on the 2-logarithmic scale
ID	mean_WT	mean_nAT	mean_dBAH	mean_dBAHmut1	sum all	sd_WT	sd_nAT	sd_dBAH	sd_dBAHmut1	Rank nAT vs WT	FC nAT vs WT	logFC nAT vs WT	Rank dBAH vs nAT	FC dBAH vs nAT	logFC dBAH vs nAT	Rank dBAHmut1 vsdBAH	FC dBAHmut1 vsdBAH	logFC dBAHmut1 vsdBAH	Flybase_gene_symbol	EntrezID	Description
FBgn0013686	34681.7	42952.6	40331.8	34962.4	152929	13220.2	4893.52	5814.8	3985.94	3575	1.29604	0.37411	6983	-1.06662	-0.0930494	7561	-1.15223	-0.204426	mt:lrRNA	NA	mitochondrial large ribosomal RNA
FBgn0013676	5908.65	5944.45	5092.86	5852.34	22798.3	2812.61	1443.86	1352.05	2146.4	12715	1.05585	0.0784052	4160	-1.1737	-0.231059	9273	1.12829	0.17414	mt:CoIII	192471	mitochondrial Cytochrome c oxidase subunit III
FBgn0066084	5716.48	6350.35	4706.36	5886.11	22659.3	2022.38	2589.46	1453.53	1755.82	11072	1.10107	0.138904	2229	-1.31917	-0.399632	6968	1.24162	0.312226	RpL41	251466	Ribosomal protein L41
FBgn0013674	4857.16	5751.53	4923.76	4944.39	20476.8	2085.72	1410.72	1152.67	1175.59	6093	1.23464	0.304087	4193	-1.16475	-0.220026	14857	-1.00032	-0.000454982	mt:CoI	192469	mitochondrial Cytochrome c oxidase subunit I
FBgn0000556	4040.52	4280.1	4085.71	3918.69	16325	109.537	153.219	33.9917	212.383	10827	1.05993	0.0839683	7850	-1.04774	-0.0672761	11339	-1.04402	-0.0621539	Ef1alpha48D	36271	Elongation factor 1alpha48D
FBgn0003942	3404.94	3872.12	3396.93	3508.96	14183	859.269	2094.64	1829.34	782.376	12729	1.06186	0.0865881	5450	-1.13791	-0.186383	10222	1.11129	0.15223	RpS27A	34420	Ribosomal protein S27A
FBgn0001254	4344	3148.49	2413.32	2933.59	12839.4	181.818	286.379	403.914	495.905	1888	-1.38123	-0.465956	1528	-1.31384	-0.393794	4318	1.2124	0.277869	ImpE2	38432	Ecdysone-inducible gene E2
FBgn0037752	3139.22	3378.02	2953.24	3003.97	12474.4	704.406	2430.16	1607.34	662.283	11669	-1.09229	-0.127361	10498	-1.05068	-0.0713174	10956	1.0983	0.135277		NA
FBgn0010409	2795.43	3460.45	3201.49	2846.26	12303.6	543.305	2031.25	1978.77	588.853	10775	1.12449	0.169269	6849	-1.0945	-0.130273	14380	-1.01235	-0.0177126	RpL18A	36985	Ribosomal protein L18A
FBgn0039713	3120.53	2668.76	2848.17	2952.58	11590	701.755	849.219	646.561	651.675	6747	-1.19327	-0.254915	6212	1.08768	0.121249	12513	1.04105	0.0580402	RpS8	43532	Ribosomal protein S8
FBgn0010265	2541.18	3309.91	3151.79	2572.56	11575.4	446.165	2452.25	2237.1	405.811	11596	1.09757	0.134316	13576	-1.0297	-0.0422257	12716	-1.05075	-0.0714258	RpS13	34149	Ribosomal protein S13
FBgn0005593	2684.59	3236.44	2888.89	2684.11	11494	417.097	1152.16	1078.46	272.262	7950	1.1654	0.220827	4934	-1.12561	-0.170701	13396	-1.03037	-0.0431686	RpL7	34352	Ribosomal protein L7
FBgn0002607	2669.36	2969.94	2831.95	2708.8	11180	445.439	929.845	575.956	262.899	10803	1.08698	0.120326	11918	-1.02795	-0.0397771	13037	-1.03162	-0.0449134	RpL19	37995	Ribosomal protein L19
FBgn0004867	2570.62	2979.77	2880.44	2680.68	11111.5	655.42	1775.74	1577.18	726.919	12744	1.06262	0.0876242	13984	-1.01801	-0.0257548	14696	-1.00394	-0.0056664	RpS2	34309	Ribosomal protein S2
FBgn0013678	2566.58	2406.66	2328.25	2972.11	10273.6	1141.26	213.291	382.446	662.436	14714	-1.00359	-0.00517298	11056	-1.03679	-0.0521263	4876	1.26247	0.336244	mt:Cyt-b	192472	mitochondrial Cytochrome b
FBgn0034751	2300.17	2762.45	2627.52	2328.9	10019	452.34	1659.81	1487.11	426.796	11865	1.08347	0.115657	13172	-1.03704	-0.0524727	13741	-1.02971	-0.0422434		NA
FBgn0013675	2296	2867.57	2434.17	2404.41	10002.2	1357.66	116.685	155.057	606.09	2661	1.39495	0.480218	3993	-1.17971	-0.23843	13506	-1.03097	-0.0440058	mt:CoII	192470	mitochondrial Cytochrome c oxidase subunit II
FBgn0002593	2244.68	2560.05	2673.95	2511.01	9989.68	554.273	1945.25	1369.39	404.383	13764	-1.03315	-0.0470441	5218	1.15917	0.213097	14360	1.01324	0.0189766	RpLP1	33214	Ribosomal protein LP1
FBgn0037351	2326.58	2627.83	2317.35	2584.49	9856.25	521.261	1170.37	895.324	545.351	11738	1.07926	0.110048	5642	-1.11686	-0.159451	8545	1.14989	0.20149	RpL13A	40687	Ribosomal protein L13A
FBgn0020618	2359.91	2612.79	2420.18	2409.96	9802.85	328.461	1111.35	884.424	385.128	12826	1.0499	0.0702562	7295	-1.06548	-0.0915004	13321	1.03324	0.0471721	Rack1	34070	Receptor of activated protein kinase C 1
FBgn0026372	2030.31	2685.98	2424.83	2460.35	9601.47	424.606	600.817	660.248	489.44	3420	1.32046	0.401039	4890	-1.11774	-0.160579	13539	1.02597	0.0369955	RpL23A	38208	Ribosomal protein L23A
FBgn0036825	2285.72	2275.77	2318.63	2382.51	9262.63	636.684	1310.17	930.949	665.147	11493	-1.09124	-0.125969	7158	1.08005	0.111098	12278	1.05412	0.076033	RpL26	40060	Ribosomal protein L26
FBgn0011284	1987.82	2716.68	2304.15	2184.93	9193.58	495.287	1071.94	1030.58	170.087	3853	1.33	0.411426	3598	-1.19917	-0.262037	14263	1.01405	0.020132	RpS4	39484	Ribosomal protein S4
FBgn0034743	2217.98	2225.09	2384.52	2334.77	9162.36	310.273	1173.27	840.214	538.962	11435	-1.08562	-0.118524	5304	1.12707	0.172572	14684	1.00382	0.00550554	RpS16	37580	Ribosomal protein S16
FBgn0003884	2639.15	2252.57	1963.96	2259.9	9115.59	178.928	173.075	82.1086	186.968	4329	-1.17095	-0.227683	2659	-1.14767	-0.198705	5646	1.15125	0.203196	alphaTub84B	40848	alpha-Tubulin at 84B
FBgn0003279	2047.73	2469.86	2266.89	2259.85	9044.32	126.951	359.008	428.305	111.228	4189	1.19769	0.260259	4751	-1.09588	-0.132088	14224	1.00991	0.0142229	RpL4	43349	Ribosomal protein L4
FBgn0002622	2281.7	2110.31	2263.98	2315.38	8971.36	260.549	790.252	419.398	258.253	9503	-1.13764	-0.186046	4904	1.12114	0.164967	13337	1.03027	0.0430156	RpS3	42761	Ribosomal protein S3
FBgn0011272	2065.08	2479.09	2203.52	2168.51	8916.2	340.839	487.746	510.3	346.585	5371	1.19604	0.258264	4028	-1.13146	-0.17818	14687	-1.00296	-0.00426348	RpL13	34329	Ribosomal protein L13
FBgn0013672	2002.08	2818.41	2050.55	2028.86	8899.9	2069.99	506.465	861.612	1056.15	1536	1.97081	0.978787	2413	-1.44651	-0.532574	13707	-1.03685	-0.0522105	mt:ATPase6	NA	mitochondrial ATPase subunit 6
FBgn0017579	2159.16	2550.75	2050.94	2011.96	8772.81	476.442	808.87	860.92	372.653	9264	1.1674	0.223296	2325	-1.27573	-0.351327	13569	1.02799	0.0398205	RpL14	38983	Ribosomal protein L14
FBgn0000100	2193.34	2298.79	2045.34	2166.66	8704.14	305.166	518.144	364.8	288.837	13025	1.03581	0.0507548	4362	-1.11686	-0.159454	10714	1.0645	0.0901755	RpLP0	40451	Ribosomal protein LP0
FBgn0031035	2111.08	2267.73	2062.44	2251.17	8692.43	457.174	1142.54	796.048	410.843	14545	1.00762	0.0109568	7495	-1.06304	-0.0881926	9206	1.13095	0.177535		NA
FBgn0003517	2197.91	2104.65	2055.22	2102.4	8460.18	349.5	637.859	607.005	345.717	11841	-1.06597	-0.092164	13330	-1.02346	-0.0334537	12401	1.04277	0.0604258	sta	31106	stubarista
FBgn0002590	2146.84	1975.68	2053.5	2241.58	8417.6	477.849	852.886	635.044	492.654	9992	-1.1356	-0.183449	7098	1.073	0.101652	9981	1.10351	0.142094	RpS5a	32700	Ribosomal protein S5a
FBgn0003941	1964.96	2285.5	2050.58	2063.16	8364.19	447.424	1531.45	1299.25	469.934	13886	1.02906	0.0413274	6848	-1.09894	-0.136107	10161	1.12022	0.163787	RpL40	33629	Ribosomal protein L40
FBgn0000559	2008.84	2214.11	2096.57	2014.77	8334.29	145.724	526.631	422.796	247.358	10773	1.08528	0.118067	8264	-1.05023	-0.0707034	12781	-1.03198	-0.0454103	Ef2b	35422	Elongation factor 2b
FBgn0064225	2040.55	2112.77	1947.73	2142.81	8243.87	324.406	510.942	364.435	383.271	13602	1.02522	0.0359363	6359	-1.07563	-0.105186	9295	1.09964	0.137029	RpL5	3355124	Ribosomal protein L5
FBgn0260441	1990.44	2293.55	2100.61	1812.88	8197.47	309.025	1169.27	1020.94	278.542	12299	1.06756	0.0943141	6927	-1.08336	-0.115508	11265	-1.07781	-0.108106	RpS12	39480	Ribosomal protein S12
FBgn0005533	1849.93	2252.95	1953.72	1935.45	7992.05	417.809	1310.3	981.69	419.894	10881	1.11591	0.158219	5787	-1.1246	-0.169411	12131	1.05753	0.0806921	RpS17	39088	Ribosomal protein S17
FBgn0010410	2032.42	1941.84	1967.31	1978.9	7920.47	347.884	1004.6	718.221	430.095	10173	-1.13549	-0.183311	7502	1.06282	0.0878923	13227	1.03743	0.0530137		NA
FBgn0033912	1876.32	2031.09	1969.38	2027.67	7904.47	359.049	1247.58	1008.17	440.509	13457	-1.04183	-0.0591225	13993	1.01781	0.0254656	10723	1.09972	0.13714	RpS23	36576	Ribosomal protein S23
FBgn0035753	1853.32	2235.82	1983.47	1826.21	7898.81	405.473	1354.19	1135.16	365.965	11527	1.09248	0.127608	6190	-1.11471	-0.156663	14545	1.00766	0.0110039	RpL18	38794	Ribosomal protein L18
FBgn0029785	1876.93	2236.8	2008.83	1765.24	7887.8	373.724	1164.09	1185.52	385.328	11068	1.10987	0.150388	5249	-1.14403	-0.19413	13744	-1.02907	-0.0413345	RpL35	31483	Ribosomal protein L35
FBgn0038834	1833.24	2109.15	2024.99	1860.49	7827.87	414.155	1450.25	1120.28	383.506	14570	1.00776	0.0111587	14274	1.01196	0.0171457	14838	-1.00088	-0.00126794	RpS30	42470	Ribosomal protein S30
FBgn0034753	2112.86	1798.28	1765.64	2034.95	7711.73	341.623	853.373	684.04	667.354	5901	-1.26293	-0.336778	14588	1.00521	0.00750134	8180	1.17044	0.227055	CG2852	37591
FBgn0004922	1824.36	2082.73	1940.72	1795.82	7643.64	388.141	842.784	728.66	209.253	10917	1.09862	0.135688	7301	-1.06561	-0.0916777	13192	-1.03541	-0.0502033		NA
FBgn0001224	2136.59	1915.22	1699.13	1795.32	7546.27	857.884	1078.43	927.602	476.388	9974	-1.16828	-0.224392	6053	-1.12175	-0.16575	9472	1.1384	0.187006	Hsp23	39077	Heat shock protein 23
FBgn0032987	1921.12	1909.93	1679.46	1983.22	7493.74	600.437	702.584	460.623	698.816	14158	-1.01752	-0.0250615	5747	-1.11286	-0.154267	7988	1.16642	0.222088	RpL21	35453	Ribosomal protein L21
FBgn0014026	1910.64	1829.44	1851.02	1819.87	7410.96	181.247	266.093	141.475	177.948	11722	-1.04913	-0.0691936	12547	1.01809	0.0258665	13646	-1.01777	-0.0254114	RpL7A	31588	Ribosomal protein L7A
FBgn0024939	1727.79	1756.61	1701.92	1818.16	7004.48	142.998	585.087	290.121	213.633	13853	-1.02033	-0.0290397	14635	-1.00347	-0.00500191	10438	1.07327	0.102018		NA
FBgn0019936	1343.68	2232.59	1883.73	1476.63	6936.63	413.406	1697.22	1542.55	379.057	3178	1.42082	0.506725	4578	-1.22245	-0.289778	13038	-1.04886	-0.068827	RpS20	42464	Ribosomal protein S20
FBgn0039359	1539.07	2048.36	1824.91	1505.34	6917.69	345.93	1222.46	1300.76	313.948	9384	1.21318	0.278799	4817	-1.18078	-0.239745	12949	-1.04712	-0.066432	RpL27	43103	Ribosomal protein L27
FBgn0034138	1652.68	2086.75	1662.86	1499.62	6901.91	374.65	1219.52	1043.31	272.843	10205	1.15446	0.20722	3069	-1.27827	-0.354195	14421	1.01115	0.0159908	RpS15	36851	Ribosomal protein S15
FBgn0010411	1569.27	1741.87	1678.08	1857.03	6846.24	209.674	894.971	513.163	224.871	14227	1.01612	0.0230771	13392	1.02632	0.0374803	8874	1.13632	0.184372	RpS18	37292	Ribosomal protein S18
FBgn0010078	1837.62	1398.84	1480.65	2054.84	6771.95	1037.47	595.566	307.936	894.212	6468	-1.26172	-0.335388	6236	1.11054	0.151255	6643	1.32583	0.406897	RpL23	37628	Ribosomal protein L23
FBgn0024733	1703.82	1704.53	1491.14	1804.72	6704.2	299.947	374.856	294.571	313.625	14744	-1.00259	-0.00372482	3887	-1.14003	-0.189065	5249	1.21065	0.275782	RpL10	43864	Ribosomal protein L10
FBgn0030136	1561.36	1714.86	1687.44	1618.48	6582.15	342.206	1052.92	910.181	301.81	14327	-1.01556	-0.0222727	14045	1.0168	0.0240351	13174	1.04214	0.0595432	RpS28b	31897	Ribosomal protein S28b
FBgn0029176	1587.45	1680.99	1657.43	1594.95	6520.82	177.231	298.36	263.246	238.898	12019	1.04982	0.0701452	13839	-1.01223	-0.0175315	12247	-1.03797	-0.0537611	Ef1gamma	44791	Ef1gamma
FBgn0000150	1467.75	1797.4	1713.19	1512.02	6490.36	289.906	1473.45	1223.27	141.329	14609	-1.00743	-0.0106836	14439	1.00941	0.013517	13440	1.04116	0.0581941	awd	43739	abnormal wing discs
FBgn0030616	1474.38	1693.88	1681.27	1639.36	6488.9	138.689	1299.35	963.544	332.672	13089	-1.05672	-0.079592	7454	1.07569	0.105262	11614	1.07989	0.110889	RpL37a	32446	Ribosomal protein L37a
FBgn0032518	1623.49	1624.25	1564.18	1656.46	6468.38	351.549	534.815	290.829	345.601	13800	-1.02369	-0.0337833	14364	-1.00796	-0.0114409	11648	1.05765	0.0808637	RpL24	34754	Ribosomal protein L24
FBgn0036213	1560.35	1606.04	1630.39	1646.67	6443.45	368.452	739.766	607.761	341.831	14194	-1.017	-0.0243237	11259	1.03862	0.0546649	13027	1.03976	0.0562442	RpL10Ab	39338	Ribosomal protein L10Ab
FBgn0015756	1656.33	1623.87	1568.16	1590.33	6438.7	240.698	449.079	421.997	253.944	13076	-1.03852	-0.0545264	10968	-1.0338	-0.0479624	13214	1.03038	0.0431718	RpL9	34526	Ribosomal protein L9
FBgn0013325	1380.47	1715.3	1536.18	1617.01	6248.97	228.741	1038.98	552.895	292.196	10895	1.11092	0.151758	13267	-1.0317	-0.0450301	11046	1.08433	0.116805	RpL11	37235	Ribosomal protein L11
FBgn0034802	1403.32	1655.97	1614.42	1529.76	6203.48	196.191	254.55	345.345	350.868	6627	1.17639	0.234371	10630	-1.03457	-0.0490243	11889	-1.05121	-0.072052	CG3800	37646
FBgn0037874	1524.54	1609.13	1433.99	1573.7	6141.36	196.937	451.667	400.332	237.813	13336	1.03364	0.0477354	4648	-1.12183	-0.165852	8817	1.11609	0.158456	Tctp	41341	Translationally controlled tumor protein
FBgn0022893	1456.64	1520.71	1481.48	1507.98	5966.81	42.5311	191.633	159.261	122.36	12543	1.03692	0.0522984	11208	-1.02462	-0.0350888	13040	1.024	0.0342148	Df31	35418	Decondensation factor 31
FBgn0039300	1351.09	1759.9	1527.2	1310.79	5948.98	168.95	784.443	660.364	60.352	6389	1.22299	0.290412	4606	-1.14754	-0.198549	10376	-1.09145	-0.126245	RpS27	43039	Ribosomal protein S27
FBgn0010412	1361.35	1700.81	1430.91	1354.09	5847.17	247.284	760.247	735.958	173.261	9259	1.18497	0.244845	3438	-1.2148	-0.280719	13760	1.026	0.0370272	RpS19a	32635	Ribosomal protein S19a
FBgn0031980	1645.28	1245.86	1279.53	1594.79	5765.45	879.85	556.9	399.541	715.379	5878	-1.28829	-0.365457	7610	1.06369	0.0890716	7678	1.21204	0.277442	RpL36A	34098	Ribosomal protein L36A
FBgn0034967	1483.42	1276.89	1318.6	1485.13	5564.04	183.952	364.428	171.052	217.038	5709	-1.19205	-0.253441	7043	1.06083	0.0851895	8230	1.12327	0.1677	eIF-5A	37846	eIF-5A
FBgn0016726	1390.58	1446.46	1256.42	1449.09	5542.56	646.433	1045.23	731.988	575.471	13246	-1.05435	-0.0763482	7212	-1.09069	-0.125236	8179	1.22098	0.288037	RpL29	37430	Ribosomal protein L29
FBgn0037328	1224.94	1537.47	1505.21	1269.27	5536.9	280.846	1132.79	973.422	257.235	12472	1.07396	0.102943	13890	1.02146	0.0306394	12494	-1.05295	-0.0744353	RpL35A	40654	Ribosomal protein L35A
FBgn0033699	1323.16	1379.09	1279.44	1329.08	5310.77	263.266	601.729	462.098	237.812	14588	-1.00647	-0.00930765	7587	-1.05668	-0.0795391	11306	1.07203	0.100351	RpS11	36321	Ribosomal protein S11
FBgn0039857	1236.77	1428.31	1334.78	1309.42	5309.27	128.024	398.917	457.75	160.515	9646	1.12874	0.174715	6175	-1.08494	-0.117622	14106	1.01488	0.021305	RpL6	43723	Ribosomal protein L6
FBgn0003274	1425.41	1084.87	1191.66	1533.05	5234.99	402.804	409.84	160.999	344.527	2741	-1.34079	-0.423079	4249	1.15123	0.203181	4912	1.26606	0.340348	RpLP2	36855	Ribosomal protein LP2
FBgn0001226	1727.17	1084.61	1103.36	1318.48	5233.63	456.261	136.256	218.533	173.974	1396	-1.56294	-0.644258	14143	1.00984	0.014131	5342	1.2042	0.26807	Hsp27	39078	Heat shock protein 27
FBgn0000042	1481.39	1324.1	1131.33	1124.81	5061.63	93.2369	129.465	43.3213	134.461	7614	-1.12031	-0.163892	2426	-1.16882	-0.22505	14445	-1.00606	-0.00871758	Act5C	31521	Actin 5C
FBgn0001219	1173.39	1329.73	1269.94	1260.52	5033.58	110.36	72.7973	100.362	132.041	6724	1.13415	0.181613	7879	-1.04903	-0.0690544	14278	-1.00845	-0.012141	Hsc70-4	41840	Heat shock protein cognate 4
FBgn0040007	1230.39	1357.91	1067.19	1325.22	4980.71	292.047	275.737	220.837	356.071	9976	1.11338	0.154943	1949	-1.27418	-0.349564	4978	1.2325	0.301586	RpL38	3355144	Ribosomal protein L38
FBgn0086472	1261.47	1250.54	1079.8	1285.8	4877.61	471.382	386.451	330.477	472.625	14517	1.00822	0.0118067	4439	-1.15906	-0.21296	7661	1.17969	0.238405	RpS25	41343	Ribosomal protein S25
FBgn0026170	1131.17	1412.43	1266.29	1044.57	4854.45	192.098	919.5	971.29	90.4025	11477	1.10127	0.139163	4866	-1.18264	-0.242014	14688	1.00424	0.00610953	smt3	33981	smt3
FBgn0029897	1165.07	1271.25	1225.73	1186.99	4849.03	193.816	693.859	548.911	196.535	14866	-1.00011	-0.000161562	14613	-1.00478	-0.00687641	13878	1.02396	0.0341548	RpL17	31613	Ribosomal protein L17
FBgn0034968	1091.3	1183.17	1274.8	1193.2	4742.47	234.796	720.067	683.055	204.253	14149	-1.01961	-0.0280142	6413	1.10546	0.144643	14267	1.01544	0.0221011	RpL12	45329	Ribosomal protein L12
FBgn0001233	1235.04	1183.04	1090.66	1167.15	4675.91	49.1111	180.015	208.085	65.9763	12004	-1.04856	-0.0684133	5130	-1.08865	-0.122542	9609	1.08011	0.11118	Hsp83	38389	Heat shock protein 83
FBgn0010198	1090.5	1253.93	1111.89	1157.87	4614.19	223.256	544.857	394.03	218.393	11096	1.09435	0.130069	5926	-1.10403	-0.142776	11275	1.07195	0.100231	RpS15Aa	44150	Ribosomal protein S15Aa
FBgn0017545	1262.46	1116.85	1040.59	1186.1	4606	214.26	301.393	229.888	163.551	8019	-1.14622	-0.196884	7013	-1.06345	-0.0887481	7498	1.14981	0.201396	RpS3A	43768	Ribosomal protein S3A
FBgn0015288	1137.13	1070.83	1283.11	1086.04	4577.1	83.5022	38.8749	25.2983	116.076	10667	-1.06317	-0.0883756	1967	1.19853	0.261263	4347	-1.1825	-0.241839	RpL22	31022	Ribosomal protein L22
FBgn0004432	1183.62	1177.81	1091.32	1113.37	4566.12	197.222	500.685	459.44	84.171	12382	-1.06077	-0.0851176	6908	-1.07783	-0.108124	10698	1.08446	0.116973	Cyp1	32595	Cyclophilin 1
FBgn0020910	1016.91	1207.68	1087.01	1026.58	4338.17	184.674	469.206	395.444	186.856	9661	1.14313	0.192987	5788	-1.10566	-0.144914	13607	-1.02692	-0.0383301	RpL3	41347	Ribosomal protein L3
FBgn0004413	977.83	1052.97	1135.25	1007.02	4173.07	206.049	771.346	580.752	161.754	11420	-1.10197	-0.140084	4552	1.1963	0.258585	13057	-1.04546	-0.0641377		NA
FBgn0039757	1002.82	1095.18	1071.68	971.315	4141	195.31	408.321	571.95	180.532	12585	1.06028	0.0844394	7256	-1.07177	-0.0999997	13995	-1.02043	-0.0291829	RpS7	43594	Ribosomal protein S7
FBgn0000043	1067.41	1105.67	958.381	1006.83	4138.29	135.982	209.765	207.44	111.93	13422	1.02723	0.0387603	3001	-1.15861	-0.212392	10612	1.06517	0.0910857	Act42A	35526	Actin 42A
FBgn0001942	978.429	1035.09	966.229	1103.49	4083.24	43.5574	33.0062	33.3093	117.299	10903	1.05858	0.082126	5362	-1.07061	-0.0984277	6084	1.13389	0.181281	eIF-4a	33835	Eukaryotic initiation factor 4a
FBgn0031453	1012.09	1063.89	1013.32	974.44	4063.74	77.3086	357.331	279.992	83.9364	14390	1.01018	0.0146109	10425	-1.03701	-0.0524229	14321	-1.01108	-0.0159008	CG9894	33462
FBgn0003887	1107.42	999.675	981.519	968.996	4057.61	126.605	298.236	241.524	125.883	8217	-1.14003	-0.189072	14238	-1.00906	-0.0130114	14571	1.00514	0.00739901	betaTub56D	37238	beta-Tubulin at 56D
FBgn0010408	1006.45	956.891	1023.04	1062.13	4048.51	194.655	478.346	279.285	203.87	10025	-1.13677	-0.184935	4931	1.13937	0.188235	12436	1.0479	0.0675079	RpS9	39108	Ribosomal protein S9
FBgn0025286	891.168	1174.07	965.103	971.387	4001.73	228.976	732.317	565.098	214.351	9548	1.1946	0.256527	4299	-1.20215	-0.265611	10645	1.10347	0.142046	RpL31	35988	Ribosomal protein L31
FBgn0005585	1082.96	858.482	940.231	1020.84	3902.51	113.497	150.207	138.828	18.9993	3405	-1.27012	-0.344964	4634	1.09983	0.137284	8775	1.09559	0.13171	Crc	41166	Calreticulin
FBgn0004362	968.441	877.328	893.637	972.901	3712.31	113.192	140.188	155.482	122.553	8638	-1.11025	-0.150888	13432	1.01692	0.0242076	8850	1.09842	0.135424	HmgD	37481	High mobility group protein D
FBgn0028737	763.034	978.376	922.18	1046.68	3710.27	135.75	498.543	437.311	200.784	9274	1.1903	0.251326	9930	-1.0489	-0.0688755	7494	1.20487	0.268883	Ef1beta	45249	Elongation factor 1 beta
FBgn0037686	919.87	879.854	852.345	914.315	3566.38	284.22	324.955	280.77	288.161	12626	-1.05733	-0.0804325	13522	-1.02349	-0.0335009	11006	1.07937	0.110186	RpL34b	41120	Ribosomal protein L34b
FBgn0052477	837.738	916.544	893.662	690.903	3338.85	143.522	360.985	321.595	58.8476	13074	1.0482	0.0679155	14098	-1.01395	-0.0199861	6912	-1.24089	-0.311378		NA
FBgn0002579	844.631	791.022	770.403	892.447	3298.5	264.389	306.766	192.693	251.456	11396	-1.0851	-0.117824	14773	1.00182	0.00262378	8152	1.15253	0.204808	RpL36	31009	Ribosomal protein L36
FBgn0039830	807.77	933.184	798.81	739.372	3279.14	104.908	257.176	259.839	45.091	9491	1.13127	0.17794	3013	-1.18083	-0.239796	12517	-1.03805	-0.0538766	CG1746	43693
FBgn0004828	739.824	819.497	851.78	824.543	3235.64	47.3929	92.9225	116.966	119.708	8576	1.10452	0.143416	8725	1.03833	0.0542645	12357	-1.03316	-0.0470686	His3.3B	33736	Histone H3.3B
FBgn0000308	785.036	901.537	792.3	750.764	3229.64	55.6408	265.312	288.761	37.9945	10050	1.11507	0.157135	3753	-1.15918	-0.213105	14741	-1.00234	-0.00337352	chic	33834	chickadee
FBgn0013954	673.46	913.818	840.335	767.148	3194.76	129.537	797.648	701.078	163.988	12824	1.07026	0.097964	7748	-1.06567	-0.091761	10179	1.13281	0.179905	FK506-bp2	37214	FK506-binding protein 2
FBgn0003360	826.162	824.227	702.309	745.264	3097.96	94.2548	4.95967	31.3687	19.7526	14581	1.00383	0.0055188	2175	-1.17535	-0.233087	9702	1.06359	0.0889404	sesB	32007	stress-sensitive B
FBgn0001197	665.333	793.541	762.147	782.472	3003.49	128.288	469.629	428.211	144.107	12277	1.07306	0.101736	13501	-1.02783	-0.0396021	9762	1.1258	0.170948	His2Av	43229	Histone H2A variant
FBgn0011726	754.906	735.502	691.84	757.166	2939.41	211.959	381.707	353.297	126.872	11771	-1.08358	-0.115808	7668	-1.0595	-0.0833812	8170	1.17914	0.237737	tsr	37841	twinstar
FBgn0014163	762.31	731.275	733.895	667.11	2894.59	152.658	142.479	193.911	217.435	13278	-1.03873	-0.0548211	14555	-1.00524	-0.00754306	9418	-1.1128	-0.154197	fax	39826	failed axon connections
FBgn0086710	709.326	803.147	706.325	671.856	2890.65	198.025	585.853	415.334	179.03	14385	-1.0148	-0.0211909	7385	-1.07995	-0.110968	13373	1.04167	0.0588977	RpL30	44059	Ribosomal protein L30
FBgn0033663	765.058	705.471	672.218	740.223	2882.97	22.2147	9.55955	24.9271	46.626	8749	-1.0838	-0.116095	7772	-1.04942	-0.0695966	6716	1.09758	0.134323	ERp60	36270	ERp60
FBgn0023170	732.394	701.09	686.857	751.959	2872.3	296.964	432.98	314.739	360.506	11290	-1.1107	-0.15147	13127	1.0433	0.0611571	11635	1.07993	0.110944	RpL39	37849	Ribosomal protein L39
FBgn0035422	605.37	802.367	746.612	601.736	2756.09	115.391	531.202	489.263	72.8566	10035	1.16733	0.223218	7475	-1.07261	-0.101128	11472	-1.08168	-0.113273	RpL28	38397	Ribosomal protein L28
FBgn0003031	666.618	707.073	737.519	626.782	2737.99	172.442	201.82	196.564	232.347	12817	1.05332	0.0749477	9740	1.04818	0.0678911	7329	-1.20282	-0.266422		NA
FBgn0020238	710.848	690.865	635.405	645.952	2683.07	15.3482	77.0504	114.189	72.2023	12739	-1.03576	-0.0506921	4664	-1.09599	-0.132236	12464	1.0308	0.0437652	14-3-3epsilon	42186	14-3-3epsilon
FBgn0014002	789.177	634.737	583.353	643.293	2650.56	50.7489	84.5735	74.1646	51.461	3435	-1.24425	-0.315274	4951	-1.08712	-0.120511	8127	1.10138	0.139317	Pdi	39651	Protein disulfide isomerase
FBgn0013679	669.335	638.532	690.401	542.652	2540.92	609.658	28.369	102.613	317.143	8887	1.32117	0.401814	7656	1.07483	0.104114	6754	-1.4588	-0.544784	mt:ND1	192473	mitochondrial NADH-ubiquinone oxidoreductase chain 1
FBgn0004403	597.341	598.377	630.72	635.861	2462.3	137.326	327.215	224.386	158.58	11643	-1.08489	-0.117543	5768	1.11885	0.162022	13635	1.03024	0.0429783	RpS14a	47219	Ribosomal protein S14a
FBgn0028696	616.168	614.517	555.688	615.124	2401.5	214.63	340.396	235.713	180.99	12929	-1.05693	-0.0798849	7608	-1.06254	-0.0875144	9316	1.13858	0.187233		NA
FBgn0028373	610.878	598.273	580.925	588.545	2378.62	75.9603	199.754	179.277	74.4555	12489	-1.05635	-0.0790931	13504	-1.02203	-0.0314343	12571	1.0411	0.0581038	inx3	44266	innexin 3
FBgn0016685	513.531	624.164	583.63	608.646	2329.97	89.0093	231.262	201.722	69.2529	7643	1.17377	0.231149	7320	-1.06254	-0.0875192	10469	1.08401	0.116384	Nlp	43560	Nucleoplasmin
FBgn0026084	584.468	593.796	548.239	474.398	2200.9	71.7923	118.304	165.645	49.7516	14564	1.00565	0.00812368	5085	-1.10355	-0.142149	8438	-1.11764	-0.16045	cib	31359	ciboulot
FBgn0013682	511.814	559.324	573.064	552.043	2196.25	122.643	194.942	224.849	146.459	12293	1.06811	0.0950578	14194	1.0128	0.0183479	14736	-1.00283	-0.00408081		NA
FBgn0032400	548.34	556.986	600.464	487.355	2193.14	112.21	299.031	290.864	80.9199	12338	-1.06837	-0.0954102	6776	1.09009	0.124441	9176	-1.13851	-0.187144	CG6770	34621
FBgn0002626	510.694	627.551	535.855	496.276	2170.38	108.351	372.539	305.105	113.466	10965	1.11622	0.158627	4991	-1.15987	-0.213962	14387	1.01206	0.0172931	RpL32	43573	Ribosomal protein L32
FBgn0086904	512.509	585.62	513.135	545.273	2156.54	70.6889	190.277	167.124	43.1243	10202	1.11076	0.151553	4163	-1.14273	-0.192483	9597	1.1008	0.138559	Nacalpha	36409	Nascent polypeptide associated complex protein alpha subunit
FBgn0000253	620.726	489.514	526.381	517.921	2154.54	88.9446	73.6279	80.2297	177.249	4104	-1.26616	-0.340457	6620	1.07607	0.105767	12027	-1.05111	-0.0719178	Cam	36329	Calmodulin
FBgn0011211	571.002	537.18	521.001	500.885	2130.07	88.188	36.0492	48.0087	38.9789	11314	-1.0566	-0.0794229	9074	-1.03366	-0.0477667	11984	-1.03754	-0.0531723	blw	37617	bellwether
FBgn0013981	506.563	566.013	505.088	534.601	2112.27	95.3705	419.933	338.87	128.308	13165	-1.05477	-0.0769328	7228	-1.08681	-0.120095	8421	1.19727	0.259745	His4r	3772708	Histone H4 replacement
FBgn0015268	491.107	486.892	504.23	501.068	1983.3	56.983	81.0421	83.1445	20.4442	13879	-1.01676	-0.0239838	9124	1.03593	0.0509269	14484	1.00572	0.0082311	Nap1	37798	Nucleosome assembly protein 1
FBgn0053328	444.144	548.402	478.008	436.525	1907.08	90.393	61.3226	43.5048	76.4042	3612	1.24601	0.317321	3162	-1.14857	-0.199837	8835	-1.09935	-0.136651		NA
FBgn0015521	395.365	526.324	508.646	449.075	1879.41	114.585	420.994	260.898	116.054	11804	1.09007	0.124416	6441	1.11784	0.160718	12151	-1.06465	-0.0903735	RpS21	33487	Ribosomal protein S21
FBgn0022959	496.953	447.596	487.226	422.003	1853.78	100.03	27.9899	18.6988	44.2005	8595	-1.10355	-0.142158	4936	1.08976	0.124014	5894	-1.15582	-0.208914	yps	39377	ypsilon schachtel
FBgn0013684	436.544	418.687	516.391	468.163	1839.78	284.929	100.497	178.266	152.544	11481	1.09868	0.135773	4348	1.20719	0.271657	10736	-1.10372	-0.142369	mt:ND5	NA	mitochondrial NADH-ubiquinone oxidoreductase chain 5
FBgn0038149	430.452	469.343	441.7	477.44	1818.94	48.8922	83.6104	105.794	81.1588	10824	1.08286	0.11485	6353	-1.07374	-0.102641	9596	1.09003	0.124369	CG9796	41650
FBgn0011217	497.571	469.573	407.46	429.659	1804.26	16.1568	25.1578	37.7657	62.8264	11047	-1.06011	-0.0842145	2573	-1.15627	-0.209484	10380	1.0562	0.0788836	eff	41785	effete
FBgn0010217	466.959	436.098	420.695	455.251	1779	53.0376	53.1408	46.3796	24.443	10794	-1.06692	-0.0934519	8804	-1.03587	-0.0508496	8927	1.08472	0.117323	ATPsyn-beta	43829	ATP synthase-beta
FBgn0004838	488.669	432.872	449.005	397.394	1767.94	236.334	254.008	249.603	209.377	9875	-1.23068	-0.299454	7816	1.06351	0.0888326	12105	-1.07409	-0.103109	Hrb27C	33968	Heterogeneous nuclear ribonucleoprotein at 27C
FBgn0037728	440.117	437.736	432.511	420.974	1731.34	49.8072	151.064	130.287	20.8347	12843	-1.04509	-0.0636263	14756	-1.00186	-0.00267516	14385	1.00997	0.0143187	CG16817	41173
FBgn0004401	421.755	425.183	449.557	420.999	1717.49	41.9111	51.4786	61.1395	54.9679	14460	1.00677	0.00972942	6793	1.05679	0.0796901	10165	-1.06655	-0.0929522	Pep	45961	Protein on ecdysone puffs
FBgn0029002	418.876	411.224	414.999	417.058	1662.16	74.4027	158.502	149.855	77.9821	12451	-1.05855	-0.0820944	13989	1.01463	0.0209518	13144	1.03627	0.0513943	miple2	44787	miple2
FBgn0000412	412.462	424.728	416.031	397.945	1651.17	56.0086	115.174	80.9634	62.9906	14419	1.00892	0.0128155	14284	-1.00814	-0.0117005	12547	-1.03559	-0.0504529	D1	41095	D1 chromosomal protein
FBgn0032198	414.585	384.082	408.242	432.576	1639.49	64.7361	193.351	157.352	49.3305	9457	-1.16495	-0.220272	6200	1.09901	0.1362	9779	1.11236	0.153621	eEF1delta	34363	eEF1delta
FBgn0035370	450.797	377.702	378.25	402.385	1609.13	53.6785	30.0683	27.6762	62.6805	4099	-1.19122	-0.252438	14666	1.00242	0.00348214	10373	1.05979	0.0837827	CG1240	38341
FBgn0001218	461.457	391.858	360.09	364.336	1577.74	27.8961	75.141	55.2953	34.7091	4938	-1.18603	-0.246136	5481	-1.0832	-0.115294	13788	1.01646	0.0235495	Hsc70-3	32133	Heat shock protein cognate 3
FBgn0011823	414.722	396.593	376.843	385.279	1573.44	41.7806	53.2798	18.8189	39.9	11536	-1.05124	-0.0720966	7948	-1.04551	-0.0642094	13094	1.02312	0.0329689	Pen	34338	Pendulin
FBgn0030955	440.274	368.922	367.874	380.217	1557.29	92.5023	155.812	123.907	62.6683	5282	-1.24779	-0.319372	13733	1.01886	0.0269539	11556	1.06468	0.0904171	CG6891	32865
FBgn0000370	398.198	415.365	354.079	383.013	1550.65	7.40354	13.6955	21.9268	25.3754	11622	1.04367	0.0616696	2100	-1.17552	-0.233297	8590	1.07966	0.110575	crc	47767	cryptocephal
FBgn0020255	393.122	386.287	368.98	392.036	1540.42	15.4729	34.3713	50.16	42.3385	13543	-1.02044	-0.0291953	7842	-1.05137	-0.0722737	9687	1.07002	0.0976397	ran	44072	ran
FBgn0004177	404.017	355.4	378.091	365.024	1502.53	58.7759	16.5004	58.3732	80.0016	8063	-1.1283	-0.174147	6861	1.05961	0.0835315	12071	-1.04189	-0.0592096	mts	45959	microtubule star
FBgn0039406	355.112	411.923	371.856	338.557	1477.45	78.1438	234.714	253.931	67.016	12718	1.06462	0.0903394	5060	-1.16218	-0.216828	12773	1.04763	0.0671256	RpL34a	43169	Ribosomal protein L34a
FBgn0086357	403.139	371.098	334.12	365.737	1474.09	59.7103	7.22713	9.11774	47.7757	10279	-1.07646	-0.106296	3764	-1.11113	-0.152024	8691	1.08684	0.120137	Sec61alpha	33905	Sec61alpha
FBgn0037270	352.49	369.595	348.258	398.232	1468.57	66.4303	184.308	150.629	110.712	14077	-1.02039	-0.0291252	10882	-1.04282	-0.0604917	8028	1.17771	0.235986	CG9769	40587
FBgn0003261	369.587	347.523	374.181	357.165	1448.46	56.9516	63.4038	71.581	58.9599	11545	-1.065	-0.0908513	6207	1.07647	0.106304	11952	-1.04759	-0.0670693	Rm62	40739	Rm62
FBgn0028327	406.357	359.384	341.342	327.633	1434.72	58.9454	79.0308	60.7931	40.2546	7865	-1.14032	-0.189443	8456	-1.04648	-0.0655388	12290	-1.0397	-0.0561607	l(1)G0320	326234	lethal (1) G0320
FBgn0027108	370.917	378.874	349.216	333.568	1432.58	50.4559	76.112	58.8609	49.8871	14041	1.0159	0.0227537	5958	-1.08017	-0.111253	12085	-1.04389	-0.0619695	inx2	31646	innexin 2
FBgn0010228	365.959	390.221	328.461	333.292	1417.93	52.5844	165.599	133.257	15.7338	14396	1.01183	0.0169671	3610	-1.195	-0.257005	10667	1.08624	0.119346	HmgZ	37480	HMG protein Z
FBgn0033691	315.718	410.252	346.714	322.255	1394.94	116.324	381.134	302.862	69.106	13977	1.02935	0.041728	6233	-1.14168	-0.191155	9650	1.16375	0.218779	CG8860	36310
FBgn0010638	355.274	363.012	322.914	351.379	1392.58	69.1523	220.792	185.488	72.8134	11678	-1.08733	-0.120791	6226	-1.11319	-0.154698	7974	1.1967	0.259067	Sec61beta	46080	Sec61beta
FBgn0002525	348.673	338.014	352.757	343.924	1383.37	58.6323	54.9873	76.0602	73.808	13311	-1.03253	-0.0461839	9826	1.0377	0.0533894	13674	-1.02195	-0.0313194	Lam	33782	Lamin
FBgn0039562	375.477	326.951	322.039	352.124	1376.59	13.9526	10.5332	23.8958	30.7733	5028	-1.14789	-0.198989	12554	-1.01578	-0.0225921	8085	1.0891	0.123139	Gp93	43354	Glycoprotein 93
FBgn0046763	358.167	383.629	306.238	322.352	1370.38	89.1534	106.017	77.3301	47.0298	12093	1.0596	0.0835177	2232	-1.24599	-0.317297	10932	1.06931	0.09668	CG17278	50050
FBgn0004404	343.835	311.161	346.377	364.285	1365.66	53.6122	182.969	103.568	73.7301	6653	-1.22624	-0.294242	3555	1.20667	0.271036	11479	1.0711	0.0990893	RpS14b	47219	Ribosomal protein S14b
FBgn0024294	492.79	282.572	255.394	312.826	1343.58	144.694	119.595	110.699	102.681	1408	-1.7972	-0.845755	5993	-1.11605	-0.158402	7007	1.26051	0.334008	Spn43Aa	45041	Serine protease inhibitor 43Aa
FBgn0000181	336.561	328.467	328.92	344.311	1338.26	37.4553	136.804	113.985	57.5586	11451	-1.08128	-0.112743	13744	1.01835	0.0262295	10879	1.07786	0.108163	bic	45827	bicaudal
FBgn0029506	302.189	351.186	331.372	327.714	1312.46	93.2289	38.1254	49.13	83.5687	6114	1.18964	0.25053	6977	-1.06458	-0.09028	13353	-1.02812	-0.0400023	Tsp42Ee	35614	Tetraspanin 42Ee
FBgn0004103	338.602	330.877	313.512	319.985	1302.98	18.303	20.3504	36.5598	9.9842	13192	-1.02412	-0.0343819	6032	-1.06012	-0.0842213	12407	1.02727	0.0388189	Pp1-87B	49260	Protein phosphatase 1 at 87B
FBgn0037245	323.17	325.341	338.536	315.305	1302.35	32.6109	70.5918	74.3089	38.0679	14597	-1.00496	-0.00713167	9205	1.04086	0.0577803	10949	-1.0628	-0.0878719		NA
FBgn0261341	351.615	336.371	339.277	271.258	1298.52	80.5627	58.4677	75.8792	77.0439	13006	-1.04039	-0.0571211	14819	1.00089	0.00128743	4217	-1.26187	-0.335564	verm	40149	vermiform
FBgn0000117	345.894	306.903	313.964	321.896	1288.66	42.8013	58.3807	70.9949	31.4937	8087	-1.13471	-0.182326	13406	1.01863	0.0266251	12361	1.03854	0.0545553	arm	31151	armadillo
FBgn0034237	308.427	331.838	314.683	312.089	1267.04	23.9107	5.79276	5.86801	24.4277	9053	1.07549	0.104998	6322	-1.05442	-0.0764509	14053	-1.00949	-0.013629	eIF3-S9	36981	eIF3-S9
FBgn0013272	321.272	323.328	328.033	288.342	1260.98	33.9013	92.8035	94.1856	23.6078	14055	-1.01792	-0.0256219	13833	1.01546	0.0221272	9255	-1.11022	-0.150845	Gp150	37549	Gp150
FBgn0003607	282.374	343.466	315.681	313.727	1255.25	52.032	209.263	180.742	44.3182	11580	1.08942	0.123557	7328	-1.07535	-0.104804	10549	1.10215	0.14032	Su(var)205	34119	Suppressor of variegation 205
FBgn0035423	322.236	334.198	275.85	317.286	1249.57	61.0356	127.264	125.788	31.5392	14745	1.00304	0.00437885	2796	-1.23791	-0.307902	6865	1.2334	0.302639	CG17737	38398
FBgn0013269	310.185	281.272	315.504	341.37	1248.33	33.9329	73.4718	60.0516	29.7433	8300	-1.12614	-0.171381	3738	1.13539	0.183189	9164	1.09658	0.133008	FK506-bp1	41860	FK506-binding protein 1
FBgn0000575	323.018	322.423	296.681	302.309	1244.43	7.48813	7.47287	12.648	29.7557	14751	-1.0017	-0.00245288	4298	-1.08707	-0.120451	13307	1.0185	0.0264397	emc	38091	extra macrochaetae
FBgn0004646	314.185	326.095	301.978	290.539	1232.8	56.7119	46.0031	22.2979	38.7366	12281	1.04471	0.0630958	5800	-1.0758	-0.105416	11828	-1.04429	-0.0625164	ogre	45382	optic ganglion reduced
FBgn0001149	265.596	351.205	299.78	305.782	1222.36	57.6476	196.107	157.19	64.8814	9023	1.217	0.283334	4883	-1.15858	-0.212357	10675	1.09688	0.133404	GstD1	41503	Glutathione S transferase D1
FBgn0003462	292.58	319.221	285.571	311.35	1208.72	46.2413	192.135	152.545	65.5233	14067	-1.02156	-0.030775	6826	-1.0914	-0.126186	8365	1.17481	0.232423	Sod	39251	Superoxide dismutase
FBgn0040284	312.145	298.395	286.833	306.21	1203.58	22.6256	20.3357	6.4702	2.48061	11406	-1.0453	-0.0639191	8029	-1.03728	-0.0528101	9136	1.06803	0.0949478	SF2	53443	SF2
FBgn0025700	315.468	311.135	275.102	300.382	1202.09	109.659	191.253	139.64	103.334	11232	-1.10835	-0.148419	7109	-1.08662	-0.119853	9244	1.14909	0.200498	CG5885	34314
FBgn0010621	320.822	280.654	290.864	304.361	1196.7	18.1703	6.7856	17.0576	29.9785	5175	-1.14401	-0.194096	8216	1.03639	0.0515642	10969	1.04696	0.0662027	Cct5	36308	T-complex Chaperonin 5
FBgn0001225	315.241	316.807	278.824	269.117	1179.99	49.3087	152.96	155.733	66.0197	12420	-1.06599	-0.0921891	4586	-1.16706	-0.222883	12452	1.05057	0.0711681	Hsp26	39075	Heat shock protein 26
FBgn0016120	281.252	322.863	302.098	273.273	1179.49	60.3988	220.104	226.949	34.6363	14660	1.00585	0.00841952	6727	-1.10556	-0.144783	11512	1.08379	0.11609	ATPsyn-d	42291	ATP synthase, subunit d
FBgn0011016	312.306	303.676	257.238	301.165	1174.39	57.4354	118.827	102.978	94.2271	11913	-1.07296	-0.101595	3799	-1.18519	-0.245115	7266	1.19895	0.261767	SsRbeta	39768	Signal sequence receptor beta
FBgn0025582	299.306	303.623	288.715	281.717	1173.36	68.7182	86.2693	75.7396	61.5899	14835	-1.00078	-0.00113007	8885	-1.04797	-0.0675915	14100	-1.01516	-0.0217048	Int6	39877	Int6 homologue
FBgn0015766	323.235	289.882	281.645	276.177	1170.94	52.0051	7.73704	15.4884	48.3684	8511	-1.1057	-0.144959	10130	-1.0298	-0.0423624	12334	-1.03278	-0.0465374	Msr-110	38629	Msr-110
FBgn0027932	297.035	300.85	289.185	280.83	1167.9	48.5843	52.4756	54.9114	37.1231	14252	1.01147	0.0164537	8686	-1.04292	-0.0606325	13580	-1.02182	-0.031141	Akap200	34170	A kinase anchor protein 200
FBgn0028473	254.774	286.817	332.973	289.217	1163.78	23.5291	54.565	60.5716	34.7448	8474	1.11733	0.160058	2867	1.16281	0.217621	7099	-1.14817	-0.199341	CG8801	35963
FBgn0063127	75.4228	413.874	425.119	246.25	1160.67	17.5771	397.055	475.921	114.581	403	4.03695	2.01327	7028	-1.11799	-0.160911	8843	-1.23608	-0.305773	pncr002:3R	NA	putative noncoding RNA 002:3R
FBgn0037533	266.129	295.544	286.759	307.806	1156.24	33.3845	31.2191	10.5857	35.0539	7907	1.11448	0.156367	10903	-1.02536	-0.036134	9885	1.06687	0.0933911	CD98hc	40941	CD98 heavy chain
FBgn0004145	294.409	303.485	283.743	271.261	1152.9	29.9503	29.1651	24.6689	25.6718	12881	1.03126	0.0444141	5735	-1.06893	-0.096165	11381	-1.04591	-0.0647595		NA
FBgn0034914	276.774	299.91	271.56	295.252	1143.5	26.2247	51.6249	36.0898	50.5973	10766	1.07522	0.104635	4722	-1.09939	-0.13671	9478	1.08214	0.113883	CG5554	37775
FBgn0025366	281.826	294.139	276.815	286.786	1139.57	45.4138	52.1153	47.0751	37.2725	12433	1.04403	0.0621614	6754	-1.06158	-0.0862144	12123	1.04088	0.0578045	Ip259	34419	Intronic Protein 259
FBgn0040529	214.477	330.731	324.089	265.991	1135.29	68.5719	202.072	245.54	6.20577	3084	1.40396	0.489499	7096	-1.08943	-0.12358	14613	-1.00651	-0.00935517	CG9603	50002
FBgn0035630	351.795	247.648	255.105	280.1	1134.65	36.3978	63.8425	38.1488	24.907	1662	-1.4501	-0.536148	8286	1.0461	0.0650173	8603	1.10511	0.144194	CG10576	38645
FBgn0010774	294.135	268.113	262.144	294.211	1118.6	28.027	40.7596	31.1332	21.9593	8518	-1.1025	-0.14078	12258	-1.01965	-0.0280713	6428	1.12784	0.173561	Ref1	44029	RNA and export factor binding protein 1
FBgn0003514	295.386	280.999	263.637	276.745	1116.77	20.2762	81.6814	64.3746	24	10822	-1.08385	-0.116164	7189	-1.05686	-0.0797865	10490	1.07075	0.098625	sqh	31554	spaghetti squash
FBgn0035032	267.931	296.392	272.695	267.743	1104.76	23.0878	184.281	148.55	15.282	13956	-1.02487	-0.0354385	7718	-1.05723	-0.0802847	11066	1.08628	0.119396	CG4692	37931
FBgn0002732	261.959	295.869	266.135	276.818	1100.78	77.8665	249.651	212.024	122.897	12717	-1.07523	-0.104643	7720	-1.06958	-0.0970417	9732	1.15848	0.212228	malpha	43153	E(spl) region transcript malpha
FBgn0010348	293.465	276.385	253.397	270.935	1094.18	22.1719	33.8244	52.0778	11.4792	11121	-1.06511	-0.091003	4409	-1.1024	-0.140652	9000	1.08832	0.122107	Arf79F	40506	ADP ribosylation factor 79F
FBgn0004926	272.635	275.663	273.051	270.421	1091.77	29.009	120.065	111.545	28.2722	12775	-1.05111	-0.0719096	14702	-1.00306	-0.00440367	12451	1.04537	0.0640179	eIF-2beta	39433	Eukaryotic initiation factor 2beta
FBgn0015834	285.638	253.904	269.665	280.549	1089.76	17.9378	39.2011	27.086	32.3468	6890	-1.13438	-0.181907	5899	1.06815	0.095113	11981	1.03811	0.0539634	Trip1	33710	Trip1
FBgn0035121	303.183	263.57	247.434	271.231	1085.42	22.4879	55.1081	44.3941	25.5721	6462	-1.16239	-0.217092	6795	-1.06106	-0.0855062	8670	1.1042	0.142996	Tudor-SN	38045	Tudor-SN
FBgn0033342	274.999	267.811	260.826	279.866	1083.5	45.8718	63.6849	58.9394	35.6999	12810	-1.0413	-0.0583795	12006	-1.02587	-0.0368414	9600	1.09019	0.124582	CG8258	35882
FBgn0014879	274.58	249.021	261.431	294.561	1079.59	31.1787	73.4222	73.1035	6.84452	8431	-1.13358	-0.180889	7381	1.05432	0.0763065	7179	1.16369	0.218702	Set	41844	Set
FBgn0031097	235.882	322.544	271.035	246.88	1076.34	112.376	61.9652	85.4703	102.449	2520	1.44446	0.530534	3472	-1.21707	-0.283416	9591	-1.12063	-0.164313	obst-A	33022	obstructor-A
FBgn0010226	291.59	267.133	243.129	254.349	1056.2	16.929	21.5119	24.7428	12.9741	8579	-1.09253	-0.127669	3908	-1.10136	-0.139287	10908	1.04944	0.0696261	GstS1	36927	Glutathione S transferase S1
FBgn0013681	206.578	360.245	266.34	220.799	1053.96	163.829	120.789	68.979	62.1475	1135	2.03124	1.02236	2936	-1.32392	-0.404813	8139	-1.20754	-0.272076	mt:ND3	192475	mitochondrial NADH-ubiquinone oxidoreductase chain 3
FBgn0000116	303.834	245.636	240.372	262.209	1052.05	29.8982	29.7111	25.7093	39.0887	3464	-1.24314	-0.313984	12187	-1.02082	-0.0297295	8865	1.08912	0.12316	Argk	39041	Arginine kinase
FBgn0039735	256.339	268.569	261.595	260.718	1047.22	45.6896	160.405	154.218	31.3538	12868	-1.05937	-0.0832001	13516	-1.02783	-0.0396001	10044	1.11675	0.159302	CG7911	43559
FBgn0026409	285.718	265.754	236.349	250.432	1038.25	58.4061	41.8793	49.9322	41.234	11213	-1.07242	-0.10087	3845	-1.13371	-0.181045	10598	1.06717	0.0937943	Mpcp	39587	Mitochondrial phosphate carrier protein
FBgn0037632	254.072	270.694	239.439	271.512	1035.72	36.8226	38.3683	30.3613	36.0792	11260	1.06254	0.0875151	3454	-1.12945	-0.175618	6372	1.13636	0.184424	Tcp-1eta	41054	Tcp-1eta
FBgn0014184	255.908	268.589	258.029	252.947	1035.47	26.2788	46.2169	26.9974	19.2934	12399	1.04021	0.0568712	9468	-1.03289	-0.0466887	13792	-1.01543	-0.0220926	Oda	NA	Ornithine decarboxylase antizyme
FBgn0030608	281.481	266.218	240.567	244.421	1032.69	44.1589	44.6156	16.4766	29.9938	11557	-1.05628	-0.0789912	4587	-1.09983	-0.13728	13838	1.01493	0.0213741	Lsd-2	32437	Lipid storage droplet-2
FBgn0260457	247.062	306.489	298.866	178.209	1030.63	148.964	235.676	214.389	109.373	14092	-1.02877	-0.0409157	9847	1.0665	0.0928785	7755	-1.42882	-0.514819		NA
FBgn0058045	262.843	257.09	248.465	257.315	1025.71	63.7666	132.416	104.907	29.2083	11166	-1.09921	-0.136469	14799	1.00153	0.00220171	10519	1.0958	0.13199	CG40045	3355079
FBgn0046214	264.223	241.262	251.644	260.022	1017.15	13.6352	43.0669	34.4437	6.6205	8447	-1.10835	-0.148407	7921	1.04881	0.0687569	11779	1.04324	0.0610671	vig2	43016	vig2
FBgn0015778	249.894	269.222	268.982	223.16	1011.26	53.2915	28.8486	32.0234	56.9972	10774	1.08344	0.115614	14749	-1.00185	-0.0026612	4916	-1.21591	-0.282032	rin	47998	rasputin
FBgn0003676	260.077	238.1	243.587	263.519	1005.28	32.6327	48.1059	37.626	38.0313	8759	-1.10482	-0.143817	11015	1.02882	0.0409892	9457	1.08549	0.118349	T-cp1	42649	Tcp1-like
FBgn0030306	241.595	264.344	247.34	251.511	1004.79	50.7233	130.702	115.748	36.458	13801	1.02775	0.0394911	7531	-1.06201	-0.086798	10826	1.0876	0.121147	Spase25	32095	Spase 25-subunit
FBgn0034877	248.018	270.192	252.838	220.846	991.895	20.1199	202.68	164.891	21.3229	11492	-1.09957	-0.136945	13719	-1.02521	-0.0359126	14748	1.00291	0.0041914	levy	37728	levy
FBgn0034258	249.762	241.006	247.758	249.268	987.795	17.095	33.6896	49.8852	26.5718	12606	-1.04067	-0.0575087	12242	1.02206	0.0314809	13884	1.01523	0.0218047	eIF3-S8	37005	eIF3-S8
FBgn0029629	249.387	237.71	247.728	248.376	983.201	37.322	76.4869	76.8008	34.9664	11351	-1.07928	-0.110073	9259	1.04497	0.0634586	13364	1.02968	0.0422025	CG8636	31243
FBgn0037624	248.35	242.37	237.212	252.277	980.21	14.6846	39.3072	40.6378	6.21378	12825	-1.03396	-0.0481779	11699	-1.02318	-0.0330654	9394	1.07858	0.109133	CG8223	41045
FBgn0034282	231.765	262.783	245.347	232.876	972.771	17.5187	13.7634	35.7843	14.0341	6622	1.13286	0.179976	5062	-1.07978	-0.11074	11570	-1.04254	-0.0601021	Mapmodulin	37043	Mapmodulin
FBgn0027329	251.952	234.11	240.292	245.689	972.043	47.4283	25.1087	14.758	45.0505	10957	-1.07013	-0.0977831	10424	1.02997	0.0426043	14111	1.01155	0.0165679	Tcp-1zeta	32518	T-cp1zeta
FBgn0025678	251.714	229.301	227.615	254.581	963.211	41.7477	46.446	22.6707	58.6066	9777	-1.10651	-0.146013	14536	1.00457	0.00657173	8931	1.10133	0.139251	CaBP1	34976	calcium-binding protein 1
FBgn0033624	224.528	261.271	236.708	233.259	955.767	52.3184	177.618	159.68	38.5544	13990	1.02568	0.0365864	6731	-1.10326	-0.141775	9983	1.12778	0.173483	CG12384	36224
FBgn0026879	221.472	246.686	224.332	250.637	943.127	95.6111	205.758	161.606	80.0757	13716	-1.03825	-0.0541553	13313	-1.0403	-0.057006	7859	1.2589	0.332162	CG13364	50364
FBgn0039172	274.218	232.772	211.214	219.237	937.441	49.8344	156.803	95.858	28.5287	3111	-1.35212	-0.435226	14077	-1.01578	-0.0225835	10368	1.106	0.145357	Spase22-23	42885	Spase 22/23-subunit
FBgn0021795	276.788	219.823	214.542	225.612	936.764	54.864	111.581	120.225	49.8947	3071	-1.35021	-0.433182	10780	-1.04449	-0.0627957	9106	1.14225	0.191878	Tapdelta	45680	Translocon-associated protein delta
FBgn0065104	202.099	259.806	245.362	223.603	930.87	106.273	50.3346	46.8228	96.7144	3076	1.35647	0.439855	10668	-1.04611	-0.0650399	9434	-1.13322	-0.180427	snmRNA:158	NA	small non-messenger RNA 158
FBgn0036921	245.702	230.462	212.475	236.339	924.978	19.3616	22.1929	10.1521	7.37469	10462	-1.0654	-0.09139	4666	-1.08088	-0.1122	6494	1.11207	0.153246	RhoGDI	40179	RhoGDI
FBgn0022023	236.063	229.213	224.962	234.566	924.803	35.7909	84.323	79.7532	53.1244	11861	-1.07029	-0.0979951	13885	-1.01582	-0.0226482	11365	1.06744	0.0941486	eIF-3p40	45682	Eukaryotic initiation factor 3 p40 subunit
FBgn0001092	242.658	235.505	223.786	222.2	924.148	33.7039	14.241	18.8942	9.0293	13248	-1.02437	-0.0347423	6544	-1.05443	-0.076461	14710	-1.00196	-0.00282805	Gapdh2	32545	Glyceraldehyde 3 phosphate dehydrogenase 2
FBgn0001215	252.019	232.701	214.605	223.808	923.132	7.25369	17.5368	14.9862	5.79613	8834	-1.08249	-0.114353	4421	-1.08457	-0.117118	11100	1.0444	0.062677	Hrb98DE	43385	Heterogeneous nuclear ribonucleoprotein at 98DE
FBgn0038224	198.018	267.39	249.614	200.787	915.81	39.9093	223.974	200.136	30.7494	12573	1.07654	0.106406	13275	-1.0403	-0.0569954	14295	-1.01601	-0.0229128	CG3321	41745
FBgn0034654	209.861	237.393	231.049	221.265	899.568	41.8332	134.439	120.991	41.7211	13868	1.02765	0.039351	14485	-1.00763	-0.0109643	13455	1.03468	0.0491885	CG10306	37475
FBgn0004907	238.248	218.156	214.181	222.519	893.104	8.65332	13.49	21.5564	21.8546	8606	-1.09347	-0.128909	11623	-1.02125	-0.0303347	11478	1.04284	0.060517	14-3-3zeta	36059	14-3-3zeta
FBgn0023143	241.741	209.128	219.863	221.166	891.898	49.5233	55.6448	63.6734	53.1915	7911	-1.16888	-0.225131	9236	1.04774	0.0672746	14021	1.01763	0.0252074	Uba1	35998	Ubiquitin activating enzyme 1
FBgn0004066	221.312	220.307	219.075	228.116	888.809	40.1675	86.6175	59.5174	36.7233	12619	-1.0523	-0.0735472	13351	1.02379	0.0339182	11533	1.06157	0.0862061	Pros28.1	32584	Proteasome 28kD subunit 1
FBgn0040660	207.976	226.429	218.278	222.04	874.723	64.3026	198.707	172.148	55.9322	11012	-1.13664	-0.184778	14535	1.00769	0.0110512	8546	1.21715	0.283502	CG13551	50133
FBgn0052672	205.714	262.436	207.968	198.139	874.258	39.0125	64.4604	90.9339	18.4442	4393	1.2677	0.342219	1863	-1.32164	-0.402325	14042	1.01691	0.024195	Atg8a	32001	Autophagy-specific gene 8a
FBgn0051641	250.791	193.55	211.327	215.403	871.07	9.1437	24.8645	21.1115	10.3858	3222	-1.30044	-0.379003	4191	1.09536	0.131406	13269	1.02059	0.029404	stai	33863	stathmin
FBgn0032444	233.605	211.872	206.099	219.241	870.817	35.8885	31.0009	28.1546	22.2287	8635	-1.10398	-0.142718	10915	-1.0275	-0.0391352	10061	1.0688	0.0959891	CG5525	34674
FBgn0026250	235.401	193.298	207.727	231.239	867.665	32.67	38.9701	27.6177	16.1873	3739	-1.22953	-0.298102	5184	1.08807	0.121772	7799	1.11851	0.161578	eIF-1A	44260	Eukaryotic initiation factor 1A
FBgn0028342	206.319	238.802	223.605	197.556	866.283	44.45	188.233	161.925	20.6025	13488	-1.04424	-0.0624487	13609	-1.02885	-0.0410289	13479	1.04006	0.0566678	l(1)G0230	31950	lethal (1) G0230
FBgn0020521	266.542	206.352	188.529	204.096	865.518	20.7477	14.8988	12.8845	42.201	3293	-1.2945	-0.372397	4672	-1.09351	-0.128972	9993	1.06722	0.0938622	pio	37929	piopio
FBgn0029133	220.943	212.693	206.645	223.434	863.715	49.8259	51.996	48.3861	25.7761	12586	-1.04727	-0.06663	11959	-1.02701	-0.0384533	9291	1.10114	0.139001	REG	32274	REG
FBgn0014857	195.635	221.802	229.313	215.895	862.644	34.5809	155.685	141.871	25.3189	14025	-1.02411	-0.0343763	7539	1.0694	0.0967997	11922	1.06781	0.094651	His3.3A	33736	Histone H3.3A
FBgn0037607	224.14	211.952	216.153	210.183	862.429	20.2899	3.72426	2.02705	8.17278	10861	-1.05507	-0.0773445	11403	1.02004	0.0286197	12096	-1.03014	-0.0428451	CG8036	41027
FBgn0040227	243.011	198.89	197.86	216.397	856.157	11.1892	21.3846	2.71723	4.25993	3399	-1.22619	-0.294177	14839	1.00032	0.00046205	7786	1.09315	0.128491	eIF-3p66	42789	Eukaryotic initiation factor 3 p66 subunit
FBgn0000261	260.102	205.47	183.757	205.045	854.374	20.9715	18.58	13.505	7.26362	3326	-1.26476	-0.338865	3140	-1.11875	-0.161891	6403	1.11795	0.160861	Cat	40048	Catalase
FBgn0012037	275.91	210.737	188.384	175.6	850.632	49.5681	19.3774	12.5607	37.1465	3339	-1.29629	-0.374388	4106	-1.1169	-0.159495	9077	-1.09156	-0.12639	Ance	34805	Angiotensin converting enzyme
FBgn0037249	214.721	198.053	226.879	205.901	845.555	39.1393	51.8363	66.2494	51.4541	10790	-1.09815	-0.135071	4531	1.13934	0.188204	10304	-1.08798	-0.12165	eIF3-S10	40563	eIF3-S10
FBgn0250843	208.931	225.973	201.215	208.236	844.354	26.3733	123.987	96.1933	26.5419	14108	-1.01949	-0.0278479	6543	-1.09435	-0.130073	9932	1.11229	0.153535	Pros35	34359	Proteasome 35kD subunit
FBgn0016119	191.992	239.517	220.41	184.948	836.867	54.6566	221.792	171.234	35.4161	13889	-1.03224	-0.0457769	14335	1.01213	0.017401	14837	1.00096	0.0013896	ATPsyn-Cf6	42759	ATPase coupling factor 6
FBgn0004687	217.443	209.47	199.985	208.968	835.866	20.6226	25.8314	30.5953	12.7081	12310	-1.03976	-0.0562502	7854	-1.05117	-0.0719906	10753	1.05416	0.0760949	Mlc-c	31474	Myosin light chain cytoplasmic
FBgn0260439	211.428	208.1	199.939	215.914	835.381	7.60595	26.9412	20.219	25.2223	13671	-1.01874	-0.0267894	8320	-1.03955	-0.0559555	9100	1.08054	0.111752	Pp2A-29B	2768940	Protein phosphatase 2A at 29B
FBgn0015019	210.014	208.157	199.542	208.259	825.971	22.0939	35.9781	26.5105	22.7083	13758	-1.01844	-0.0263618	8668	-1.03886	-0.0550059	11495	1.04864	0.0685246	Cctgamma	42029	Cctgamma
FBgn0025457	188.124	222.872	212.143	202.494	825.633	43.9449	90.0334	87.1266	28.0946	9820	1.13939	0.188266	7657	-1.05337	-0.0750169	14480	1.00802	0.0115273	Bub3	43490	Bub3
FBgn0261394	209.322	195.658	210.262	207.268	822.51	29.836	108.869	95.1613	17.614	9365	-1.17673	-0.234788	5916	1.112	0.153151	12158	1.05475	0.0769023	Pros29	37378	Proteasome 29kD subunit
FBgn0014189	194.737	200.948	202.655	221.684	820.024	16.1148	20.4911	23.2416	9.39965	12879	1.03019	0.0429079	14164	1.00687	0.00987838	7746	1.10154	0.139528	Hel25E	33781	Helicase at 25E
FBgn0023175	213.909	197.392	196.546	210.615	818.462	36.775	95.3434	83.5875	33.8425	9629	-1.15644	-0.209695	14227	1.01155	0.0165682	9326	1.12636	0.171671	Prosalpha7	36018	Proteasome alpha7 subunit
FBgn0035089	193.225	237.773	218.794	166.75	816.541	71.6701	222.163	196.018	59.3103	13885	-1.03416	-0.04846	13247	-1.04681	-0.0660054	12324	-1.06552	-0.0915558	Phk-3	37997	Pherokine 3
FBgn0014868	202.882	202.971	191.519	217.931	815.304	34.7778	61.9301	43.4916	58.7857	13753	-1.02414	-0.034408	9134	-1.04528	-0.0638898	8357	1.13037	0.176794	Ost48	31849	Oligosaccharyltransferase 48kD subunit
FBgn0250848	216.004	200.83	191.622	206.513	814.97	25.3539	25.1931	19.0202	38.4752	10660	-1.07586	-0.105487	8185	-1.04467	-0.0630414	10371	1.06352	0.0888457	26-29-p	39547	26-29kD-proteinase
FBgn0086134	189.712	227.411	202.556	192.755	812.435	40.0646	146.455	122.679	28.4853	12797	1.06204	0.086832	6540	-1.10475	-0.143719	11900	1.0671	0.0936891	Pros25	41531	Proteasome 25kD subunit
FBgn0005634	207.191	184.06	226.751	193.377	811.38	70.1213	82.9207	105.913	71.0774	10145	-1.17002	-0.226533	4243	1.2242	0.291834	10276	-1.11981	-0.163256	zip	38001	zipper
FBgn0034398	181.303	228.41	183.851	216.783	810.347	63.8344	102.942	95.4769	81.6325	9012	1.22193	0.289161	3090	-1.26503	-0.339176	7426	1.22505	0.292838	CG15098	37174
FBgn0004419	218.857	199.389	182.658	204.637	805.54	17.6737	15.153	18.5182	1.00958	8462	-1.09445	-0.130202	3982	-1.09699	-0.133545	6237	1.1271	0.172615	me31B	34364	maternal expression at 31B
FBgn0033902	185.868	202.851	210.608	205.187	804.514	18.6738	27.4163	36.0093	13.0031	8996	1.08596	0.118975	9306	1.0334	0.0473988	13789	-1.01536	-0.0219856	Tango7	36565	Transport and Golgi organization 7
FBgn0034277	203.283	206.706	187.609	205.205	802.802	25.1338	25.1009	28.3361	40.9347	14005	1.0153	0.0219018	4470	-1.10593	-0.14526	9318	1.08646	0.119641	CG6370	37029
FBgn0015218	207.138	215.159	202.209	176.811	801.316	37.1791	46.4312	68.1162	22.9949	13485	1.03004	0.0427017	5877	-1.09015	-0.124529	9410	-1.10195	-0.140058	eIF-4E	45525	Eukaryotic initiation factor 4E
FBgn0036258	205.711	205.867	196.219	193.461	801.258	34.5521	25.1912	38.5091	28.6669	14600	1.00451	0.00648855	6843	-1.05938	-0.0832177	14377	-1.00833	-0.0119678	CG5642	39386
FBgn0026415	173.539	229.714	203.004	194.977	801.234	41.7065	57.6554	53.5813	42.6425	3446	1.32861	0.409918	4392	-1.13565	-0.183519	13048	-1.03406	-0.0483175	Idgf4	31926	Imaginal disc growth factor 4
FBgn0027066	212.211	193.923	195.109	197.95	799.193	17.7319	41.0372	35.7194	29.7415	9833	-1.10468	-0.14363	14048	1.01026	0.0147207	13779	1.01784	0.0255118	Eb1	35584	Eb1
FBgn0051997	204.373	210.157	182.521	191.955	789.006	67.2953	128.988	87.8964	61.3049	12997	-1.05865	-0.0822299	6935	-1.09394	-0.129535	11454	1.08243	0.114276	CG31997	319064
FBgn0015805	166.972	204.598	202.939	213.321	787.83	8.96088	5.07405	13.4095	8.6543	3388	1.2259	0.293846	13958	-1.00757	-0.0108764	10306	1.05126	0.0721204	Rpd3	38565	Rpd3
FBgn0037899	189.452	191.569	200.186	201.829	783.037	31.1658	115.96	85.5071	33.9276	10969	-1.11127	-0.152214	6025	1.11459	0.156519	11910	1.06346	0.0887712	RpL24-like	41372	Ribosomal protein L24-like
FBgn0082598	204.798	199.124	186.913	191.684	782.518	6.62575	9.95956	14.8556	19.6635	12875	-1.02889	-0.0410824	5603	-1.06558	-0.0916364	12415	1.02711	0.0385943	akirin	38821	akirin
FBgn0250753	196.513	206.085	186.113	191.991	780.702	16.3022	13.3278	31.696	15.4809	11658	1.04987	0.070205	3589	-1.119	-0.162205	11531	1.04504	0.0635593	exba	40680	extra bases
FBgn0035499	181.823	203.963	204.831	188.369	778.985	20.7976	38.4036	42.2219	13.2167	8613	1.10988	0.150406	14738	1.00179	0.00257897	10128	-1.07131	-0.0993816	Chd64	38490	Chd64
FBgn0011661	197.172	188.088	207.051	185.626	777.936	43.2824	55.2528	66.8174	51.5496	12312	-1.06314	-0.0883289	6299	1.09408	0.129724	10137	-1.09871	-0.135816	Moe	31816	Moesin
FBgn0020496	206.307	186.982	189.855	193.175	776.319	41.1135	38.6814	42.3115	50.4717	10382	-1.1046	-0.143525	13935	1.0139	0.0199206	14201	1.01339	0.0191932	CtBP	41602	C-terminal Binding Protein
FBgn0026320	213.536	182.901	183.114	196.307	775.857	60.2721	92.9238	82.1999	50.2672	6898	-1.23307	-0.302253	13826	1.01974	0.0281979	9755	1.1194	0.162726	Tom	39619	Twin of m4
FBgn0035904	205.689	171.419	195.621	202.038	774.767	30.4543	93.5445	75.6783	35.5541	4292	-1.31739	-0.397688	3759	1.20159	0.264947	11549	1.07097	0.0989206	CG6776	38972
FBgn0029113	193.213	189.339	194.356	197.679	774.586	5.69014	21.9214	25.8507	14.0419	13322	-1.02352	-0.0335425	10536	1.02619	0.0373014	13363	1.0202	0.0288468	Uba2	44496	Smt3 activating enzyme 2
FBgn0031769	227.175	171.646	182.712	189.952	771.485	24.7812	36.1037	40.799	17.8464	2294	-1.33643	-0.418385	6800	1.06314	0.0883369	11526	1.05243	0.0737245	CG9135	33850
FBgn0015245	194.478	184.935	185.033	205.875	770.32	5.50121	8.55471	15.9637	14.5999	11104	-1.05291	-0.0743886	14693	1.00181	0.00260803	6489	1.11167	0.152734	Hsp60	32045	Heat shock protein 60
FBgn0015221	174.798	209.626	207.595	177.829	769.848	55.4284	91.9343	103.473	53.1914	9848	1.15792	0.211531	13340	-1.03015	-0.0428548	10211	-1.10629	-0.14573	Fer2LCH	44965	Ferritin 2 light chain homologue
FBgn0037468	205.429	202.884	184.21	176.691	769.214	32.1015	84.6091	87.1248	30.6809	12332	-1.06366	-0.0890401	5438	-1.12108	-0.164889	13933	1.02121	0.0302743	CG1943	40844
FBgn0260010	203.264	175.362	192.834	197.276	768.736	5.91539	31.5796	8.73246	4.31002	4260	-1.17484	-0.232467	3562	1.11412	0.155901	12830	1.02402	0.034237	rump	41138	rumpelstiltskin
FBgn0040793	186.739	200.59	185.376	195.46	768.165	63.9624	175.131	142.48	52.4164	11233	-1.12384	-0.168432	14085	-1.01886	-0.0269585	8588	1.21413	0.279926	CG7630	50266
FBgn0015282	195.212	189.978	181.763	193.662	760.614	9.3873	37.607	32.8294	9.03652	12352	-1.0427	-0.0603271	8317	-1.04303	-0.0607806	9365	1.08251	0.114381	Pros26.4	42828	Proteasome 26S subunit subunit 4 ATPase
FBgn0026380	203.787	184.547	189.456	182.722	760.511	42.9555	101.355	101.126	12.9021	9166	-1.20836	-0.273048	11436	1.04003	0.0566235	12069	1.05879	0.082419	Prosbeta3	41079	Proteasome beta3 subunit
FBgn0010256	202.6	182.773	194.277	180.732	760.381	14.2216	9.8518	33.3496	59.7848	9955	-1.10911	-0.149402	7277	1.05624	0.0789415	9320	-1.09963	-0.137014		NA
FBgn0031962	173.968	199.765	192.193	193.058	758.985	54.48	175.062	159.177	57.2782	12914	-1.06897	-0.0962181	14809	1.00153	0.00220857	9204	1.18405	0.243731		NA
FBgn0021895	180.919	197.163	186.635	193.999	758.716	8.2817	9.64793	22.4316	6.28339	8637	1.08795	0.121614	5767	-1.06243	-0.0873648	10957	1.04727	0.0666352	ytr	47457	yantar
FBgn0032213	194.489	182.755	173.824	206.579	757.646	20.5005	25.2009	20.1274	44.9769	11178	-1.0669	-0.0934192	8047	-1.04814	-0.0678383	5694	1.17064	0.227296	CG5390	34383
FBgn0002284	184.653	199.145	190.184	182.997	756.979	32.8375	110.065	102.403	22.7157	14288	-1.01586	-0.0226991	11573	-1.03857	-0.0545986	12302	1.05248	0.0737909	Pros26	39855	Proteasome 26kD subunit
FBgn0031049	202.614	205.743	169.893	177.836	756.086	41.5155	111.799	115.873	26.9543	12740	-1.06289	-0.0879973	3107	-1.2754	-0.350947	7964	1.20086	0.264073	Sec61gamma	32968	Sec61gamma
FBgn0013347	158.259	224.424	188.134	184.884	755.702	30.9419	174.232	143.829	43.3284	9973	1.18866	0.249337	5081	-1.1827	-0.242084	9527	1.15298	0.20537	TfIIA-S	42822	Transcription-factor-IIA-S
FBgn0029003	190.821	181.288	182.372	199.375	753.856	3.32438	6.37932	10.903	4.09435	10843	-1.05317	-0.0747404	13888	1.00768	0.0110394	6750	1.09187	0.126796	mab-21	44127	mab-21
FBgn0010590	187.746	192.36	184.788	187.143	752.037	20.7482	119.414	82.738	29.8616	11135	-1.10267	-0.141002	13884	1.0185	0.0264423	11597	1.07176	0.0999843	Prosbeta1	46058	Proteasome beta1 subunit
FBgn0035601	186.397	200.872	174.045	188.464	749.778	27.944	7.47012	18.6977	9.16845	8806	1.0871	0.120488	2464	-1.16104	-0.215412	8289	1.09087	0.125473	Uev1A	38613	Uev1A
FBgn0026567	188.032	186.479	181.466	188.798	744.775	44.0649	100.819	86.2414	33.7476	11556	-1.08696	-0.120296	14558	-1.00575	-0.00826657	10191	1.10756	0.147385		NA
FBgn0011260	181.397	209.414	183.134	170.142	744.088	27.9241	39.0758	30.0053	21.2523	6977	1.15353	0.206054	3485	-1.14035	-0.189478	9959	-1.07741	-0.107573	Sema-2a	36846	Sema-2a
FBgn0033725	260.181	179.916	142.246	160.87	743.213	64.4411	32.3356	41.8984	31.6313	2105	-1.42551	-0.511476	1899	-1.29368	-0.371476	7553	1.15422	0.206918	Cpr49Ac	36348	Cuticular protein 49Ac
FBgn0024352	200.673	185.408	174.846	181.747	742.675	11.3185	15.0707	17.2551	2.35037	8840	-1.08344	-0.115616	5776	-1.06213	-0.0869546	11092	1.04536	0.0639977	Hop	33202	Hsp70/Hsp90 organizing protein homolog
FBgn0011760	195.515	183.47	176.579	186.876	742.439	33.8563	20.6817	38.5095	50.5257	12099	-1.05723	-0.0802876	8590	-1.04844	-0.0682379	12044	1.0484	0.0681826	ctp	31405	cut up
FBgn0005648	194.881	186.551	186.407	165.147	732.986	14.8821	57.354	43.2333	23.9183	11126	-1.0805	-0.111695	13975	1.01236	0.0177183	9030	-1.10813	-0.148133	Pabp2	35788	Pabp2
FBgn0003888	220.956	181.116	165.461	163.881	731.413	10.8677	16.2051	19.3365	12.8063	3491	-1.21951	-0.2863	4045	-1.09951	-0.136866	14467	-1.00538	-0.00774362	betaTub60D	37888	beta-Tubulin at 60D
FBgn0027885	194.8	170.348	186.554	178.601	730.303	11.7431	28.6497	35.3073	11.8465	6670	-1.14881	-0.200145	4878	1.0937	0.129211	12257	-1.03595	-0.0509576	Aac11	35053	Aac11
FBgn0040309	156.47	189.025	197.653	185.267	728.415	35.4071	83.169	106.763	16.4155	9874	1.1511	0.203009	14220	1.01197	0.0171734	13391	1.03469	0.0492043	Jafrac1	53578	thioredoxin peroxidase 1
FBgn0086897	191.069	178.081	192.931	166.123	728.205	84.7443	80.4048	84.7132	81.9138	11869	-1.08948	-0.123642	7167	1.09192	0.126868	9180	-1.169	-0.225272		NA
FBgn0029687	187.037	183.215	189.035	167.462	726.749	24.3641	19.7812	30.1687	38.9953	13731	-1.02077	-0.0296608	11250	1.0287	0.0408186	7439	-1.13409	-0.181539	Vap-33-1	31349	Vap-33-1
FBgn0032949	178.082	188.938	176.257	181.536	724.813	9.76801	24.8432	19.693	14.4644	11037	1.0602	0.0843404	5541	-1.07048	-0.0982586	12239	1.03187	0.0452545	Lamp1	35411	Lamp1
FBgn0250906	180.877	172.682	185.818	184.377	723.754	22.9776	42.078	15.9042	11.2552	11055	-1.06823	-0.0952163	4734	1.09793	0.134792	14498	-1.00562	-0.0080899	Pgk	33461	Phosphoglycerate kinase
FBgn0250907	177.528	210.135	171.118	164.069	722.85	51.6422	103.897	84.289	47.9409	11410	1.10581	0.145101	4239	-1.22668	-0.294759	13831	1.03005	0.0427074	Cht3	3355116	Chitinase 3
FBgn0033032	176.785	175.17	176.116	193.867	721.939	27.3507	69.2774	64.1641	44.2767	12645	-1.05525	-0.0775807	14069	1.01356	0.0194326	9069	1.12751	0.173137	kune	35504	kune-kune
FBgn0010620	171.667	182.829	172.926	193.85	721.272	7.74653	11.9861	7.33809	14.7434	9262	1.0674	0.0941012	5827	-1.0592	-0.0829714	6284	1.1201	0.163622	Sip1	44155	SRY interacting protein 1
FBgn0020279	194.901	177.569	181.318	166.385	720.173	34.196	26.442	30.1729	35.6667	10316	-1.09451	-0.130287	12728	1.01994	0.0284909	9440	-1.09343	-0.128867	lig	35771	lingerer
FBgn0040954	155.768	192.979	188.005	176.554	713.307	61.5182	186.351	163.102	36.5682	14219	-1.021	-0.0299874	13461	1.03729	0.0528221	9957	1.15179	0.203872	CG13779	50428
FBgn0004868	198.954	166.668	165.341	182.089	713.051	3.8156	7.20873	18.9019	13.9412	3681	-1.19335	-0.255021	13813	-1.00932	-0.0133818	6670	1.10313	0.141599	Gdi	34264	GDP dissociation inhibitor
FBgn0027590	170.346	177.693	187.448	172.265	707.752	35.6487	84.2267	83.1472	27.6439	14201	-1.01694	-0.0242339	7458	1.06369	0.0890783	13537	-1.03041	-0.0432244	CG16936	37960
FBgn0023174	177.787	188.752	163.101	177.187	706.827	36.9805	72.3974	101.017	38.8558	13786	1.02948	0.0419217	3121	-1.24715	-0.318636	7536	1.205	0.269036	Prosbeta2	39628	Proteasome beta2 subunit
FBgn0032833	179.175	174.64	175.408	174.657	703.879	27.3835	74.1891	78.38	22.1708	11733	-1.07676	-0.1067	14761	-1.00202	-0.0029084	11946	1.0557	0.0782067	CoIV	35279	Cytochrome c oxidase subunit IV
FBgn0260635	202.54	157.707	161.686	181.241	703.175	19.5521	25.0571	19.1469	13.7155	3288	-1.2927	-0.370388	9910	1.02991	0.0425226	6493	1.12386	0.16846	th	39753	thread
FBgn0034462	201.352	207.168	139.437	150.191	698.149	15.0116	32.9502	43.2867	33.2865	13820	1.02183	0.0311483	959	-1.52637	-0.610102	9594	1.09644	0.132828	CG15905	37257
FBgn0028506	184.623	182.763	163.686	163.47	694.542	35.0918	1.70585	19.4692	8.40144	14757	1.00187	0.00269685	3322	-1.12423	-0.168937	14538	1.00452	0.0065064	CG4455	34975
FBgn0032453	180.301	165.692	161.017	186.016	693.026	28.3348	79.1988	54.9139	21.6462	9304	-1.16368	-0.218695	14394	1.00808	0.0116155	7207	1.19651	0.258831	CG6180	34683
FBgn0031977	157.433	182.693	164.962	186.376	691.464	38.6839	131.352	97.7073	38.8066	14579	1.00771	0.0110744	11090	-1.0463	-0.0652999	7645	1.23469	0.304154	baf	34095	barrier to autointegration factor
FBgn0000083	193.914	161.112	161.529	171.651	688.205	9.3954	40.7855	34.7193	27.246	3979	-1.23441	-0.303827	14183	1.00903	0.0129746	10385	1.07092	0.0988479	AnnIX	42492	Annexin IX
FBgn0040321	178.052	151.369	172.005	185.441	686.867	28.4344	18.9742	21.864	28.1103	5319	-1.17204	-0.229028	3117	1.14009	0.189143	10009	1.07084	0.0987413	GNBP3	39020	Gram-negative bacteria binding protein 3
FBgn0004925	191.738	152.918	158.908	182.978	686.543	18.782	25.5827	14.6015	12.1007	3369	-1.26232	-0.336075	7901	1.04787	0.0674625	5771	1.15463	0.207428		NA
FBgn0020653	180.316	166.337	169.652	167.113	683.418	7.48733	30.9339	19.2553	1.27094	8569	-1.09978	-0.137215	10205	1.02835	0.0403326	14336	-1.00775	-0.0111434	Trxr-1	31760	Thioredoxin reductase-1
FBgn0004363	182.414	163.856	164.268	172.606	683.144	10.7292	33.4006	24.5764	7.29954	7564	-1.13104	-0.17765	13940	1.01023	0.0146856	10452	1.06226	0.0871376	porin	34500	porin
FBgn0001227	241.976	142.977	140.71	148.961	674.624	16.5919	11.0781	14.5119	13.9224	1008	-1.69221	-0.758911	12521	-1.01652	-0.0236391	9806	1.06358	0.0889324	Hsp67Ba	39076	Heat shock gene 67Ba
FBgn0039844	142.255	195.718	161.598	171.42	670.99	17.6119	61.3954	36.6449	10.4055	2470	1.3425	0.424917	2937	-1.18998	-0.25094	10594	1.07504	0.104388	CG1607	43707
FBgn0032350	181.673	164.611	145.164	179.097	670.545	41.7273	67.9697	47.0712	18.6457	9514	-1.15054	-0.202314	5592	-1.10877	-0.148962	4687	1.2759	0.351512	CG6287	34554
FBgn0030870	172.898	159.674	164.442	171.83	668.844	7.88591	22.9004	19.0628	0.970276	8925	-1.08535	-0.118159	9017	1.03262	0.0463027	11336	1.04581	0.0646148	CG6398	32761
FBgn0002780	229.47	143.74	147.651	142.692	663.552	11.0952	28.8473	18.3096	41.9378	1285	-1.60871	-0.685909	10288	1.03518	0.0498793	11629	-1.053	-0.0745097	mod	43764	modulo
FBgn0004237	182.841	157.875	156.055	166.541	663.313	30.6817	1.82356	13.7598	32.247	6837	-1.14586	-0.196425	13666	-1.01345	-0.0192769	10715	1.05874	0.0823532	Hrb87F	48535	Heterogeneous nuclear ribonucleoprotein at 87F
FBgn0027835	181.803	163.984	158.883	156.081	660.752	36.3681	52.9732	45.6415	37.7054	9953	-1.13359	-0.180903	13456	-1.02381	-0.0339501	14599	-1.00549	-0.00789594	Dp1	37116	Dodeca-satellite-binding protein 1
FBgn0028690	164.695	173.388	157.828	161.308	657.22	12.3563	25.2436	35.1856	8.10005	12155	1.04541	0.0640681	4080	-1.11158	-0.152611	11811	1.04382	0.0618729	Rpn5	40717	Regulatory particle non-ATPase 5
FBgn0042134	178.628	162.608	159.614	156.166	657.017	29.5022	37.2671	31.7237	33.3468	10086	-1.10799	-0.147942	13894	-1.01359	-0.0194706	13683	-1.02223	-0.0317217	Capr	59172	Caprin
FBgn0028990	131.86	173.258	163.06	186.559	654.738	12.8026	43.13	21.0341	51.6233	3531	1.28863	0.365836	8987	-1.04424	-0.0624579	8948	1.10937	0.149736	Spn27A	45815	Serpin 27A
FBgn0027588	177.157	158.695	159.708	158.62	654.179	8.36677	25.8869	25.3859	2.18501	7771	-1.12346	-0.167951	14207	1.00739	0.010626	14719	-1.00209	-0.003015	CG14476	49953
FBgn0029512	169.691	156.851	158.954	166.954	652.45	18.9411	54.6324	46.5787	3.23749	9612	-1.12686	-0.172314	12248	1.02634	0.0375102	10065	1.08635	0.119484	Aos1	41532	Aos1
FBgn0014020	170.323	166.329	161.92	151.936	650.509	6.48618	9.8518	7.36395	15.4656	13197	-1.02358	-0.0336276	9673	-1.02707	-0.0385291	9539	-1.06517	-0.0910793	Rho1	36775	Rho1
FBgn0032864	157.359	166.879	155.867	168.989	649.095	30.1924	23.7859	22.9051	49.9208	11661	1.063	0.0881369	6493	-1.07153	-0.0996764	11335	1.05721	0.0802671	CG2493	35316
FBgn0035765	170.638	170.343	149.687	158.304	648.972	14.8818	27.9665	32.9429	24.7263	14342	-1.00952	-0.0136633	3205	-1.14801	-0.199132	10625	1.06424	0.0898213		NA
FBgn0016687	168.672	147.077	155.004	175.406	646.16	22.9337	46.9024	61.1386	21.5586	7343	-1.17921	-0.237819	11427	1.03376	0.0478999	7092	1.19113	0.252332	Nurf-38	37922	Nucleosome remodeling factor - 38kD
FBgn0036334	146.031	192.542	156.609	149.985	645.167	28.9032	144.577	120.65	28.0071	11205	1.118	0.160919	4364	-1.22533	-0.293171	10242	1.12445	0.169221	CG11267	39476
FBgn0031459	153.178	180.236	145.963	165.018	644.394	34.6405	101.042	81.457	26.8303	11649	1.08578	0.118735	3653	-1.22808	-0.296403	7316	1.23106	0.2999	CG2862	33471
FBgn0261014	169.657	155.38	155.002	163.914	643.953	17.2618	32.2275	40.041	28.2219	10161	-1.1026	-0.140908	14212	-1.00931	-0.0133698	10562	1.07228	0.100687	TER94	36040	TER94
FBgn0001090	163.527	161.652	161.997	154.848	642.023	26.6613	4.79735	7.45824	22.2453	14432	-1.00702	-0.010089	14731	1.00172	0.00247228	10894	-1.05311	-0.0746604	bnb	32872	bangles and beads
FBgn0033313	172.113	166.14	167.125	136.57	641.948	28.8467	61.1368	46.2904	36.804	11888	-1.07352	-0.102344	13322	1.02786	0.0396412	7053	-1.21786	-0.28435	Cirl	35846	Cirl
FBgn0038535	210.568	147.873	146.639	136.829	641.909	34.5488	52.6452	51.001	30.5513	2269	-1.47927	-0.564884	14669	-1.00375	-0.00539529	12896	-1.04032	-0.0570311	alt	42127	aluminum tubes
FBgn0037135	145.951	165.742	165.751	160.801	638.244	5.731	13.2376	8.75169	13.8829	5811	1.13399	0.181402	14743	1.00137	0.0019781	11803	-1.0358	-0.0507509	CG7414	40431
FBgn0023167	159.29	145.811	161.837	170.256	637.194	58.4864	102.023	87.4589	52.4763	9535	-1.20826	-0.27293	5188	1.16635	0.221995	9968	1.12945	0.175622	SmD3	36306	Small ribonucleoprotein particle protein SmD3
FBgn0034405	153.683	151.813	157.116	174.275	636.887	9.19365	17.916	9.76854	39.5663	13867	-1.0172	-0.0246084	8659	1.03997	0.0565394	9518	1.08075	0.11203	Jheh2	37181	Juvenile hormone epoxide hydrolase 2
FBgn0032035	133.247	182.838	148.727	171.743	636.555	38.497	149.306	107.032	51.9731	10670	1.15049	0.202246	5579	-1.16225	-0.216918	7372	1.29002	0.367393		NA
FBgn0027095	160.691	166.149	154.328	154.18	635.348	22.0598	60.6824	62.7744	4.54977	14703	-1.00392	-0.00564565	6257	-1.08893	-0.122909	11728	1.05822	0.0816452	Manf	41983	Mesencephalic astrocyte-derived neurotrophic factor
FBgn0035720	148.936	165.554	176.313	143.679	634.483	19.4766	47.0413	53.5493	22.0528	10989	1.09017	0.124558	7340	1.06077	0.0851121	7002	-1.197	-0.259417	CG10077	38756
FBgn0015393	141.03	186.638	148.951	156.596	633.214	44.0981	133.946	111.198	32.3803	10250	1.16931	0.225656	3964	-1.25548	-0.328238	8229	1.21419	0.279998	hoip	44173	hoi-polloi
FBgn0032704	154.212	165.335	162.437	150.318	632.303	29.9387	54.8094	59.1369	16.8033	12950	1.04446	0.0627552	12429	-1.0263	-0.0374494	12963	-1.03586	-0.0508277	Jwa	35128	Jwa ortholog
FBgn0045866	170.467	144.664	156.946	160.125	632.202	25.4716	60.5085	67.8407	33.4543	6057	-1.23556	-0.305161	6906	1.07945	0.110302	11660	1.0647	0.0904479	bai	42996	baiser
FBgn0015737	163.872	152.152	156.31	156.173	628.506	9.36048	10.5147	10.0578	7.79962	8984	-1.07635	-0.106144	9553	1.02687	0.0382579	14830	1.00044	0.000637688	Hmu	43294	Hemomucin
FBgn0004893	163.146	150.633	155.245	158.559	627.583	11.4042	15.5165	18.9199	6.00934	8994	-1.08255	-0.114433	9502	1.03001	0.0426639	12815	1.02401	0.0342291	bowl	33602	brother of odd with entrails limited
FBgn0036928	149.706	154.233	156.949	166.14	627.029	29.4309	67.9348	75.602	36.1438	14232	-1.01653	-0.0236564	14532	1.00605	0.00870607	9848	1.11342	0.154995	Tom20	40189	Translocase of outer membrane 20
FBgn0000547	160.429	158.382	166.119	141.75	626.68	40.3224	67.5796	70.447	36.0635	12412	-1.06858	-0.0956975	9842	1.0517	0.0727252	10186	-1.11295	-0.154391	ed	33619	echinoid
FBgn0250837	129.751	151.051	168.135	176.47	625.408	23.2039	110.604	86.1372	24.5116	13988	-1.0252	-0.0359117	3920	1.23186	0.300834	9616	1.13787	0.186341	dUTPase	34529	Deoxyuridine triphosphatase
FBgn0003732	148.84	153.024	166.313	152.432	620.609	48.6295	64.0898	71.4045	56.2871	14834	-1.00089	-0.00128469	7235	1.0835	0.115694	12073	-1.06311	-0.0882945	Top2	35225	Topoisomerase 2
FBgn0030086	154.361	149.033	153.826	161.685	618.905	22.0826	9.59641	8.32734	15.6238	12712	-1.03286	-0.0466419	9016	1.03279	0.046547	10962	1.05113	0.0719343	CG7033	31838
FBgn0001248	107.676	172.296	168.169	169.2	617.342	5.02264	41.986	29.6505	30.9864	1365	1.56336	0.644648	13674	-1.01483	-0.0212379	14510	1.00595	0.00855522	Idh	44291	Isocitrate dehydrogenase
FBgn0014455	155.012	165.387	149.395	145.924	615.717	20.5227	36.5674	32.5601	19.1142	12147	1.05102	0.0717942	4677	-1.10804	-0.148013	14216	-1.01134	-0.0162666	Ahcy13	32471	Adenosylhomocysteinase at 13
FBgn0005672	161.224	160.583	145.236	148.359	615.403	33.0352	17.6287	19.1069	21.5544	14381	1.00874	0.0125533	4499	-1.10645	-0.145934	13898	1.01518	0.021731	spi	35253	spitz
FBgn0028687	167.883	144.073	140.139	159.767	611.863	9.43198	15.0992	14.5991	0.259766	4165	-1.16943	-0.2258	9434	-1.02828	-0.0402326	5593	1.14744	0.198424	Rpt1	35701	Regulatory particle triple-A ATPase 1
FBgn0032138	159.898	147.655	157.054	147.152	611.758	15.3757	14.0643	6.13346	16.6527	8915	-1.08417	-0.116587	5727	1.06596	0.0921469	9381	-1.07147	-0.0995936	CG4364	34287
FBgn0031149	149.563	149.035	156.775	155.651	611.025	12.5721	9.69722	8.89909	28.7341	14578	-1.00433	-0.00622887	6716	1.05456	0.0766438	13005	-1.02422	-0.034525	CG1518	33082
FBgn0000071	156.6	160.489	132.655	161.274	611.018	20.317	57.4512	42.1934	35.4341	14131	-1.01687	-0.0241365	3003	-1.20031	-0.263402	5369	1.23652	0.306289	Ama	40831	Amalgam
FBgn0030520	163.633	137.912	161.04	141.493	604.077	41.029	42.6567	57.2316	39.9175	7572	-1.20091	-0.264132	4628	1.15554	0.208561	9647	-1.11789	-0.160774	Pdcd4	32337	Programmed cell death 4 ortholog
FBgn0032596	154.361	150.761	143.528	155.241	603.891	31.2398	89.7961	81.6318	29.4142	10734	-1.12416	-0.168847	11650	-1.03921	-0.0554858	8423	1.17559	0.233383	CG17331	34999
FBgn0000318	138.145	157.959	147.481	154.11	597.694	30.7508	96.8496	87.6204	22.1356	13565	1.03758	0.0532176	7735	-1.05865	-0.0822275	9137	1.14923	0.200663	cl	43938	clot
FBgn0037434	139.78	152.675	145.15	158.822	596.428	28.6595	95.9617	75.1934	23.4286	14137	-1.02	-0.0285699	14266	-1.01188	-0.0170432	8263	1.18182	0.241005		NA
FBgn0010238	147.276	161.305	141.091	142.444	592.115	17.6007	16.047	8.16703	27.3408	8733	1.09784	0.134668	2916	-1.1441	-0.194209	14655	-1.00303	-0.00436982	Lac	36363	Lachesin
FBgn0250871	133.441	151.447	148.248	158.867	592.003	26.4054	61.8845	67.8104	30.6031	11981	1.07901	0.109711	11264	-1.04203	-0.059398	9016	1.14933	0.200798	pot	32154	papillote
FBgn0003660	142.49	152.619	145.478	150.747	591.334	22.203	30.9741	40.2291	5.47138	11441	1.06719	0.093815	6870	-1.06309	-0.0882588	10646	1.06734	0.0940206	Syb	36080	Synaptobrevin
FBgn0040286	145.497	152.417	145.077	147.048	590.039	13.1963	52.0118	43.3106	2.61182	14556	1.00615	0.00885131	9658	-1.04027	-0.0569607	12019	1.04978	0.0700866	SC35	53444	SC35
FBgn0030854	147.853	136.61	138.824	165.936	589.222	5.24071	5.2221	4.99897	7.87109	8676	-1.08192	-0.113592	12175	1.01613	0.0230814	3532	1.19414	0.255968	CG8289	32741
FBgn0037834	146.253	140.014	138.866	164.082	589.215	12.0289	15.1224	26.1733	4.10814	11899	-1.04549	-0.064183	12425	-1.01849	-0.0264281	4185	1.20146	0.264788	Art1	41295	Arginine methyltransferase 1
FBgn0030208	148.339	145.5	142.606	152.539	588.983	6.75736	3.34543	8.26307	3.80528	13430	-1.0183	-0.0261675	10842	-1.02146	-0.0306375	8821	1.07205	0.100368	PPP4R2r	31979	Protein phosphatase 4 regulatory subunit 2-related protein
FBgn0028686	149.702	145.921	147.45	145.894	588.967	19.0219	43.1462	26.2582	18.4022	11960	-1.05541	-0.07781	11145	1.03039	0.0431961	14802	-1.00129	-0.00185334	Rpt3	32047	Regulatory particle triple-A ATPase 3
FBgn0022708	147.681	160.786	146.2	133.895	588.563	37.2159	66.92	74.4899	39.8133	13139	1.0482	0.0679108	5430	-1.12941	-0.175574	13273	-1.03775	-0.0534638	Adk2	37834	Adenylate kinase-2
FBgn0043456	158.02	137.211	143.248	147.808	586.286	46.2591	61.2332	59.23	56.8127	9335	-1.21209	-0.277492	7738	1.05977	0.0837543	12460	1.05233	0.0735812	CG4747	192507
FBgn0011305	144.984	144.881	143.891	152.288	586.044	31.3747	24.5807	18.3239	29.6495	14616	1.00463	0.00666452	14841	1.00046	0.000659847	11487	1.05328	0.0748824	Rsf1	34370	Repressor splicing factor 1
FBgn0026196	149.946	139.406	146.384	149.812	585.548	11.4982	7.20499	9.92126	20.3366	9285	-1.07198	-0.100279	7849	1.04792	0.0675293	13176	1.02104	0.0300357	nop5	33966	nop5
FBgn0029134	156.033	134.33	135.252	157.401	583.016	28.0118	65.9562	51.4498	23.6856	5943	-1.24307	-0.313903	10902	1.04054	0.0573279	7205	1.20996	0.274958	Prosbeta5	45269	Proteasome beta5 subunit
FBgn0014427	148.776	148.437	136.993	148.435	582.642	30.8768	54.1066	38.7297	15.504	13366	-1.03425	-0.0485873	7124	-1.06497	-0.0908139	9277	1.11085	0.151661	CG11899	46391
FBgn0000426	113.097	174.026	152.984	142.441	582.549	35.5651	182.515	131.903	39.0831	11308	1.12788	0.173611	14770	-1.00256	-0.00368462	10872	1.11845	0.161501	SmF	36314	Small ribonucleoprotein particle protein SmF
FBgn0004636	155.501	150.192	143.598	132.798	582.089	10.8639	11.5392	15.0446	27.1054	12805	-1.03513	-0.0498055	7987	-1.04706	-0.0663495	8982	-1.08829	-0.122063	R	38244	Roughened
FBgn0002921	144.989	151.588	151.431	133.346	581.354	9.99359	10.2381	15.7057	5.32031	11694	1.04477	0.0631843	14684	-1.00198	-0.00286077	6093	-1.13355	-0.180853	Atpalpha	48971	Na pump alpha subunit
FBgn0029093	147.264	143.949	142.014	148.006	581.233	28.8447	45.5139	39.6516	40.6035	12985	-1.04379	-0.0618251	14505	-1.00591	-0.00849562	12595	1.03952	0.0559171	cathD	45268	cathD
FBgn0015283	153.966	138.543	138.587	148.607	579.703	25.7944	49.6604	46.8979	16.4548	8265	-1.15175	-0.203827	14484	1.00619	0.00889907	9234	1.11437	0.156226	Pros54	40388	Proteasome 54kD subunit
FBgn0026208	153.012	145.486	138.325	142.559	579.382	11.3769	30.2897	36.7398	21.2485	11353	-1.06852	-0.0956175	6878	-1.06186	-0.0865914	11759	1.05054	0.0711325		NA
FBgn0047135	143.124	162.779	133.205	138.396	577.504	26.9881	78.6401	75.8891	19.9337	12426	1.0657	0.0918061	2905	-1.2625	-0.336288	8721	1.15381	0.206403	CG32276	251645
FBgn0039795	179.153	135.857	121.746	140.149	576.906	24.4472	23.7521	33.2941	22.4515	3370	-1.31546	-0.395572	4133	-1.1279	-0.173645	7153	1.15583	0.208935	Spn100A	43642	Serpin 100A
FBgn0035692	138.126	159.367	133.085	144.83	575.407	19.352	55.6014	52.2239	16.4188	10225	1.11556	0.157772	2912	-1.20862	-0.273358	8285	1.13863	0.187296	CG13298	38720
FBgn0002069	150.948	138.872	142.781	142.307	574.908	19.3119	17.4528	10.9717	13.8198	8773	-1.09103	-0.125687	9197	1.03248	0.0461085	14677	-1.0025	-0.00360411	Aats-asp	36420	Aspartyl-tRNA synthetase
FBgn0016700	158.943	143.789	130.168	141.878	574.779	20.5527	25.6695	17.9781	15.6059	8504	-1.11137	-0.152336	4705	-1.09868	-0.135778	8873	1.09354	0.129005	Rab1	42524	Rab-protein 1
FBgn0038610	182.434	134.35	123.104	133.757	573.646	30.4232	43.3499	32.2474	22.1247	2305	-1.39094	-0.476062	6550	-1.07696	-0.10696	9701	1.09792	0.134779	CG7675	42211
FBgn0052230	136.393	174.296	117.5	145.433	573.622	43.4197	90.418	84.1741	37.3974	9351	1.21877	0.285427	1409	-1.56245	-0.64381	6627	1.38236	0.467134	CG32230	317928
FBgn0035811	143.876	132.964	136.563	159.558	572.961	26.6792	43.755	37.4336	44.2759	10491	-1.10698	-0.146629	10651	1.03837	0.054316	7604	1.16207	0.216693	CG12262	38864
FBgn0061515	152.33	144.444	132.587	143.261	572.622	19.5757	45.8319	50.2109	17.0419	11214	-1.08461	-0.117183	5435	-1.10608	-0.145458	8510	1.12931	0.175444	endos	39554	endosulfine
FBgn0011571	162.205	143.137	125.043	142.19	572.574	50.2924	36.2013	25.0892	48.5419	10124	-1.12038	-0.163983	4657	-1.13499	-0.182676	9377	1.11235	0.153608	caz	32587	cabeza
FBgn0028688	149.021	137.39	136.429	149.472	572.311	13.2691	41.4303	24.2438	18.909	8627	-1.11769	-0.160525	13773	1.0141	0.0202032	8947	1.103	0.141435	Rpn7	42641	Regulatory particle non-ATPase 7
FBgn0025352	145.854	141.063	136.208	148.505	571.63	21.1093	34.326	36.801	23.4153	12480	-1.04831	-0.0680663	9284	-1.04135	-0.0584513	8868	1.10976	0.150251	Thiolase	37784	Thiolase
FBgn0033529	129.525	147.336	146.563	147.057	570.481	24.3793	58.2659	61.9901	30.3886	11165	1.09183	0.126751	14156	-1.01248	-0.0178983	12431	1.04693	0.0661691	CG17765	36111
FBgn0000636	137.283	144.863	145.296	142.837	570.279	17.2368	26.2663	31.4423	11.6513	12294	1.04842	0.0682189	14810	-1.0009	-0.00129759	14562	-1.00489	-0.00703062	Fas3	35097	Fasciclin 3
FBgn0033901	150.681	136.535	136.38	145.757	569.353	25.9144	11.9033	18.7785	18.9308	8818	-1.09562	-0.13175	14556	-1.00379	-0.00545108	10305	1.06331	0.0885607	O-fut1	36564	O-fucosyltransferase 1
FBgn0003716	147.855	151.197	137.666	131.564	568.282	15.878	44.257	32.66	14.0015	14754	-1.00251	-0.00361983	6055	-1.08631	-0.11944	12998	-1.03282	-0.0465925	tkv	33753	thickveins
FBgn0051363	156.942	145.757	135.129	129.081	566.909	31.7551	29.7454	31.5513	14.9624	11109	-1.07744	-0.107606	5838	-1.08496	-0.117639	13246	-1.02794	-0.0397539	Jupiter	41392	Jupiter
FBgn0083167	142.395	152.94	133.963	136.456	565.754	43.4137	101.9	88.5411	33.743	14205	-1.01945	-0.0277927	6145	-1.12661	-0.171986	10467	1.11294	0.154369	Neb-cGP	50417	Neb-cGP
FBgn0010342	143.407	139.401	141.966	139.896	564.67	2.33501	6.75209	15.3194	7.50867	12625	-1.03078	-0.0437298	12707	1.01417	0.0202925	14188	-1.00806	-0.0115788	Map60	35991	Microtubule-associated protein 60
FBgn0025463	137.564	143.876	147.243	135.259	563.943	17.898	27.5225	21.7677	14.471	12659	1.03876	0.0548574	10845	1.02854	0.0405962	9435	-1.08243	-0.114272	Bap60	32268	Brahma associated protein 60kD
FBgn0028693	139.035	140.778	138.951	144.849	563.613	25.6322	80.5232	80.1912	23.1748	11760	-1.08476	-0.117374	14144	-1.01452	-0.0208021	9010	1.14879	0.200121	Rpn12	39845	Regulatory particle non-ATPase 12
FBgn0028694	143.979	133.28	138.801	147.517	563.576	33.6584	70.0537	73.8704	41.826	9895	-1.16166	-0.216186	11617	1.03856	0.0545842	9468	1.13147	0.178199	Rpn11	33738	Regulatory particle non-ATPase 11
FBgn0041775	155.247	132.808	141.944	133.22	563.219	44.618	47.2939	51.515	52.2851	9402	-1.18938	-0.250215	7480	1.06805	0.0949743	11875	-1.06581	-0.0919545	tral	39430	trailer hitch
FBgn0259785	143.545	133.802	142.086	143.548	562.98	17.9775	32.4566	32.4104	25.7616	10787	-1.08737	-0.120848	6963	1.06489	0.0907091	13848	1.01878	0.0268367	pzg	40351	putzig
FBgn0037240	133.32	150.524	145.522	133.009	562.376	29.3344	46.9062	47.8611	16.8095	10571	1.10999	0.150546	10959	-1.03848	-0.0544777	11709	-1.0611	-0.0855578	Cont	40553	Contactin
FBgn0031872	130.646	145.499	136.823	149.11	562.078	16.8644	9.04762	6.71214	21.1596	7877	1.11444	0.156325	6267	-1.0607	-0.0850176	9184	1.0787	0.109292	ihog	33972	interference hedgehog
FBgn0001104	145.38	139.558	133.82	139.898	558.656	16.3196	14.6955	11.2485	7.32221	11819	-1.04363	-0.0616071	8025	-1.04115	-0.0581793	10931	1.05033	0.0708486	G-ialpha65A	38765	G protein alphai subunit 65A
FBgn0034902	165.408	125.65	119.471	146.331	556.86	46.7572	69.5564	59.4331	39.263	2949	-1.39096	-0.476084	13316	-1.03216	-0.0456636	6931	1.27398	0.349342	CG5532	37761
FBgn0030151	140.89	133.54	137.997	143.323	555.751	8.27848	20.5831	6.56014	4.16198	10642	-1.06521	-0.0911434	7946	1.04316	0.0609614	11705	1.03962	0.0560526	CG1354	31914
FBgn0033162	147.619	142.171	146.04	118.7	554.53	22.3834	79.9532	55.6582	22.4383	10246	-1.13406	-0.181499	7036	1.07903	0.109731	7683	-1.18743	-0.247841	CG1707	35656
FBgn0017581	119.718	138.951	159.968	135.8	554.437	40.3616	42.6497	57.1663	21.848	9386	1.17428	0.231773	5129	1.13751	0.185885	9117	-1.13519	-0.182928	Lk6	44672	Lk6
FBgn0010741	145.874	135.704	134.328	137.85	553.757	24.6252	63.0912	54.2964	19.7199	9948	-1.13835	-0.186948	14540	1.00572	0.00823387	11233	1.07401	0.103009	l(3)01239	46121	lethal (3) 01239
FBgn0038964	144.75	133.898	135.533	139.487	553.667	9.65041	18.3775	11.5169	13.9355	8802	-1.088	-0.121673	12546	1.01706	0.0244071	12155	1.03331	0.0472718	Nop56	42633	Nop56
FBgn0021872	165.083	133.561	122.282	132.108	553.034	30.2862	33.5122	21.6723	21.3796	4178	-1.24586	-0.317144	6185	-1.08047	-0.111655	10089	1.08287	0.114865	Xbp1	44226	X box binding protein-1
FBgn0031670	144.61	146.412	131.205	130.424	552.651	46.1432	86.0333	66.3815	46.3022	12537	-1.06729	-0.0939527	7141	-1.08453	-0.117063	13777	1.02938	0.041777	CG3887	33725
FBgn0000611	146.515	140.763	132.45	132.905	552.633	20.5142	46.0844	41.1816	25.0476	11777	-1.07295	-0.101588	7520	-1.05718	-0.0802162	13609	1.02659	0.0378538	exd	32567	extradenticle
FBgn0010488	154.224	129.74	136.825	131.417	552.207	60.2125	59.6137	65.0991	57.535	9507	-1.22411	-0.291735	13105	1.04691	0.0661349	14370	-1.01369	-0.0196207	NAT1	46020	NAT1
FBgn0085215	138.601	167.924	138.711	106.739	551.975	12.7436	149.468	124.808	20.4153	14249	-1.01965	-0.0280748	5172	-1.19939	-0.262299	12246	-1.06602	-0.0922398		NA
FBgn0038271	136.782	141.138	135.585	138.276	551.781	13.8819	32.9179	28.1882	15.9796	14109	1.01414	0.0202536	9384	-1.03749	-0.0530911	12658	1.03073	0.0436682	CG3731	41800
FBgn0087013	135.373	130.912	143.562	141.372	551.219	16.7197	25.5831	34.2517	18.977	12789	-1.04159	-0.0587926	5513	1.09083	0.125428	14685	-1.00301	-0.00433275	Karybeta3	40581	Karyopherin beta 3
FBgn0261113	135.469	148.871	142.241	123.321	549.901	12.454	25.3669	24.3116	16.6099	10107	1.09195	0.126908	8236	-1.04622	-0.0651898	6316	-1.14896	-0.200334	Xrp1	42267
FBgn0011704	120.132	141.431	139.634	148.41	549.607	31.0824	47.9855	44.8097	46.9972	9501	1.15233	0.204549	14308	-1.00959	-0.0137731	11443	1.067	0.0935555	RnrS	36280	Ribonucleoside diphosphate reductase small subunit
FBgn0010602	128.855	144.107	144.051	132.25	549.263	19.4637	66.6885	62.811	12.9201	12835	1.05112	0.0719287	14528	1.00592	0.00852055	13811	-1.02373	-0.0338354	lwr	33226	lesswright
FBgn0032200	130.356	142.242	128.697	147.846	549.141	26.5586	80.4649	62.4468	23.6643	14794	-1.00222	-0.00319257	7427	-1.06947	-0.0969023	7384	1.22097	0.288032	CG5676	34368
FBgn0024432	134.075	137.356	132.687	144.557	548.676	26.5938	70.7676	71.7853	30.6656	13303	-1.04481	-0.063238	10695	-1.04535	-0.0639929	8312	1.17381	0.231196	Dlc90F	42199	Dynein light chain 90F
FBgn0010341	142.736	142.074	127.86	136.005	548.675	12.824	43.968	30.8954	18.9215	13414	-1.03251	-0.0461592	5686	-1.09611	-0.132387	10466	1.07787	0.108179	Cdc42	32981	Cdc42
FBgn0039113	135.317	142.813	129.761	140.236	548.127	18.8891	13.5472	14.2003	29.5216	11504	1.05775	0.0809993	4491	-1.10255	-0.140847	10183	1.06738	0.0940746	CG10217	42809
FBgn0015610	134.563	136.433	132.624	140.094	543.714	22.2692	26.0809	25.7545	20.9509	14488	1.00693	0.00996259	11037	-1.02981	-0.0423716	10570	1.06628	0.0925867		NA
FBgn0036661	147.315	129.135	129.821	136.514	542.785	14.0908	17.897	18.601	12.6288	6431	-1.14584	-0.1964	14437	1.00518	0.00745482	10483	1.05889	0.0825467	CG9705	39875
FBgn0037097	127.713	155.063	132.382	127.565	542.722	31.6473	107.823	79.6103	24.2919	11973	1.08307	0.11513	6199	-1.12092	-0.164688	13461	1.03834	0.0542727		NA
FBgn0015380	136.11	144.413	137.791	124.355	542.67	12.8435	8.57109	8.68585	6.67392	10649	1.0619	0.0866462	7822	-1.04808	-0.0677487	6573	-1.10785	-0.147757	drl	44355	derailed
FBgn0026585	141.066	132.338	129.55	139.436	542.39	21.5014	14.8562	13.4484	17.1302	10942	-1.06616	-0.092426	12162	-1.02063	-0.0294633	9561	1.07482	0.104098		NA
FBgn0015024	137.282	144.452	137.132	122.415	541.282	7.9653	17.0416	12.6142	23.4288	11778	1.04998	0.070355	7878	-1.05169	-0.0727143	7291	-1.12515	-0.170115	CkIalpha	32221	Casein kinase Ialpha
FBgn0003062	128.817	139.024	129.887	142.929	540.656	25.517	51.8771	42.48	29.0816	12853	1.04826	0.0679969	7436	-1.05952	-0.0834047	9041	1.12312	0.167511	Fib	37662	Fibrillarin
FBgn0026753	109.699	147.156	149.94	132.144	538.939	14.1632	79.4027	107.123	5.33777	9041	1.23065	0.299415	7783	-1.0556	-0.0780665	13343	1.03889	0.0550403	Vha13	42341	Vacuolar H
FBgn0033081	120.482	150.159	130.409	137.403	538.453	29.0512	96.5591	78.535	25.6836	11173	1.11142	0.152402	5970	-1.12582	-0.170982	8883	1.16366	0.218671	geminin	35563	geminin
FBgn0003124	137.847	135.176	128.923	136.389	538.335	2.35959	8.03311	7.54291	5.82053	13390	-1.01914	-0.0273566	7782	-1.04826	-0.0679991	9782	1.05821	0.0816211	polo	40232	polo
FBgn0053129	140.574	135.41	130.192	130.427	536.604	8.41493	29.5391	28.7808	18.7436	12292	-1.0503	-0.0707952	9295	-1.0398	-0.0563018	14229	1.01144	0.0164107	CG33129	34514
FBgn0021765	122.455	137.794	138.38	137.239	535.868	30.0056	84.1218	62.707	30.3348	14222	1.01781	0.0254664	7688	1.05889	0.0825551	13123	1.04153	0.0587104	scu	32789	scully
FBgn0024234	136.094	127.464	122.064	150.206	535.829	19.6161	40.2132	24.6859	45.2476	10456	-1.10328	-0.141803	13365	-1.02256	-0.0321919	6851	1.20381	0.267609	gbb	37778	glass bottom boat
FBgn0028692	146.159	129.718	129.488	129.261	534.626	26.9147	29.8204	29.4355	29.3299	9510	-1.1337	-0.181043	14830	-1.00069	-0.000997845	14867	1.00003	4.57e-05	Rpn2	43449	Regulatory particle non-ATPase 2
FBgn0259139	151.755	109.989	133.82	138.445	534.008	45.2391	14.4145	15.4638	28.3897	2347	-1.3468	-0.429534	2286	1.22434	0.292006	13595	1.02339	0.0333599	glo	41431	glorund
FBgn0011336	140.74	136.227	125.91	130.751	533.628	14.6372	11.9153	4.75405	23.2283	12832	-1.03278	-0.046533	5175	-1.08028	-0.1114	13134	1.0231	0.0329446	OstStt3	43005	Oligosaccharyl transferase 3
FBgn0026418	135.331	131.544	132.564	132.883	532.322	7.28402	20.1489	13.2004	19.053	12801	-1.03442	-0.0488238	13768	1.01166	0.0167237	14763	1.00157	0.00226256	Hsc70Cb	39557	Hsc70Cb
FBgn0085220	131.173	158.673	124.584	117.788	532.217	36.9604	143.01	104.197	26.4535	14808	-1.00198	-0.00285946	5026	-1.20983	-0.274802	11316	1.09923	0.136492	CG34191	5740715
FBgn0050423	132.622	139.296	113.723	146.391	532.032	34.994	65.058	53.1484	38.4756	14534	1.00813	0.0116839	3621	-1.21763	-0.284077	4624	1.33111	0.412629	CG30423	246605
FBgn0001235	128.187	150.242	141.219	111.997	531.644	10.5647	17.2752	11.1772	26.7993	5733	1.16852	0.224685	6688	-1.06117	-0.0856544	2762	-1.27316	-0.348412	hth	41273	homothorax
FBgn0035390	106.166	142.556	145.228	134.867	528.817	7.7072	14.2679	26.9106	16.9667	1991	1.33781	0.419871	14086	1.00848	0.0121886	9814	-1.07159	-0.0997553	scramb2	38362	scramblase 2
FBgn0020309	129.077	143.395	135.302	120.786	528.559	18.8322	58.0671	41.6883	31.1928	12697	1.05594	0.078528	12030	-1.03287	-0.0466542	10057	-1.10465	-0.143592	crol	34592	crooked legs
FBgn0013770	127.101	135.439	132.882	132.699	528.121	15.0488	28.5068	23.7739	25.363	12132	1.05089	0.0716171	13681	-1.01468	-0.0210223	14564	-1.00486	-0.00700111	Cp1	36546	Cysteine proteinase-1
FBgn0260462	139.72	121.981	124.522	140.822	527.045	6.52578	6.21032	13.0239	14.8103	5366	-1.14608	-0.196709	11296	1.02197	0.0313578	6363	1.12273	0.167017	CG12163	40628
FBgn0011710	134.976	134.479	126.613	130.115	526.184	17.7881	2.90209	4.80281	11.871	14864	1.00006	9.38e-05	5820	-1.06299	-0.0881328	12378	1.02787	0.0396605	2014-09-01	33114	Septin-1
FBgn0031145	124.429	147.361	140.898	112.272	524.96	29.9265	100.76	93.805	20.2635	13625	1.03808	0.0539138	13223	-1.03928	-0.0555776	10999	-1.0974	-0.134085	Ntf-2	33078	Nuclear transport factor-2
FBgn0013749	135.574	130.938	120.165	137.86	524.537	37.027	39.5434	40.2064	12.1478	13319	-1.03734	-0.0528885	5905	-1.09867	-0.135755	7183	1.18932	0.250143	Arf102F	43823	ADP ribosylation factor 102F
FBgn0031497	144.543	119.487	123.306	136.654	523.991	9.98075	18.9632	7.68835	6.94532	3477	-1.22265	-0.29001	8007	1.04218	0.0596049	7476	1.10999	0.150545	CG17259	33518
FBgn0002787	149.894	113.11	117.223	143.645	523.872	38.8735	30.3023	22.8958	21.0326	3376	-1.32915	-0.410505	8495	1.04931	0.0694437	4772	1.23638	0.306127	Mov34	37894	Mov34
FBgn0016697	134.719	121.363	127.699	139.158	522.94	21.159	49.3981	47.2109	11.5041	8153	-1.1617	-0.216238	7357	1.0618	0.0865138	8428	1.13817	0.186713	Prosalpha5	36951	Proteasome alpha5 subunit
FBgn0010278	129.867	122.57	139.332	130.721	522.49	20.8042	13.0661	13.6834	31.841	11773	-1.05646	-0.0792342	3547	1.13922	0.188042	9827	-1.08076	-0.112042	Ssrp	37767	Structure specific recognition protein
FBgn0028695	143.205	127.476	124.247	124.868	519.796	12.5837	11.689	13.355	17.7284	7385	-1.1245	-0.169282	10532	-1.02701	-0.0384472	14487	1.00537	0.00772679	Rpn1	40174	Regulatory particle non-ATPase 1
FBgn0039858	120.788	142.661	140.445	115.666	519.561	24.962	33.0211	28.6534	25.0403	7013	1.17566	0.23347	14034	-1.01207	-0.0173059	5477	-1.21465	-0.280535	CycG	43724	Cyclin G
FBgn0005655	113.731	134.094	136.219	135.453	519.498	25.8971	86.1119	76.9752	32.1382	13380	1.04432	0.062563	10719	1.04698	0.0662403	11279	1.08536	0.118174	mus209	37290	mutagen-sensitive 209
FBgn0032640	132.366	126.39	123.342	136.957	519.056	22.3059	58.6407	42.5127	28.6836	10431	-1.11748	-0.160246	14413	1.00798	0.0114631	8627	1.14048	0.189647	Sgt	35052	small glutamine-rich tetratricopeptide containing protein
FBgn0053113	136.427	133.755	127.803	120.497	518.482	18.2398	13.0364	7.24296	10.97	13741	-1.01735	-0.024815	7961	-1.04477	-0.0631848	10146	-1.06112	-0.0855859	Rtnl1	33721	Rtnl1
FBgn0010288	125.765	123.184	137.368	131.437	517.754	23.8823	61.5981	60.5778	18.6673	11372	-1.08856	-0.12242	5196	1.13212	0.179025	14366	1.01176	0.0168729	Uch	33397	Ubiquitin carboxy-terminal hydrolase
FBgn0036198	121.312	143.592	124.388	126.007	515.3	30.6922	103.922	91.2409	46.0629	13906	1.02957	0.0420391	5507	-1.15993	-0.214041	9804	1.14202	0.191584	crim	39321	crimpled
FBgn0020369	133.703	123.389	119.579	137.686	514.356	19.1248	28.4946	24.2887	16.9285	10160	-1.09458	-0.130381	11503	-1.02773	-0.0394661	6132	1.16264	0.217398	Pros45	33105	Pros45
FBgn0086706	116.094	126.891	137.521	132.932	513.438	13.2174	8.42603	10.0748	15.5948	8538	1.09714	0.133745	4911	1.08235	0.114163	11755	-1.0397	-0.0561648	pix	39027	pixie
FBgn0004003	157.842	107.514	101.726	146.015	513.097	22.6166	35.9459	30.5988	31.6567	1833	-1.507	-0.591675	7575	-1.05347	-0.0751544	1967	1.45386	0.539884	wbl	37206	windbeutel
FBgn0022349	134.83	116.889	130.401	130.856	512.977	39.6101	45.4281	45.55	45.6545	9418	-1.18612	-0.246246	5550	1.13037	0.176798	14434	1.01057	0.0151655	CG1910	43741
FBgn0029174	130.485	129.208	121.936	130.757	512.387	19.5749	20.3344	22.4785	14.9853	14064	-1.01412	-0.0202288	6505	-1.0636	-0.0889538	9422	1.0838	0.116097	FKBP59	47762	FK506-binding protein FKBP59
FBgn0028685	129.029	125.861	126.648	130.161	511.699	24.3361	22.351	33.6825	25.2119	13688	-1.02367	-0.0337562	14292	-1.00806	-0.0115849	12386	1.03959	0.0560121	Rpt4	31567	Regulatory particle triple-A ATPase 4
FBgn0019644	131.725	124.578	114.37	140.267	510.941	19.7858	46.1433	33.5083	19.1388	10688	-1.09763	-0.134386	6891	-1.0711	-0.0990978	4799	1.25372	0.326216	ATPsyn-b	39143	ATP synthase, subunit b
FBgn0035471	123.271	129.884	123.061	134.118	510.334	13.3995	35.1793	36.9676	31.1297	13450	1.0315	0.0447489	7159	-1.06235	-0.0872592	9524	1.10108	0.138914	Sc2	38457	Sc2
FBgn0250746	134.296	125.339	123.021	127.412	510.068	26.5589	68.6563	52.9069	8.68488	9637	-1.16111	-0.215502	13915	1.01724	0.0246553	10199	1.10255	0.140842	Prosbeta7	40639	Proteasome beta7 subunit
FBgn0023477	143.472	117.538	120.16	128.719	509.889	26.6161	45.8652	38.1589	11.2604	4348	-1.26643	-0.340763	10447	1.03909	0.0553214	9603	1.1051	0.144178	Tal	37804	Tal
FBgn0020443	141.113	118.164	124.207	125.175	508.659	22.7242	27.5754	28.6538	23.1568	5580	-1.20486	-0.268861	7451	1.05281	0.0742422	13992	1.01597	0.0228547	Elf	34658	Ef1alpha-like factor
FBgn0032242	129.092	122.355	130.846	126.341	508.634	8.63136	13.269	10.7915	16.9146	11152	-1.05791	-0.0812206	5528	1.07101	0.0989718	12067	-1.03518	-0.049885	CG5355	34421
FBgn0011591	119.501	128.972	134.572	125.141	508.186	23.0345	21.8712	32.7276	24.2536	11102	1.07795	0.108296	11200	1.0308	0.0437646	10759	-1.06648	-0.092852	fng	40314	fringe
FBgn0040340	140.613	124.899	114.138	127.125	506.775	23.6628	29.0261	27.7977	26.4532	8237	-1.13752	-0.185896	5390	-1.09726	-0.133907	8366	1.12189	0.165928	TRAM	31042	TRAM
FBgn0003178	127.306	119.774	134.029	125.179	506.288	8.77375	7.93607	7.42047	6.73479	9338	-1.06534	-0.0913124	2998	1.12123	0.165087	9189	-1.06883	-0.0960318	PyK	42620	Pyruvate kinase
FBgn0004859	121.966	145.705	129.726	108.543	505.94	19.4482	63.4718	51.3133	29.2958	10812	1.11755	0.160337	6363	-1.10494	-0.14397	8967	-1.14852	-0.199781	ci	43767	cubitus interruptus
FBgn0032429	98.4404	149.744	128.439	128.353	504.977	23.0091	81.8973	93.3026	23.5541	2997	1.40975	0.495441	3876	-1.23517	-0.304715	9376	1.14464	0.194895	CG5446	34655
FBgn0023529	141.802	113.501	117.706	131.782	504.791	25.9142	29.3541	34.3922	11.6466	4279	-1.25776	-0.330858	11569	1.03168	0.0449981	7886	1.14499	0.195333	CG2918	31215
FBgn0037580	132.76	119.992	119.176	130.448	502.375	7.1426	5.19163	6.40352	11.156	7655	-1.10591	-0.14523	14066	-1.00684	-0.00983885	7702	1.09406	0.129688	DppIII	40996	Dipeptidyl aminopeptidase III
FBgn0004106	121.363	127.214	121.981	131.741	502.3	35.5545	55.0725	52.8451	23.7341	14317	1.01427	0.0204451	10893	-1.04141	-0.0585319	9045	1.13497	0.182658	cdc2	34411	cdc2
FBgn0038145	134.512	123.501	117.366	126.117	501.496	15.3707	6.5937	8.84752	14.6647	8965	-1.08399	-0.116356	6621	-1.05405	-0.0759465	9300	1.07443	0.103575	Droj2	41646	DnaJ-like-2
FBgn0000173	122.872	126.978	121.046	128.861	499.757	8.26095	11.5065	10.5163	3.7655	12768	1.02971	0.0422341	7837	-1.04714	-0.0664577	9353	1.06877	0.0959463	ben	32358	bendless
FBgn0026144	144.481	123.504	114.23	117.384	499.599	8.59287	7.19555	7.39326	2.74362	4046	-1.16693	-0.222717	4387	-1.08263	-0.114542	12075	1.0299	0.0424993	CBP	31669	sarcoplasmic calcium-binding protein
FBgn0035772	130.52	125.214	118.098	124.921	498.753	13.9243	3.12868	7.22657	2.30581	12289	-1.03469	-0.049204	5755	-1.06161	-0.0862571	9914	1.0583	0.0817432	Sh3beta	38820	Sh3beta
FBgn0053303	135.181	121.293	114.578	126.8	497.853	32.652	29.0511	26.8121	35.6069	9896	-1.12085	-0.164599	7379	-1.05741	-0.080537	9686	1.09903	0.13623	CG33303	2768916
FBgn0011327	147.77	108.87	114.563	125.853	497.056	7.47458	25.6303	17.4338	14.5131	1910	-1.38493	-0.469815	6468	1.06544	0.0914559	8420	1.10701	0.146674	Uch-L3	39102	Ubiquitin C-terminal hydrolase
FBgn0040070	120.717	121.72	124.309	129.743	496.489	28.2851	73.7341	63.1728	29.5314	11483	-1.09312	-0.128449	7746	1.05683	0.0797469	10116	1.11487	0.156877	Trx-2	34281	thioredoxin-2
FBgn0033879	119.679	126.967	128.429	120.94	496.016	25.2432	69.3585	60.0139	17.3092	14036	-1.02157	-0.0307846	11868	1.03539	0.050179	14627	1.00545	0.00784486	CG6543	36536
FBgn0016691	115.397	131.709	123.812	122.333	493.251	22.1041	74.6532	76.3272	17.3726	13471	1.04033	0.0570477	7087	-1.08398	-0.116333	10275	1.10982	0.150329	Oscp	41845	Oligomycin sensitivity-conferring protein
FBgn0027567	130.311	117.167	128.211	117.146	492.835	27.2973	21.6871	28.2628	30.9769	10397	-1.10378	-0.142451	5956	1.09086	0.125469	9427	-1.10509	-0.144168	CG8108	39161
FBgn0036111	130.595	120.374	120.914	119.618	491.5	22.1629	34.1124	31.1332	22.6381	10495	-1.10398	-0.142719	14168	1.0111	0.0159267	14853	-1.00034	-0.000486703	Aps	39226	Aps
FBgn0062463	119.796	124.212	137.703	109.16	490.871	30.8313	46.6767	55.6789	56.4712	14365	1.01449	0.0207575	6560	1.10481	0.143796	6835	-1.30864	-0.388068		NA
FBgn0011586	126.421	120.169	124.093	119.608	490.291	18.589	26.8751	38.432	1.77849	11797	-1.06055	-0.0848132	13654	1.01622	0.0232161	14705	-1.00273	-0.00392604	e(r)	43951	enhancer of rudimentary
FBgn0026252	122.136	121.332	125.311	121.075	489.854	21.8688	38.6882	37.0147	27.976	13496	-1.03343	-0.047435	10728	1.03971	0.056185	13936	-1.02003	-0.0286143	msk	44747	moleskin
FBgn0000319	130.452	118.306	122.141	117.491	488.39	23.5465	41.5507	48.6218	27.8334	10080	-1.14091	-0.190185	13750	1.02062	0.0294461	14729	1.00292	0.00419981	Chc	32537	Clathrin heavy chain
FBgn0011768	161.02	98.4525	112.186	115.245	486.903	16.9156	30.4601	22.9048	11.7343	1165	-1.68293	-0.750971	3167	1.15974	0.213802	12426	1.0377	0.0533832	Fdh	41311	Formaldehyde dehydrogenase
FBgn0015324	119.414	130.218	120.797	115.617	486.045	10.9801	16.439	4.57699	8.23255	8621	1.0918	0.12671	5201	-1.07475	-0.104004	11132	-1.0467	-0.0658414	Vha26	40679	Vacuolar H
FBgn0000416	123.589	129.162	119.131	113.888	485.77	14.3393	41.1343	33.3978	6.30029	14223	1.01437	0.0205899	6740	-1.0743	-0.103393	13691	-1.02324	-0.0331415	Sap-r	43662	Saposin-related
FBgn0259483	124.27	124.346	113.107	123.156	484.88	15.5728	44.2765	36.6312	21.1306	13236	-1.03817	-0.0540408	6095	-1.09006	-0.124409	9187	1.11444	0.156325	Mob4	35576
FBgn0003449	108.195	134.117	120.391	120.274	482.977	31.7238	86.223	76.5729	25.8759	10906	1.12415	0.168835	6513	-1.10913	-0.149431	10401	1.1124	0.15367	snf	31442	sans fille
FBgn0027547	111.502	128.406	123.669	119.091	482.668	16.5276	53.7614	55.3141	28.9328	11177	1.09458	0.130374	9716	-1.04782	-0.0673927	14606	1.00555	0.00798823	CG1927	38262
FBgn0032230	121.24	119.246	115.163	126.721	482.37	15.6395	26.6947	16.3015	16.1447	13375	-1.02754	-0.0391924	12099	-1.02349	-0.0334956	8800	1.09982	0.137271	lft	34405	lowfat
FBgn0028622	125.894	110.704	123.134	122.457	482.189	12.004	23.8172	13.8762	20.6255	6624	-1.15468	-0.207494	3734	1.12756	0.173199	13964	-1.01352	-0.0193812	qsm	47065	quasimodo
FBgn0031047	112.845	124.136	123.282	121.594	481.857	22.183	40.1941	49.7329	24.5794	11648	1.07573	0.105321	12390	-1.02759	-0.039271	13471	1.02976	0.0423133	Rcd-1	32966	Required for cell differentiation 1 ortholog
FBgn0015907	126.238	115.627	118.117	119.9	479.882	19.7934	13.0331	15.8831	7.1571	8922	-1.08988	-0.124167	11837	1.02242	0.031992	13557	1.01949	0.0278483	bl	43862	bancal
FBgn0039697	124.733	122.314	113.001	119.473	479.521	21.6145	42.0072	33.3961	8.18224	12679	-1.04811	-0.0677881	6802	-1.07101	-0.098966	10109	1.0868	0.120081	CG7834	43515
FBgn0001098	131.595	115.064	124.737	107.968	479.364	26.9914	5.8102	12.8002	13.1012	7373	-1.13291	-0.180031	5474	1.07935	0.110169	5957	-1.15478	-0.20762	Gdh	42832	Glutamate dehydrogenase
FBgn0000171	142.51	101.988	113.926	117.5	475.923	47.6739	40.0006	43.4854	37.6822	2852	-1.42274	-0.508673	5907	1.12236	0.166538	12369	1.05279	0.0742198		NA
FBgn0015031	107.867	127.791	121.478	118.328	475.464	41.7706	109.99	102.274	44.2796	14867	1.00016	0.000225906	13995	-1.02169	-0.0309528	10948	1.11358	0.1552	cype	46040	cyclope
FBgn0035631	124.022	115.179	114.344	121.811	475.355	20.6786	39.4085	38.3192	18.6394	10419	-1.10675	-0.146334	14468	-1.00647	-0.00931046	9871	1.09674	0.133223	Txl	38646	Thioredoxin-like
FBgn0003205	123.291	118.716	114.518	118.703	475.227	5.40163	6.02994	6.489	3.22965	11915	-1.03642	-0.0516106	8008	-1.03656	-0.0517977	11620	1.03543	0.0502277	Ras85D	41140	Ras oncogene at 85D
FBgn0032015	127.36	114.641	108.235	124.348	474.584	22.8853	41.7752	33.181	31.44	9478	-1.14846	-0.199706	9561	-1.04513	-0.0636788	7700	1.16143	0.215908	CG7830	34137
FBgn0023213	122.601	123.136	118.246	109.812	473.795	34.441	62.0647	53.9949	44.4633	12236	-1.08073	-0.112011	14185	-1.01526	-0.0218523	13526	-1.03848	-0.0544694	eIF4G	43839	eukaryotic translation initiation factor 4G
FBgn0022343	118.355	121.245	116.341	117.799	473.74	6.6506	53.6198	49.3082	3.61505	13109	-1.04411	-0.062274	10678	-1.04024	-0.0569159	10639	1.08463	0.117207	CG3760	37987
FBgn0031830	121.948	134.115	106.273	109.733	472.069	22.1716	87.1994	75.8621	14.7591	14069	-1.02304	-0.0328642	3243	-1.28338	-0.359954	8517	1.18586	0.245938	CoVb	33918	Cytochrome c oxidase subunit Vb
FBgn0024285	125.456	117.367	112.918	115.588	471.329	13.9691	24.3422	24.6948	10.8554	10482	-1.08489	-0.117548	8652	-1.04215	-0.0595579	12026	1.04267	0.060284	Srp54	34312	Srp54
FBgn0028684	129.056	113.039	108.682	119.765	470.543	18.3375	14.5904	17.6644	12.0126	6807	-1.14207	-0.191649	8137	-1.04446	-0.0627566	7854	1.11137	0.152345	Tbp-1	42805	Tat-binding protein-1
FBgn0025117	112.268	117.423	118.436	121.924	470.052	4.64801	6.34418	5.81886	10.001	11542	1.04283	0.0605107	13777	1.00899	0.0129182	12092	1.02977	0.0423286	und	34294	uninitiated
FBgn0250838	109.475	127.088	121.008	111.765	469.335	35.3522	114.01	104.644	30.1664	13057	-1.06443	-0.0900805	13855	-1.02528	-0.0360188	10353	1.12984	0.176116	CG30415	246602
FBgn0029715	124.29	111.848	110.918	121.387	468.443	16.9013	42.0739	32.6346	9.9502	7937	-1.15875	-0.212564	14118	1.01157	0.0165955	8660	1.12586	0.171031	CG11444	31388
FBgn0010213	104.183	122.312	115.658	125.738	467.892	18.5859	74.3237	65.2466	26.1214	12897	1.058	0.0813401	11658	-1.03914	-0.0553907	8391	1.17639	0.234367	Sod2	36878	Superoxide dismutase 2 (Mn)
FBgn0037636	118.885	121.901	130.478	95.5909	466.855	66.1599	61.1171	69.6	46.9575	13247	1.05907	0.0828018	13198	1.04732	0.0666997	7472	-1.31863	-0.399038	CG9821	41058
FBgn0032509	108.302	125.846	117.35	115.291	466.789	20.1088	72.1485	62.9821	16.5906	12803	1.05909	0.0828248	7785	-1.05289	-0.0743593	11965	1.06194	0.0867059	CG6523	34745
FBgn0004888	131.286	110.42	114.22	109.144	465.07	9.21905	21.7539	25.9696	7.89698	4206	-1.20768	-0.27224	10788	1.02935	0.0417283	12975	-1.02746	-0.0390844	Scsalpha	38447	Succinyl coenzyme A synthetase alpha subunit
FBgn0032643	127.747	107.714	112.449	117.137	465.048	3.5776	7.85346	8.42484	5.54501	3673	-1.18668	-0.24693	7846	1.04444	0.0627266	11403	1.03987	0.0564094	CG6453	35056
FBgn0002183	117.785	110.941	119.489	116.42	464.635	14.7972	24.2159	26.4521	26.6409	11489	-1.07122	-0.0992522	6407	1.07726	0.107362	13499	-1.02601	-0.037047	dre4	38248	dre4
FBgn0028336	108.61	114.264	119.791	121.947	464.612	10.2687	9.44731	16.2068	5.84681	11247	1.05436	0.0763658	7886	1.04638	0.0654095	13178	1.02144	0.0305975	l(1)G0255	31605	lethal (1) G0255
FBgn0028554	126.624	109.548	108.896	119.372	464.439	19.8234	12.6601	5.86347	10.7118	5739	-1.15002	-0.201657	14838	-1.00036	-0.000523523	8380	1.09316	0.128511	x16	33967
FBgn0036436	190.995	92.4087	86.9434	93.9532	464.3	29.3242	5.95871	12.9479	9.56336	666	-2.0408	-1.02914	5882	-1.06914	-0.0964522	9253	1.07989	0.110879	CG4914	39597
FBgn0037843	121.489	121.916	108.55	112.038	463.993	10.4852	13.8753	19.2059	6.66735	14776	-1.00163	-0.00234383	3079	-1.13167	-0.178457	11473	1.04558	0.0642973	CG4511	41305
FBgn0016797	119.752	119.489	116.944	106.872	463.057	20.0152	51.2339	45.88	12.4073	12398	-1.06526	-0.0912101	14415	-1.00849	-0.012197	13145	-1.03951	-0.0558986	fz2	40090	frizzled 2
FBgn0031260	125.778	112.404	106.21	118.475	462.867	15.8871	26.6457	20.6016	23.0918	8114	-1.13444	-0.18198	8107	-1.05145	-0.072378	8459	1.11468	0.156625	Spp	33227	Signal peptide protease
FBgn0033378	114.14	113.39	111.446	121.95	460.927	20.6566	65.9805	54.3139	18.3289	11130	-1.10523	-0.144347	13778	1.02165	0.0309013	8673	1.16058	0.214851	tsu	35924	tsunagi
FBgn0003275	97.0994	134.977	116.098	112.098	460.272	33.4241	93.8118	91.1257	21.9825	9243	1.25309	0.325487	4837	-1.20333	-0.26703	10045	1.13383	0.18121	RpII18	48312	RNA polymerase II 18kD subunit
FBgn0036547	128.873	101.236	112.855	117.096	460.059	25.9417	44.8928	21.564	26.4239	2749	-1.34465	-0.427232	3718	1.17999	0.238774	13732	1.02481	0.0353501	CG17032	39736
FBgn0045823	120.69	120.998	110.903	107.176	459.767	4.34924	7.24337	8.22402	9.54187	14737	1.00191	0.00275728	4105	-1.09327	-0.128653	11688	-1.03774	-0.0534503	vsg	39137	visgun
FBgn0030529	123.925	117.219	105.157	113.321	459.622	12.1223	14.7024	7.64157	14.1474	11124	-1.05923	-0.0830224	3750	-1.11199	-0.153144	9287	1.07641	0.106224	Clic	32349	Chloride intracellular channel
FBgn0013680	105.278	128.556	119.627	106.139	459.6	104.892	54.335	42.2858	77.7134	2568	1.97093	0.978874	10371	-1.06032	-0.0845061	7212	-1.50282	-0.58767	mt:ND2	NA	mitochondrial NADH-ubiquinone oxidoreductase chain 2
FBgn0032586	126.693	109.012	107.616	116.002	459.323	12.6093	19.0591	15.3006	17.7935	5572	-1.17027	-0.226847	14084	-1.00905	-0.0129992	9659	1.07921	0.109979	Tpr2	34984	Tetratricopeptide repeat protein 2
FBgn0016940	114.655	115.978	113.881	114.543	459.057	30.3652	89.1402	75.9273	19.4789	10579	-1.1475	-0.198493	13566	1.03017	0.0428841	10001	1.13078	0.177316		NA
FBgn0033548	96.7932	133.728	125.212	102.752	458.486	31.3522	155.034	143.228	38.3826	13925	-1.03393	-0.0481397	13488	-1.04116	-0.0581892	10764	1.13111	0.177733	CG7637	36135
FBgn0087035	120.665	118.253	115.003	104.437	458.358	16.2952	38.5605	36.0231	20.4725	12706	-1.05238	-0.0736608	13430	-1.02402	-0.0342441	10967	-1.07621	-0.10596	AGO2	39683	Argonaute 2
FBgn0019624	102.387	126.608	107.832	119.569	456.396	13.1219	83.0028	59.0809	18.8131	11872	1.08292	0.114931	5775	-1.12713	-0.172659	7635	1.2109	0.276079	CoVa	41432	Cytochrome c oxidase subunit Va
FBgn0015790	121.736	113.283	110.408	110.877	456.304	14.6302	26.3485	26.9134	5.7967	10395	-1.08926	-0.123354	11411	-1.02851	-0.0405493	13173	1.02735	0.0389253	Rab11	42501	Rab-protein 11
FBgn0038545	115.195	118.555	105.103	116.13	454.983	32.4944	58.9219	56.3187	38.703	14161	-1.01936	-0.0276628	5415	-1.14075	-0.189986	8882	1.15702	0.21041	CG7713	42139
FBgn0028691	105.798	116.086	114.868	118.103	454.855	15.246	26.0594	38.0534	17.2746	10821	1.08612	0.119182	11235	-1.03202	-0.0454736	11351	1.05976	0.0837387	Rpn9	42802	Regulatory particle non-ATPase 9
FBgn0035844	102.439	122.854	122.129	106.977	454.399	10.1077	24.4209	18.8449	5.8677	4640	1.18937	0.250197	14812	-1.0008	-0.00116008	7125	-1.13903	-0.187807	CG13676	38906
FBgn0038476	128.856	107.922	107.067	109.443	453.288	16.1805	9.99552	10.4022	8.91756	3978	-1.19085	-0.251998	14100	-1.00782	-0.0112442	13075	1.0232	0.033094	kuk	42063	kugelkern
FBgn0032884	109.839	123.473	110.149	108.796	452.257	19.3457	64.5322	53.3562	12.5393	13395	1.03993	0.056492	6178	-1.10433	-0.143175	11992	1.0584	0.0818806	Pomp	35342	Pomp
FBgn0035830	113.947	116.136	111.905	109.581	451.57	12.3218	48.9342	43.4526	11.432	13315	-1.03793	-0.0537144	12247	-1.02896	-0.0411863	13621	1.02614	0.0372215	CG8209	38888
FBgn0261396	119.049	107.69	108.776	113.507	449.021	14.1206	24.2502	24.3958	8.11386	8389	-1.1213	-0.165175	14081	1.00968	0.0139024	10709	1.0628	0.0878661	Rpn3	35176	Regulatory particle non-ATPase 3
FBgn0086687	120.537	109.596	107.901	110.357	448.391	29.3767	13.7369	7.46649	17.2426	10318	-1.08585	-0.118829	13919	-1.01115	-0.0159932	14094	1.01219	0.0174784	desat1	117369	desat1
FBgn0037433	116.242	111.387	112.858	106.025	446.513	28.4081	70.6682	61.4811	30.3051	10110	-1.16019	-0.214364	9976	1.05226	0.073495	14699	-1.00389	-0.00559769	CG17919	40780
FBgn0031066	108.998	116.736	124.121	96.5737	446.429	17.7822	87.4359	94.9723	7.29905	11255	-1.11446	-0.156348	7836	1.05289	0.0743609	12469	-1.05504	-0.0772932	CoVIb	32989	Cytochrome c oxidase subunit VIb
FBgn0029882	117.86	106.784	119.856	101.158	445.658	19.9312	53.0987	59.9226	10.5873	9294	-1.18729	-0.247671	5420	1.13006	0.176396	10333	-1.1012	-0.139082	CG3226	31597
FBgn0027616	111.02	103.461	115.293	115.395	445.169	19.4364	20.1489	28.665	9.33538	11356	-1.07176	-0.099981	4968	1.1069	0.146528	14001	1.01523	0.0218019	YT521-B	38420	YT521-B
FBgn0010100	111.103	110.866	112.382	110.491	444.842	11.4051	20.1014	14.4977	11.3463	14386	-1.00829	-0.011911	12641	1.01844	0.0263586	13814	-1.01549	-0.0221828	Acon	44149	Aconitase
FBgn0039869	104.728	122.129	110.98	106.215	444.053	18.1455	64.212	62.8174	22.0494	11717	1.08545	0.118298	6160	-1.11177	-0.152856	13579	1.03307	0.0469397	CG1890	43737
FBgn0034259	105.188	110.826	107.138	120.321	443.472	17.9203	33.2426	33.3066	11.8114	13378	1.03255	0.0462055	10540	-1.03643	-0.0516276	7480	1.15483	0.207678	P32	37006
FBgn0031883	103.524	117.384	118.16	103.89	442.958	5.28629	11.4963	10.5074	3.6943	6213	1.13042	0.176865	14072	1.00719	0.0103404	6065	-1.1316	-0.178364	CG11266	33989
FBgn0033029	111.102	120.024	108.592	102.38	442.097	19.4918	46.6644	30.8261	30.6718	13609	1.03226	0.0458066	7151	-1.07373	-0.102631	11924	-1.05837	-0.0818448	l(2)NC136	35501	lethal (2) NC136
FBgn0022702	105.875	100.86	111.731	122.947	441.413	6.91042	17.4511	3.21465	27.3716	11444	-1.06006	-0.0841432	3808	1.12316	0.167563	10101	1.07069	0.0985432	Cht2	38223	Chitinase 2
FBgn0035987	101.774	118.677	110.409	109.565	440.424	14.4329	5.21446	6.36566	0.765422	3971	1.17826	0.236653	5150	-1.07365	-0.102524	14296	-1.00746	-0.0107226	CG3689	39083
FBgn0039909	111.455	107.422	109.474	111.815	440.166	2.6134	2.24223	0.411095	10.0964	11801	-1.03773	-0.053432	11274	1.01952	0.0278913	12637	1.02141	0.0305673	CG1970	43798
FBgn0027790	110.946	111.291	107.389	110.147	439.773	21.7728	53.3202	46.1777	27.9744	12635	-1.05949	-0.0833701	13466	-1.02617	-0.037263	11690	1.0676	0.0943667	GV1	38238	GV1
FBgn0008635	111.294	111.63	106.21	110.572	439.707	5.50124	5.79678	11.0838	11.4958	14576	1.00399	0.00574361	6455	-1.05389	-0.0757255	11494	1.04159	0.0587903	betaCop	32820	beta-coatomer protein
FBgn0038771	86.1847	115.068	111.302	126.287	438.841	15.7221	59.8127	52.7277	25.4812	6577	1.23808	0.3081	13879	-1.01831	-0.0261824	7542	1.19942	0.262337	CG4390	42396
FBgn0030364	102.08	117.016	113.849	104.783	437.728	14.3792	53.9857	48.5267	4.02268	11725	1.07689	0.106874	13840	-1.01759	-0.0251559	13951	-1.02035	-0.0290676	CG15735	32167
FBgn0033021	107.579	116.001	105.182	108.653	437.415	9.57551	35.8865	26.4559	19.9462	12505	1.05299	0.0744973	6103	-1.08871	-0.122617	12322	1.04469	0.0630748	CG10417	35492
FBgn0035526	96.2436	119.233	109.098	110.26	434.835	9.56191	11.3909	14.9115	9.43751	3412	1.24119	0.311723	4237	-1.09786	-0.134695	13731	1.01544	0.0221013	CG1316	38526
FBgn0026533	115.43	99.566	109.348	110.344	434.688	21.6872	20.3003	24.7148	25.7633	7800	-1.15726	-0.210713	5673	1.09581	0.132003	14462	1.00769	0.0110513	Dek	47906	Dek
FBgn0026263	122.022	109.669	94.9477	107.115	433.754	9.02591	12.7884	16.0772	14.7408	8160	-1.11549	-0.157672	2631	-1.16197	-0.216577	6385	1.13214	0.179054	bip1	38891	bip1
FBgn0027084	109.569	102.639	105.724	114.142	432.075	15.0593	26.5586	16.7254	13.8943	10277	-1.09008	-0.124438	8367	1.04604	0.0649332	9638	1.0856	0.11849	Aats-lys	31904	Lysyl-tRNA synthetase
FBgn0041094	114.827	107.72	113.34	96.0783	431.966	23.7716	40.092	38.262	31.2971	10941	-1.10761	-0.147445	7477	1.06472	0.0904769	8235	-1.16569	-0.221187	scyl	39270	scylla
FBgn0004584	107.121	104.517	110.131	110.117	431.886	18.6226	19.8854	25.3427	21.247	13579	-1.02618	-0.037278	8501	1.04894	0.068931	14548	1.00552	0.00794037	Rrp1	33500	Recombination repair protein 1
FBgn0083978	109.016	112.021	100.437	109.873	431.347	9.01763	6.55337	13.5989	10.1649	12932	1.02925	0.0415965	3165	-1.12216	-0.166274	7987	1.09659	0.133022	CG17672	4379911
FBgn0034915	99.3632	120.604	109.474	101.802	431.244	21.7292	59.8683	54.8905	13.7019	10077	1.14357	0.19354	6214	-1.10412	-0.142894	14785	1.00198	0.00285717	eIF6	37776	eIF6
FBgn0035165	92.7954	110.118	107.766	120.04	430.721	16.9301	35.4914	31.3659	26.6466	8072	1.15699	0.210381	13870	-1.01518	-0.0217355	8739	1.12622	0.171485	CG13887	38096
FBgn0051195	105.896	114.515	104.692	105.592	430.695	7.01375	31.1161	25.7664	11.2729	11965	1.05888	0.0825347	5852	-1.08837	-0.122163	13570	1.02435	0.0347076	CG31195	46155
FBgn0027936	98.0892	122.218	100.252	110.031	430.591	11.0968	16.2238	16.2955	11.4718	3469	1.24306	0.313899	1938	-1.22324	-0.290705	8051	1.10543	0.144608	vih	44118	vihar
FBgn0042174	125.36	102.975	95.7661	104.803	428.904	20.3194	16.8584	5.56081	12.6255	3954	-1.20772	-0.272286	6046	-1.06919	-0.0965195	9216	1.0851	0.117831	CR18854	NA
FBgn0030079	83.0679	109.437	115.912	120.383	428.8	19.9488	64.2031	48.0641	32.272	9176	1.20851	0.273224	5994	1.11764	0.160458	12034	1.06023	0.0843782	CG7267	31831
FBgn0029148	103.737	108.508	105.656	109.724	427.626	19.4433	68.6379	68.0575	18.4745	12854	-1.06168	-0.0863425	13643	-1.02589	-0.0368722	9091	1.15468	0.207494	NHP2	44005	NHP2
FBgn0002968	98.7028	114.691	113.861	99.814	427.069	15.8981	33.7416	39.7634	21.6626	9873	1.13863	0.187302	13641	-1.02074	-0.0296165	9769	-1.10797	-0.147914	Nrg	31792	Neuroglian
FBgn0033189	107.407	106.413	100.711	112.439	426.97	24.7661	45.5254	42.9512	19.0802	13158	-1.0448	-0.0632259	7689	-1.05389	-0.075729	8061	1.16313	0.218007		NA
FBgn0010083	116.15	105.377	100.769	104.409	426.706	17.319	66.0465	40.988	12.4382	6847	-1.23105	-0.299889	13493	1.0261	0.0371663	11059	1.08383	0.116144		NA
FBgn0000579	113.786	108.845	102.676	100.935	426.242	17.0246	14.197	7.7726	9.68612	11898	-1.0469	-0.0661234	6766	-1.05523	-0.0775601	13797	-1.01516	-0.0217085	Eno	33351	Enolase
FBgn0051992	109.121	110.579	109.008	96.6592	425.367	20.3932	41.5226	38.9274	21.3957	13891	-1.02506	-0.0357128	14340	-1.00962	-0.0138182	10579	-1.09191	-0.126851	gw	43808	gawky
FBgn0030205	119.067	92.2534	112.269	99.7659	423.355	52.2376	38.1768	50.5584	42.2236	8899	-1.27989	-0.356023	4726	1.19984	0.26284	10903	-1.10389	-0.142593		NA
FBgn0035251	109.188	105.098	104.948	103.686	422.921	5.95436	24.5056	22.288	4.90778	11593	-1.05848	-0.0819897	14737	1.00183	0.00264271	14585	1.00424	0.0061064	CG7967	38204
FBgn0260991	96.3536	109.336	109.871	107.177	422.738	6.5733	3.43438	6.96475	3.8784	5416	1.13398	0.181393	14225	1.0054	0.00776309	12342	-1.02603	-0.0370722	Incenp	35649	Inner centromere protein
FBgn0029941	103.308	111.415	107.519	100.264	422.505	6.23703	10.0004	3.15885	6.70959	8991	1.0771	0.107158	8430	-1.03393	-0.0481337	9068	-1.07159	-0.0997535	CG1677	31662
FBgn0001253	130.081	107.641	92.803	91.8732	422.398	23.8515	29.2859	23.3118	11.994	5124	-1.22215	-0.289417	3811	-1.15309	-0.205503	14645	1.00407	0.00585423	ImpE1	45879	Ecdysone-inducible gene E1
FBgn0029709	112.395	89.0715	101.836	116.173	419.476	9.7492	29.311	10.5119	15.0774	3395	-1.30663	-0.385849	2745	1.18389	0.243537	7665	1.13593	0.183868	CHOp24	31382	CHOp24
FBgn0028689	116.416	104.404	88.754	109.39	418.965	7.65327	3.29322	4.76273	5.51539	6872	-1.11434	-0.156185	2028	-1.17833	-0.236746	2730	1.23529	0.304855	Rpn6	36638	Regulatory particle non-ATPase 6
FBgn0035872	112.794	98.5698	101.784	105.353	418.502	6.29426	6.86149	7.91371	10.4927	5280	-1.14512	-0.195502	8637	1.03329	0.0472476	11827	1.03602	0.0510495	CG7185	38937
FBgn0013720	94.6118	107.524	105.704	108.856	416.696	19.4882	38.2707	34.8118	29.0558	10706	1.10269	0.141027	14184	-1.01151	-0.0165069	12589	1.04089	0.057816	pck	31101	pickel
FBgn0032725	100.253	112.44	107.088	96.5093	416.291	13.5377	63.4878	58.6272	21.7493	13535	1.03739	0.0529516	11480	-1.04068	-0.0575204	13080	-1.04252	-0.06007	Nedd8	35151	Nedd8
FBgn0000405	104.252	109.372	100.849	99.5058	413.978	8.98519	10.5246	12.3846	10.9391	11620	1.04969	0.0699573	4868	-1.08596	-0.118972	13998	-1.01136	-0.0162989	CycB	37618	Cyclin B
FBgn0027081	110.674	100.361	97.3396	105.467	413.842	1.74945	5.42178	4.83175	3.04013	7372	-1.1046	-0.14352	8491	-1.03098	-0.0440144	7942	1.08434	0.116816	Aats-thr	45784	Threonyl-tRNA synthetase
FBgn0086443	114.097	95.9898	93.6873	109.577	413.351	8.23236	15.5635	2.01801	7.25244	3742	-1.19806	-0.260696	12978	-1.0126	-0.0180705	5162	1.16546	0.220898	Aats-asn	35194	Asparaginyl-tRNA synthetase
FBgn0038065	104.356	104.979	97.4787	105.777	412.591	18.4674	5.01992	6.09073	11.5637	13634	1.01874	0.0267864	5181	-1.07806	-0.108442	8815	1.08422	0.116658	Snx3	41551	Sorting nexin 3
FBgn0040064	93.3405	109.023	100.526	109.394	412.284	19.8712	26.7507	33.8789	23.1838	7894	1.16252	0.217252	5607	-1.10247	-0.140745	9480	1.10725	0.146976	yip2	34313	yippee interacting protein 2
FBgn0010333	110.832	100.447	99.0567	101.743	412.078	5.69615	7.47416	4.45922	8.54816	7758	-1.10397	-0.142701	12902	-1.01237	-0.0177311	12287	1.02742	0.0390204	Rac1	38146	Rac1
FBgn0026160	115.724	102.667	104.007	88.2969	410.695	31.7659	35.2447	39.4911	30.0964	10199	-1.14305	-0.192894	14676	1.00389	0.00559746	8524	-1.16161	-0.216123	tna	39217	tonalli
FBgn0030763	86.5557	113.829	115.663	94.0609	410.108	16.089	34.7287	43.8222	29.2168	4330	1.28398	0.36062	14787	-1.00153	-0.00220379	6980	-1.2137	-0.279411	CG9782	32632
FBgn0035473	95.0325	108.485	102.132	103.27	408.92	16.7711	57.5693	65.3063	28.0723	13008	1.05546	0.0778665	6538	-1.10319	-0.14168	10032	1.11787	0.160759	mge	38459	maggie
FBgn0039928	99.9764	117.221	97.3438	94.0741	408.615	9.55418	33.1748	21.1709	10.9617	7843	1.14915	0.200569	2804	-1.19006	-0.251032	13508	-1.02526	-0.0359888	cals	43824	calsyntenin-1
FBgn0051367	89.8272	107.184	115.073	96.1081	408.192	20.2754	15.2413	8.88529	19.8663	4201	1.21739	0.283794	6028	1.07694	0.106932	4757	-1.21321	-0.278832		NA
FBgn0004587	91.0506	107.666	107.663	101.514	407.893	5.25387	15.2859	16.6858	4.01677	4564	1.17501	0.232669	14719	-1.0019	-0.00273332	11153	-1.05075	-0.0714144	B52	41670	B52
FBgn0051075	91.8826	96.0725	100.411	118.981	407.348	8.134	20.5487	6.21569	19.3854	13077	1.03166	0.0449652	6531	1.06217	0.0870123	5691	1.16845	0.22459	CG31075	43244
FBgn0030733	93.1056	109.283	101.848	102.78	407.015	27.2877	81.5376	65.2803	21.273	13685	1.03685	0.0522035	13861	-1.02247	-0.0320623	10985	1.09973	0.137145	CG3560	32586
FBgn0005411	102.259	95.1952	96.4389	113.102	406.995	9.315	17.4258	15.4296	9.33014	10315	-1.08405	-0.116434	12830	1.01641	0.0234883	5315	1.18015	0.238972	U2af50	32602	U2 small nuclear riboprotein auxiliary factor 50
FBgn0037893	99.8825	93.5992	104.841	108.511	406.834	19.5422	61.2896	54.5771	28.6556	9467	-1.19734	-0.259831	4767	1.17567	0.233481	11058	1.09139	0.126167		NA
FBgn0011715	95.7883	105.643	101.137	103.747	406.315	12.731	45.0746	46.1695	18.4274	13209	1.0428	0.0604605	7692	-1.05272	-0.074116	10744	1.08472	0.117329	Snr1	40657	Snf5-related 1
FBgn0052499	93.91	101.942	112.67	97.3744	405.896	27.84	10.2373	18.4596	15.7708	9738	1.11094	0.151784	5223	1.09678	0.133272	7110	-1.15547	-0.208485	Cda4	33144	Chitin deacetylase-like 4
FBgn0022984	106.694	109.44	98.5196	91.1849	405.839	20.8634	10.3871	10.5533	13.299	12678	1.03774	0.0534517	3983	-1.11496	-0.156992	9379	-1.08205	-0.113772	qkr58E-3	37559	quaking related 58E-3
FBgn0025571	94.5034	102.739	109.425	98.7127	405.38	15.3714	2.91488	5.79951	14.0084	8720	1.09545	0.131523	6022	1.06644	0.0928029	7597	-1.11178	-0.152876	SF1	43912	Splicing factor 1
FBgn0025615	92.9257	104.131	101.158	105.823	404.038	15.7904	34.3671	22.6944	21.7869	10856	1.09006	0.124405	14305	-1.00872	-0.0125227	12316	1.04442	0.0626972	Torsin	31399	Torsin
FBgn0001139	98.0408	99.0056	106.156	100.8	404.003	17.0795	17.4505	26.94	23.3568	14352	1.01106	0.0158724	7149	1.06216	0.0869976	12088	-1.04889	-0.0688613	gro	43162	groucho
FBgn0014029	110.237	96.3406	95.4932	101.584	403.655	5.64643	19.3899	18.0875	5.61955	5845	-1.16125	-0.215683	14243	-1.00719	-0.0103429	9618	1.07788	0.108196	2014-09-02	42438	Septin-2
FBgn0036908	98.5042	101.269	95.1485	108.674	403.596	13.9979	36.6284	30.7365	26.2137	14475	-1.00893	-0.0128282	7553	-1.05546	-0.0778738	7869	1.15617	0.209347	CG14103	40158
FBgn0010314	91.1814	114.455	99.4883	98.2031	403.327	25.49	25.214	33.2682	13.3171	4182	1.26273	0.336551	3371	-1.17282	-0.229976	13991	1.01679	0.0240246	Cks30A	34250	Cyclin-dependent kinase subunit 30A
FBgn0259993	108.7	98.4473	89.7314	106.096	402.975	11.931	19.3711	16.035	7.08361	8393	-1.11364	-0.15528	4881	-1.09348	-0.128927	4989	1.19088	0.252031	CR42491	NA
FBgn0250788	97.3339	99.4338	113.411	92.7647	402.943	33.7877	46.3337	57.8513	39.1567	14002	-1.02638	-0.037567	6409	1.12164	0.165614	9214	-1.16653	-0.22222	beta-Spec	32746	beta Spectrin
FBgn0032050	110.259	91.5517	97.9354	103.172	402.918	10.915	18.4899	16.5861	25.6858	4921	-1.2118	-0.27715	6406	1.0743	0.103393	12204	1.04332	0.0611792	CG13096	34183
FBgn0000658	101.812	97.6207	109.961	93.4224	402.816	23.3872	26.5621	38.3883	26.3423	13009	-1.04879	-0.0687244	5929	1.10726	0.146993	8112	-1.16111	-0.215503	fj	37089	four-jointed
FBgn0024509	106.331	94.3545	91.3378	110.785	402.808	11.249	37.6532	25.1174	16.6922	7026	-1.18464	-0.244445	14662	-1.00341	-0.00490887	5356	1.23279	0.301926	sec13	44437	sec13
FBgn0027600	70.9173	100.863	116.166	113.982	401.928	11.1704	34.4876	32.0806	22.1177	2407	1.3741	0.458482	3662	1.16743	0.223339	14332	-1.01118	-0.0160408	obst-B	34336	obstructor-B
FBgn0030719	98.8737	97.932	104.79	99.5121	401.107	14.8498	22.9997	24.3896	21.5093	14048	-1.01738	-0.024856	6760	1.07094	0.0988742	12124	-1.04792	-0.06753	eIF5	32566	eIF5
FBgn0011703	87.7127	102.902	107.108	102.598	400.322	5.51954	3.20315	3.52009	7.59164	3871	1.1724	0.229467	7896	1.04112	0.0581338	11172	-1.04184	-0.0591304	RnrL	34392	Ribonucleoside diphosphate reductase large subunit
FBgn0062442	97.5152	101.692	91.1539	108.848	399.21	26.6834	44.3661	33.8222	25.0064	14335	1.01369	0.0196215	6379	-1.09481	-0.130687	7168	1.21387	0.279619	CG1458	43459
FBgn0086656	100.922	98.061	97.7747	102.165	398.922	11.8764	11.3331	20.027	10.6941	13286	-1.02696	-0.0383741	13647	-1.01337	-0.0191632	10994	1.05457	0.0766532	shrb	35933	shrub
FBgn0037357	109.882	98.1627	93.689	97.108	398.842	14.2928	13.1482	15.4973	10.8476	7976	-1.12215	-0.166272	6999	-1.05273	-0.0741389	11716	1.04518	0.0637563		NA
FBgn0035909	107.693	102.208	93.3971	95.3426	398.641	7.56364	19.8707	16.3535	6.47396	11315	-1.06333	-0.0885919	5025	-1.09101	-0.125665	12911	1.0274	0.0389998	ergic53	44679	ergic53
FBgn0036762	103.968	92.1252	96.9063	104.306	397.305	6.55069	6.96302	2.44771	2.61757	5693	-1.12843	-0.174315	5917	1.05639	0.079138	8612	1.07459	0.103785	CG7430	39988
FBgn0015795	104.571	105.184	90.2274	96.6369	396.62	13.6762	15.103	25.3553	9.79253	14634	1.00405	0.0058353	2528	-1.1896	-0.250479	9022	1.09748	0.13419	Rab7	42841	Rab-protein 7
FBgn0019925	100.096	97.114	97.7238	101.441	396.375	8.80975	12.1082	13.5087	13.2362	12819	-1.03356	-0.0476158	14461	1.00485	0.00698183	12004	1.03836	0.0543097	Surf4	41864	Surfeit 4
FBgn0031268	103.464	105.065	86.8606	100.776	396.166	22.3898	27.4335	22.0285	34.7165	14621	1.00536	0.00770716	2915	-1.20565	-0.269814	8342	1.13608	0.184068	cold	33237	coiled
FBgn0010173	96.4437	95.582	97.8332	106.159	396.018	4.76397	9.6884	7.24769	9.38509	14299	-1.00778	-0.0111785	10377	1.02495	0.035547	8471	1.08422	0.116656	RpA-70	40972	Replication Protein A 70
FBgn0038043	96.4352	90.7116	107.162	100.627	394.935	20.5343	52.3636	57.7318	9.12806	10038	-1.15774	-0.211316	4180	1.20028	0.263375	14114	1.01941	0.0277367	CG17202	41526
FBgn0052190	118.535	93.491	90.7095	92.1281	394.863	21.8544	7.91739	10.4845	19.6103	3474	-1.26134	-0.334959	9785	-1.03351	-0.0475503	14500	1.00576	0.0082856	NUCB1	39978	NUCB1
FBgn0002733	90.5062	105.576	93.3402	104.783	394.206	19.3595	53.766	43.6898	24.6735	11331	1.09439	0.130123	5971	-1.11387	-0.155575	8248	1.16977	0.22623	HLHmbeta	43152	E(spl) region transcript mbeta
FBgn0004583	97.3898	101.299	105.46	89.7249	393.873	33.5929	51.7997	47.6357	36.5165	13929	-1.02835	-0.0403355	7647	1.06864	0.0957774	9666	-1.14541	-0.195865	ex	33218	expanded
FBgn0261284	91.9892	95.0828	97.5786	109.091	393.742	17.1482	51.301	40.0739	26.55	13410	-1.0405	-0.0572701	7635	1.06025	0.0844009	8885	1.14841	0.199636	bou	31644	boudin
FBgn0039737	91.3156	98.6073	104.089	99.1662	393.178	13.7361	9.66395	11.4232	16.3831	10175	1.08429	0.116752	6893	1.05417	0.0761061	10938	-1.05413	-0.0760521	CG7920	43562
FBgn0003447	121.898	91.087	94.3369	85.5963	392.918	19.2779	29.321	27.1552	21.7399	2578	-1.37643	-0.460931	9657	1.04546	0.0641349	10324	-1.09012	-0.124488	sn	31717	singed
FBgn0032216	108.464	92.8544	95.6711	95.6074	392.597	12.3123	16.846	20.9041	6.77981	5364	-1.1759	-0.233768	11752	1.02463	0.0351056	13768	1.01708	0.0244378	CG5384	34387
FBgn0010215	101.284	98.105	91.4025	100.64	391.431	11.0056	20.6457	16.7124	8.81136	12763	-1.0392	-0.0554784	6351	-1.06902	-0.0962839	8409	1.10897	0.149218	alpha-Cat	40517	alpha Catenin
FBgn0010434	87.7519	112.824	94.7887	95.7711	391.136	18.5107	39.4742	30.3329	20.4366	5487	1.24972	0.321606	3828	-1.18191	-0.241123	13359	1.03345	0.0474702	cora	37205	coracle
FBgn0030703	109.754	98.1515	89.2727	93.7234	390.901	11.2478	5.96232	11.6246	5.42459	7869	-1.1102	-0.150821	3846	-1.10463	-0.143564	10654	1.05203	0.0731733	MSBP	32548	membrane steroid binding protein
FBgn0000210	111.189	96.716	100.482	82.319	390.705	44.2625	52.6132	49.5286	38.4909	9604	-1.22544	-0.293301	7839	1.05454	0.0766137	9040	-1.18027	-0.239115	br	44505	broad
FBgn0033906	86.2818	106.4	95.8947	102.084	390.66	17.8966	51.1705	36.1529	19.3717	9587	1.15557	0.208599	7063	-1.07536	-0.104821	10185	1.09946	0.136797	CG8331	36569
FBgn0032514	108.388	94.7772	87.4553	99.8616	390.482	15.2085	13.1429	7.39413	16.6586	6559	-1.14651	-0.197249	5476	-1.07792	-0.108244	6418	1.13197	0.178833	CG9302	34750
FBgn0031263	101.502	89.2966	96.727	101.806	389.331	17.0221	45.8667	33.0667	24.1058	7067	-1.2124	-0.277864	5305	1.12739	0.172991	11656	1.06596	0.0921537	CG2789	33231
FBgn0030494	91.476	104.262	108.436	83.8829	388.057	20.0129	33.9342	34.4012	5.70469	9964	1.12032	0.163913	10383	1.03889	0.0550368	4900	-1.25037	-0.322358	Cpr12A	32309	Cuticular protein 12A
FBgn0015509	101.232	97.0479	97.095	92.2824	387.658	6.80867	19.2459	17.2483	15.6371	11932	-1.05327	-0.0748766	14639	1.00316	0.00454874	11787	-1.04857	-0.0684165	lin19	35742	lin-19-like
FBgn0003345	86.4254	101.955	108.753	90.0995	387.233	13.6171	33.5708	38.4395	30.6111	9951	1.14383	0.193878	7527	1.06135	0.0859053	7556	-1.19025	-0.25126	sd	32536	scalloped
FBgn0040010	98.1998	93.5223	89.1107	106.342	387.175	5.07695	5.41036	7.71928	4.43465	11194	-1.04901	-0.0690304	7702	-1.0518	-0.0728665	3629	1.1953	0.257372	CG17493	3355126
FBgn0036299	90.5474	99.3258	98.8358	97.6577	386.367	3.52751	8.3788	9.86188	3.72309	8331	1.09552	0.131616	14319	-1.00514	-0.00739216	13772	-1.01328	-0.0190321	Tsf2	39435	Transferrin 2
FBgn0046258	98.2235	97.5512	92.3754	98.1923	386.342	18.6892	8.43175	6.21857	5.07188	14425	1.00683	0.0098165	6710	-1.05416	-0.0760905	10124	1.06226	0.0871361	CG12880	43328
FBgn0000404	104.274	89.4986	94.7771	97.5178	386.067	13.0544	32.0602	32.4949	22.2839	7001	-1.2093	-0.274167	7402	1.06376	0.0891725	11987	1.0554	0.0777844	CycA	39340	Cyclin A
FBgn0010551	92.6611	102.805	91.4977	99.055	386.019	14.3388	29.9569	23.1433	10.1127	10932	1.08434	0.116819	4701	-1.11593	-0.15824	9123	1.10469	0.143639	l(2)03709	46038	lethal (2) 03709
FBgn0058127	95.9913	98.8922	96.0269	95.0947	386.005	11.8359	60.8495	47.1659	23.6411	12191	-1.07665	-0.106549	14010	1.01768	0.025277	13492	1.03649	0.0516995		NA
FBgn0000409	111.034	99.3275	85.3896	89.8437	385.595	21.252	55.4821	49.7723	5.61421	9210	-1.20581	-0.270007	4808	-1.16418	-0.219309	9005	1.14899	0.200366	Cyt-c-p	34996	Cytochrome c proximal
FBgn0021768	97.929	93.8121	93.5415	99.8621	385.145	22.7195	35.2747	32.3387	18.7437	11650	-1.07569	-0.105267	14624	1.00419	0.00603355	10020	1.09675	0.133232	nudC	39879	nudC
FBgn0036974	105.322	94.7104	89.8226	94.7858	384.64	13.9169	15.7518	8.30026	18.2867	8618	-1.11074	-0.151527	8070	-1.04886	-0.0688196	11865	1.04564	0.0643809	eRF1	40240	eukaryotic release factor 1
FBgn0020497	97.8902	96.9889	98.0338	91.5187	384.432	19.5778	33.1754	30.8752	28.5403	13381	-1.03914	-0.0553946	13789	1.01925	0.0275123	11701	-1.06491	-0.0907305	emb	34167	embargoed
FBgn0019661	116.094	93.7581	79.093	95.422	384.367	40.4156	4.75724	9.91433	30.577	7003	-1.19148	-0.252753	3169	-1.19245	-0.253924	7774	1.15625	0.209453	roX1	NA	RNA on the X 1
FBgn0010470	114.953	89.7272	82.896	96.3426	383.919	17.5095	16.654	17.1221	9.80569	3433	-1.28505	-0.361827	5703	-1.0841	-0.116504	5926	1.17354	0.23087	Fkbp13	37449	Fkbp13
FBgn0000258	102.968	96.8948	85.803	97.7876	383.453	13.7396	14.8576	14.866	11.4675	11269	-1.06397	-0.0894584	3451	-1.13238	-0.179357	6212	1.14848	0.199728		NA
FBgn0027338	105.506	96.1099	89.9965	91.3779	382.991	5.69541	10.6588	6.7193	12.0744	8477	-1.10035	-0.137963	5864	-1.06621	-0.092494	13782	1.01453	0.0208097	Kap-alpha3	41158	karyopherin alpha3
FBgn0036433	102.506	93.5607	89.5085	97.2843	382.86	22.2981	44.6741	39.0611	34.4016	9582	-1.17161	-0.228497	13481	-1.02666	-0.0379618	10150	1.10795	0.147896	CG9628	39593
FBgn0250789	99.8386	88.3977	105.794	88.6983	382.728	33.1565	34.243	49.2291	31.0566	10193	-1.15704	-0.210444	4988	1.16582	0.221349	9557	-1.13653	-0.184634	alpha-Spec	38231	alpha Spectrin
FBgn0030093	90.7433	92.2346	98.1227	100.411	381.512	4.76417	25.0916	15.2931	11.032	14273	-1.01074	-0.0154178	5598	1.08289	0.11489	12829	1.02906	0.0413252	dalao	31846	dalao
FBgn0033555	79.7005	96.609	96.9029	107.661	380.873	19.7585	44.2051	47.8043	9.23746	9640	1.16055	0.214809	14711	-1.00322	-0.00463569	7787	1.18158	0.240718	RpS15Ab	36142	Ribosomal protein S15Ab
FBgn0053936	99.3476	105.595	92.6512	82.7694	380.364	18.9462	21.3843	12.0498	22.6234	11921	1.05893	0.0826036	4158	-1.13176	-0.17857	7896	-1.13188	-0.178725		NA
FBgn0011570	100.557	89.7789	90.6359	98.6103	379.582	6.5668	9.02893	1.53528	4.7812	6810	-1.11793	-0.16083	13543	1.01092	0.0156634	7920	1.08885	0.12281	cpb	33346	capping protein beta
FBgn0086680	98.3368	97.9194	93.8103	89.4247	379.491	22.548	27.1843	31.3105	25.0415	14287	-1.01465	-0.02098	7596	-1.05641	-0.0791632	13347	-1.03393	-0.0481435	vvl	38752	ventral veins lacking
FBgn0020257	98.3955	89.2082	100.849	89.4897	377.942	22.8332	32.8331	43.2956	20.4681	10287	-1.13914	-0.187951	6222	1.10738	0.147151	11805	-1.06614	-0.0923989	ppa	37602	partner of paired
FBgn0033000	101.859	90.3724	86.8012	97.7488	376.782	25.6533	42.0842	36.7136	17.3951	9456	-1.1694	-0.225773	13440	-1.02665	-0.0379402	8183	1.16488	0.220177	CG14464	3355132
FBgn0013997	99.7729	94.6518	94.6067	87.0444	376.076	12.1798	28.425	33.0698	3.35462	11354	-1.08244	-0.11429	14269	-1.00966	-0.0138675	12309	-1.04692	-0.0661528	Nrx-IV	39387	Neurexin IV
FBgn0034504	95.808	95.6239	92.5939	91.4787	375.505	11.2623	8.04735	9.5329	8.71081	14633	1.0034	0.00489678	9040	-1.03298	-0.0468174	13872	-1.01272	-0.0182321	CG8929	37306
FBgn0003346	93.0674	87.7073	92.204	101.892	374.871	14.6079	9.86647	7.10186	6.2478	11044	-1.06084	-0.0852045	6672	1.05419	0.076135	7600	1.10831	0.14836	RanGap	35223	Ran GTPase activating protein
FBgn0250785	99.9788	89.5798	92.1278	92.5756	374.262	10.2277	11.948	17.0065	8.03264	8175	-1.1187	-0.161826	11648	1.02442	0.0348085	14015	1.01244	0.0178387	vari	35343	varicose
FBgn0001220	92.5997	95.1114	91.2159	95.0776	374.005	5.08458	32.5643	23.5226	15.0997	14504	-1.0079	-0.0113571	13397	-1.02304	-0.0328615	11772	1.05583	0.0783825	Hsc70-5	36583	Heat shock protein cognate 5
FBgn0015622	96.3949	94.775	91.636	90.3781	373.184	3.19214	9.07754	6.57456	5.24859	13600	-1.01731	-0.0247542	8471	-1.03366	-0.0477624	13755	-1.01341	-0.0192224	Cnx99A	44643	Calnexin 99A
FBgn0030241	94.2491	90.9711	93.4704	93.8598	372.55	10.0089	3.81034	2.02619	10.6006	12285	-1.03612	-0.0511967	9382	1.02895	0.0411772	14587	1.00349	0.00502849	feo	32015	fascetto
FBgn0030479	94.0015	94.2392	91.0487	92.3669	371.656	13.8823	19.8098	16.432	17.1229	14705	-1.0031	-0.00447048	10738	-1.03184	-0.0452186	13994	1.01453	0.0208163	Rbp1-like	32293	Rbp1-like
FBgn0031776	89.9747	99.5037	91.9138	89.3952	370.787	13.3867	62.7776	54.5745	8.17936	14799	1.0021	0.00302527	7589	-1.06542	-0.0914209	12142	1.05859	0.0821468	CG13993	33857
FBgn0031437	76.2405	100.838	98.3988	94.0433	369.521	20.6908	59.2442	60.9068	13.1894	9167	1.22208	0.289341	13253	-1.03611	-0.0511709	12145	1.05924	0.0830352	p16-ARC	33444	p16-ARC
FBgn0024814	94.4259	94.8385	84.0441	95.8982	369.207	11.4194	28.9291	24.5802	6.82457	13789	-1.02231	-0.0318298	4391	-1.12708	-0.172589	7011	1.17619	0.234123	Clc	40221	Clathrin light chain
FBgn0036030	98.449	92.4043	91.792	86.3374	368.983	17.8158	6.3307	5.40194	10.2029	11325	-1.05724	-0.0803037	14117	-1.00789	-0.0113331	10330	-1.06006	-0.0841417	CG6767	39132
FBgn0086441	99.8912	84.8322	93.4354	90.1775	368.336	11.4011	13.1033	18.9134	9.83154	5471	-1.17793	-0.236256	4953	1.09655	0.132971	13083	-1.02714	-0.0386299		NA
FBgn0027094	98.7507	85.8216	90.3884	92.9535	367.914	10.2837	18.0486	22.7655	14.0831	7243	-1.16155	-0.216051	8563	1.0474	0.0668168	12267	1.04207	0.0594514	Aats-ala	34156	Alanyl-tRNA synthetase
FBgn0023212	92.0432	94.5495	92.6232	88.3149	367.531	4.74174	2.07395	9.16805	14.3596	13063	1.02764	0.0393321	10801	-1.02483	-0.0353789	10755	-1.05178	-0.0728338	Elongin-B	42435	Elongin B
FBgn0261458	98.497	85.9725	90.9558	91.1374	366.563	1.69442	2.47555	4.78637	1.80758	4493	-1.14714	-0.198048	5588	1.0595	0.0833859	14795	1.00087	0.00125007	capt	45233	capulet
FBgn0002783	95.0958	88.5501	91.7099	90.6645	366.02	10.1583	11.7859	15.9064	9.83285	10742	-1.07477	-0.104031	9790	1.0326	0.0462762	14442	-1.0068	-0.00977899	mor	41942	moira
FBgn0051712	89.6012	87.7606	99.4033	89.0633	365.828	5.68958	10.0081	15.8043	3.90663	13276	-1.02445	-0.0348493	3027	1.13024	0.176631	7539	-1.1096	-0.150035	CG31712	34320
FBgn0022720	89.7824	93.835	91.9882	89.9779	365.584	6.14305	8.9327	7.47258	6.42562	11594	1.04573	0.0645071	11921	-1.01925	-0.027505	12774	-1.02291	-0.0326802	zf30C	34292	Zinc finger protein 30C
FBgn0032721	99.4581	91.1452	85.3568	88.6773	364.637	12.0961	2.03221	10.2373	10.5336	8874	-1.08576	-0.11871	5283	-1.07573	-0.105311	11569	1.04292	0.0606231	CG10602	35146
FBgn0035603	83.0315	91.1592	91.3257	98.541	364.057	20.6561	75.454	57.6713	18.6699	11732	-1.09515	-0.13113	6768	1.11176	0.152842	9116	1.17252	0.229618	CG10635	38615
FBgn0036580	77.8426	103.015	89.1243	93.6563	363.638	17.9882	75.6017	64.8283	19.0403	10448	1.15606	0.209214	5818	-1.14514	-0.19552	8657	1.19039	0.251437	PDCD-5	39776	PDCD-5
FBgn0031781	91.82	82.522	97.5802	91.6832	363.605	16.3878	48.9658	46.6038	12.7917	9074	-1.20957	-0.274496	3698	1.22109	0.288164	14543	-1.00736	-0.0105782	Arc-p20	33864	Arc-p20
FBgn0011573	92.3653	83.4329	92.632	94.9389	363.369	7.46539	25.0971	29.8605	11.1542	8401	-1.13918	-0.188	5333	1.10331	0.141842	11493	1.0585	0.0820178	Cdc37	38232	Cdc37
FBgn0260653	108.228	84.4901	92.143	78.3799	363.241	16.3578	11.4485	14.9679	15.2956	3397	-1.28131	-0.357624	5365	1.08658	0.119793	5513	-1.17985	-0.238599	serp	40150	serpentine
FBgn0035871	91.3591	98.2038	83.4198	90.2239	363.207	17.7368	35.0982	20.7143	13.4465	12935	1.04373	0.0617526	4006	-1.15061	-0.202397	9879	1.09472	0.13056	BI-1	38936	Bax Inhibitor-1
FBgn0001091	93.8729	85.2194	90.8176	92.825	362.735	9.71886	23.8272	13.7534	6.00808	8066	-1.12912	-0.1752	5453	1.087	0.120348	12703	1.03003	0.0426795	Gapdh1	35728	Glyceraldehyde 3 phosphate dehydrogenase 1
FBgn0260985	83.4982	95.2157	94.9049	88.7131	362.332	19.373	44.9725	49.6381	10.1727	11805	1.0802	0.1113	13981	-1.01634	-0.0233815	14367	1.01197	0.0171723	RfC4	38492	Replication factor C subunit 4
FBgn0011747	85.4391	96.3441	95.7329	84.3554	361.871	20.236	42.7558	42.8296	25.1021	12705	1.06432	0.0899298	14602	-1.00526	-0.00756889	11601	-1.0769	-0.106887	Ank	43770	Ankyrin
FBgn0050410	107.005	74.5184	85.5717	94.4459	361.541	16.519	20.8067	12.5977	12.3161	1703	-1.45301	-0.539048	2982	1.16527	0.220665	8893	1.10348	0.14206	Rpi	246599	Ribose-5-phosphate isomerase
FBgn0037721	96.9201	84.4149	86.952	93.1128	361.4	12.973	27.2765	36.1278	17.4954	7774	-1.1731	-0.230328	14209	1.01098	0.0157592	9665	1.10735	0.147109	CG9427	41164
FBgn0034181	98.1997	87.2752	87.5663	88.1708	361.212	20.1753	23.6959	23.7646	22.7073	9781	-1.13481	-0.182449	14599	1.0044	0.00632803	14397	1.01049	0.0150597	CG8963	36913
FBgn0037537	95.628	84.3091	91.6852	89.1401	360.762	9.14756	17.2715	20.1777	4.32853	7014	-1.14927	-0.200713	5467	1.08536	0.118179	14409	-1.00781	-0.011222	CG2767	40946
FBgn0011577	84.6723	94.9716	96.6282	84.2007	360.473	12.8399	47.0531	45.7968	20.4889	14044	1.02345	0.0334342	13526	1.02923	0.041559	11840	-1.07119	-0.0992101		NA
FBgn0035853	90.503	96.8165	87.6162	85.3661	360.302	12.3788	28.3555	32.4894	3.28542	12676	1.04824	0.0679689	4885	-1.11996	-0.163446	14161	1.01406	0.0201423	Ubc12	38916	Ubiquitin conjugating enzyme 12
FBgn0022213	97.8825	85.7513	87.7366	88.8574	360.228	6.46487	18.6139	18.6897	9.82156	7144	-1.15333	-0.20581	12147	1.02422	0.0345324	13541	1.02287	0.0326234	Cas	35016	CAS/CSE1 segregation protein
FBgn0261278	97.1396	82.2961	87.1901	93.5767	360.203	8.0257	9.44528	11.1356	7.42315	4224	-1.18089	-0.239873	6327	1.05986	0.0838712	9358	1.07553	0.105049	grp	34993	grapes
FBgn0024183	98.9691	83.0379	91.993	86.1523	360.152	29.209	33.3877	34.1253	31.7037	8916	-1.23358	-0.30285	5911	1.12211	0.166211	12141	-1.05811	-0.0814829	vig	34885	vasa intronic gene
FBgn0003391	98.2033	86.5447	95.6443	79.6789	360.071	33.8966	47.8397	54.8999	28.1214	9323	-1.26138	-0.334999	7291	1.09169	0.12656	12122	-1.07017	-0.0978339	shg	37386	shotgun
FBgn0035083	87.2446	89.6473	93.4804	88.7339	359.106	18.3962	46.7496	44.8529	20.1125	13279	-1.04497	-0.0634645	7708	1.05694	0.0798993	14862	-1.00016	-0.000224497	Tina-1	37989	Troponin C-akin-1
FBgn0260747	84.7992	96.8962	97.0981	80.2425	359.036	14.6918	63.7906	65.3979	7.61217	14426	1.01277	0.0183035	14784	-1.00191	-0.00275687	12116	-1.06154	-0.0861616	CG5010	32701
FBgn0027291	93.7755	87.0818	89.1375	88.9592	358.954	17.4694	28.2135	23.7527	15.2582	10553	-1.10595	-0.145284	10776	1.03807	0.0539005	14230	1.01348	0.0193149	l(1)G0156	32940	lethal (1) G0156
FBgn0011224	105.846	87.3033	90.1966	75.5244	358.87	32.9265	34.0363	33.0551	34.4762	8880	-1.24655	-0.317946	11531	1.0412	0.0582416	7721	-1.21395	-0.279707	heph	48571	hephaestus
FBgn0036918	83.6788	94.7288	80.8697	99.2864	358.564	11.1247	56.2881	40.9846	12.4292	13683	1.03268	0.0463885	5724	-1.12595	-0.171137	6768	1.29142	0.368962	CG7770	40176
FBgn0039130	93.0331	93.5549	82.6679	88.3332	357.589	6.12866	24.47	19.3396	10.9696	13870	-1.01902	-0.0271771	4091	-1.12593	-0.171117	9862	1.08236	0.114181	CG5854	42831
FBgn0030521	89.4373	81.765	88.9309	97.0281	357.161	1.65013	18.5396	10.137	14.2352	8397	-1.1144	-0.156269	4534	1.1028	0.141166	9420	1.08296	0.114975	CtsB1	32341	Cathepsin B1
FBgn0004436	89.2944	94.3409	85.2542	88.1236	357.013	9.0568	6.99657	11.8176	7.61206	11118	1.05826	0.0816875	3596	-1.11355	-0.155164	11681	1.04095	0.057905	UbcD6	40610	Ubiquitin conjugating enzyme
FBgn0024734	93.3779	99.1209	81.9225	82.3654	356.787	13.2281	35.3883	20.2368	20.9492	13948	1.02165	0.0309065	3665	-1.18025	-0.239093	14418	1.00969	0.0139097	PRL-1	34952	PRL-1
FBgn0020235	92.4847	88.099	86.1253	90.0507	356.76	17.9761	40.1364	29.5311	17.1092	10460	-1.11729	-0.160002	14300	1.00988	0.0141892	11062	1.0768	0.106746	ATPsyn-gamma	43507	ATP synthase-gamma chain
FBgn0004132	89.6006	91.8365	83.2388	92.0588	356.735	26.1057	69.8092	50.7493	25.7791	11263	-1.11343	-0.155007	13408	-1.03427	-0.0486163	8742	1.18518	0.245107	boca	48986	boca
FBgn0002022	99.6505	86.3004	80.5802	90.1152	356.646	21.359	8.70423	12.0518	22.192	7543	-1.14502	-0.195376	6099	-1.07608	-0.10579	8941	1.10132	0.13923	Catsup	48805	Catecholamines up
FBgn0034142	92.5891	86.2011	87.9088	89.2242	355.923	4.48808	10.2635	6.61316	12.3992	9032	-1.08194	-0.113624	10889	1.02479	0.035325	14031	1.01058	0.0151872	CG8306	36857
FBgn0033446	61.2614	89.8955	98.3004	106.084	355.541	6.52355	26.1105	8.35949	18.5354	1815	1.43117	0.517192	4201	1.12379	0.168372	10583	1.06812	0.0950737	CG1648	36009
FBgn0005278	85.5112	98.0578	86.6906	85.2758	355.535	2.41755	19.2522	8.66544	7.92069	7071	1.1359	0.183831	3648	-1.12189	-0.165934	13770	-1.01593	-0.0228021	Sam-S	48552	S-adenosylmethionine Synthetase
FBgn0037213	93.0103	85.1558	89.7127	87.6514	355.53	16.2093	17.5862	17.6334	14.4241	10470	-1.09277	-0.127983	7298	1.0552	0.077518	13677	-1.0217	-0.0309682	CG12581	40522
FBgn0034534	90.5183	90.8033	91.5787	82.1231	355.023	6.13596	66.9497	59.7379	12.6406	10440	-1.15094	-0.20281	13250	1.03855	0.0545721	14786	1.00218	0.00313941	maf-S	37336	maf-S
FBgn0034354	81.8498	92.2668	87.05	93.6271	354.794	18.186	53.4328	30.5572	13.1009	13526	1.03582	0.0507712	14386	1.00905	0.0129906	10309	1.10109	0.138931	CG5224	37128
FBgn0038587	78.9149	95.5737	90.9793	88.658	354.126	12.1895	34.91	38.5952	9.92258	7968	1.16855	0.224717	7242	-1.06588	-0.0920508	13463	1.02986	0.0424426		NA
FBgn0010435	86.6248	92.8627	86.8918	85.986	352.365	15.3373	12.0699	4.60132	7.14637	10165	1.08192	0.113591	6073	-1.06523	-0.0911649	13719	-1.01623	-0.0232307	emp	37999	epithelial membrane protein
FBgn0037235	87.1093	95.5407	78.938	90.4335	352.021	17.9248	21.5577	23.9403	25.6236	10872	1.09058	0.125099	2580	-1.22591	-0.293856	7867	1.14644	0.197166	CG1103	40547
FBgn0037891	92.6111	88.1858	87.0045	84.1971	351.998	13.8907	2.90304	4.14046	11.557	11825	-1.0454	-0.0640605	12874	-1.01434	-0.0205387	12080	-1.0351	-0.0497745	CG5214	41360
FBgn0037707	90.1681	84.5804	85.536	91.4302	351.715	2.81315	32.4624	24.1896	4.2298	9823	-1.12189	-0.165931	10859	1.03516	0.0498525	9620	1.09938	0.136692	RnpS1	41147	RNA-binding protein S1
FBgn0040534	80.1804	93.424	88.6874	88.707	350.999	29.6702	91.305	74.9337	29.1181	12889	-1.07219	-0.100566	13663	1.03199	0.0454235	9972	1.15129	0.203256	CG11985	50007
FBgn0039690	62.0945	102.065	93.0472	93.6658	350.872	19.5474	30.5656	28.0589	17.9988	1384	1.63847	0.712346	5936	-1.09708	-0.133663	13653	1.02509	0.035757	CG1969	43504
FBgn0017572	91.8776	85.4098	83.6192	89.5786	350.485	9.39148	4.30819	4.23471	12.1717	10352	-1.07156	-0.0997147	11542	-1.02146	-0.0306299	9463	1.06973	0.0972436	Mo25	39858	Mo25
FBgn0002031	83.6754	90.0621	87.1197	89.609	350.466	11.3007	24.8403	21.9241	10.7856	12214	1.05341	0.0750615	11353	-1.03025	-0.0429918	12032	1.04696	0.066205	l(2)37Cc	49168	lethal (2) 37Cc
FBgn0033182	87.9241	82.5974	86.9794	92.1913	349.692	11.459	29.0466	20.9397	19.0747	10391	-1.10473	-0.143693	6577	1.07767	0.107914	11529	1.05968	0.0836307		NA
FBgn0037671	87.2492	87.776	90.2075	84.2585	349.491	15.7617	8.32107	10.4702	7.18611	14130	1.01173	0.0168232	11027	1.02567	0.0365693	9906	-1.06823	-0.0952234	VhaM8.9	41104
FBgn0250814	91.3246	80.3537	81.9742	95.4241	349.077	1.75589	15.3919	10.9031	4.27003	5730	-1.1535	-0.20602	10511	1.02743	0.0390335	5204	1.17421	0.231687	CG4169	39846
FBgn0000259	86.8444	94.5616	84.931	82.2626	348.6	6.78833	5.47611	15.2529	15.5914	10116	1.08976	0.124006	3730	-1.12601	-0.171214	12932	-1.02732	-0.03888	CkIIbeta	32132	Casein kinase II beta subunit
FBgn0032511	76.6805	93.9454	95.2632	82.5323	348.422	15.6576	81.7886	81.7468	18.0298	14624	-1.00737	-0.0105912	13564	1.03295	0.0467771	13355	1.04563	0.0643777	CG9306	34747
FBgn0037573	92.6545	86.0659	83.1224	85.9866	347.829	15.4213	23.73	12.1718	2.19259	10051	-1.09752	-0.134253	13608	-1.01536	-0.0219885	12003	1.04439	0.0626619	eIF4AIII	40987	eIF4AIII
FBgn0034724	85.7958	90.4565	80.3085	90.7014	347.262	14.2079	32.9586	21.3083	17.6346	13900	1.02148	0.0306647	5581	-1.10259	-0.140898	8317	1.13526	0.18302	babos	37557	babos
FBgn0032919	83.2317	78.3902	89.6339	95.6928	346.949	15.8828	5.12938	5.78126	25.1276	12308	-1.04697	-0.0662228	3338	1.14394	0.194015	11935	1.0454	0.0640525	CG9253	35379
FBgn0020392	90.8992	85.4639	84.8388	84.8708	346.073	16.8815	16.2581	18.1937	8.14265	11350	-1.0667	-0.0931609	13970	-1.01103	-0.0158271	13869	1.01647	0.0235645	Nmt	38909	N-myristoyl transferase
FBgn0010415	88.5859	87.3794	90.787	78.5715	345.324	22.515	27.5639	34.7617	21.6389	13792	-1.02786	-0.0396403	13541	1.02404	0.0342668	9529	-1.12145	-0.165361	Sdc	37447	Syndecan
FBgn0039924	88.0642	87.0794	83.6282	86.266	345.038	11.9987	12.3899	4.88133	3.06099	14473	-1.00609	-0.0087533	8514	-1.03688	-0.0522431	12157	1.03372	0.0478405	CG17471	3885565
FBgn0033571	82.844	84.6418	92.3243	84.9212	344.731	18.0513	62.7261	58.3966	10.7577	10890	-1.12769	-0.173371	5764	1.14	0.189035	14048	1.02244	0.0320178	Rpb5	36160	Rpb5
FBgn0038826	86.6061	84.0519	95.2663	78.7004	344.625	57.682	50.9561	58.3749	50.1375	14366	-1.01789	-0.0255839	7084	1.11846	0.161511	9970	-1.17043	-0.227043	CG17838	42460
FBgn0039537	78.3104	78.4518	94.9807	91.9097	343.653	10.3167	27.5596	23.5916	7.02243	13215	-1.03625	-0.0513666	2331	1.2364	0.306142	14214	-1.01275	-0.0182748	CG5590	43325
FBgn0010313	80.887	95.617	87.7011	79.2261	343.431	6.9005	10.5194	10.1298	13.2061	4577	1.17976	0.238496	4845	-1.09002	-0.124359	7861	-1.10814	-0.14814	corto	40616	corto
FBgn0030545	77.7599	96.5645	85.0545	83.9329	343.312	20.0528	49.8571	35.1263	15.1938	9432	1.1734	0.230696	6412	-1.09831	-0.135287	14120	1.01806	0.0258236	CG11590	32368
FBgn0040985	94.8071	81.3047	81.6924	85.4486	343.253	20.2395	39.0674	29.4895	17.1978	6761	-1.21681	-0.283101	11917	1.03336	0.047349	11673	1.06461	0.0903257	CG6115	50459
FBgn0004657	84.1867	93.6546	89.6468	75.5092	342.997	9.2633	29.2318	26.8217	7.95714	11332	1.08115	0.11257	10102	-1.04044	-0.0571974	7566	-1.1579	-0.211516	mys	44885	myospheroid
FBgn0015222	79.908	94.4913	87.3868	80.8644	342.651	21.4155	25.7625	31.5734	19.4391	7550	1.17866	0.237152	5782	-1.10312	-0.141595	11948	-1.05451	-0.0765706	Fer1HCH	46415	Ferritin 1 heavy chain homologue
FBgn0010391	91.7111	82.7261	78.5154	89.1833	342.136	2.72602	7.77654	3.16839	9.5542	7355	-1.11256	-0.153883	7820	-1.04785	-0.0674266	6186	1.12739	0.172992	Gtp-bp	47251	GTP-binding protein
FBgn0000634	87.1994	96.4413	81.2822	76.6785	341.601	13.3044	18.1188	5.76241	7.82935	8607	1.10545	0.144633	2472	-1.1783	-0.236703	10486	-1.06139	-0.0859485		NA
FBgn0022238	95.413	89.3938	77.5619	78.9383	341.307	7.91497	7.37655	9.36458	4.70744	10721	-1.06298	-0.0881191	2444	-1.15912	-0.213026	12555	1.02545	0.0362604	lolal	44703	lola like
FBgn0025865	89.8118	82.2864	84.393	83.5467	340.038	10.2569	16.5944	16.3978	13.7024	10093	-1.09834	-0.135327	11672	1.02728	0.0388253	14536	-1.00553	-0.0079534	Cortactin	42491	Cortactin
FBgn0011638	83.1495	75.5807	85.7822	95.3677	339.88	4.35956	17.3148	7.48055	5.04338	7815	-1.12345	-0.167931	2711	1.15672	0.210034	7706	1.11505	0.15711	La	35305	La autoantigen-like
FBgn0050122	87.9699	79.1395	89.1453	82.4439	338.699	27.4428	21.0193	29.1419	27.3775	11216	-1.09647	-0.132866	5931	1.11172	0.152789	11190	-1.0787	-0.109289	CG30122	37146
FBgn0002527	76.6358	90.856	94.7493	75.8165	338.058	9.83186	22.312	26.6758	4.64023	7176	1.16861	0.224799	10338	1.03681	0.0521545	5142	-1.22378	-0.291342		NA
FBgn0031307	86.5818	82.6272	84.9929	83.8189	338.021	13.3219	21.2932	13.4618	17.0498	11550	-1.06497	-0.0908194	8821	1.04385	0.0619207	13642	-1.02204	-0.0314583	MFS3	33292	Major Facilitator Superfamily Transporter 3
FBgn0035103	80.8889	88.9491	85.8648	81.6729	337.376	7.49836	20.7226	9.09693	11.0309	10469	1.0819	0.113563	12618	-1.01912	-0.0273291	10880	-1.05724	-0.0803001	Vdup1	38023	Vitamin D
FBgn0040078	88.8544	79.0678	81.279	87.922	337.123	15.8425	22.3314	11.9703	9.10329	7593	-1.14553	-0.196016	8263	1.04881	0.0687484	9658	1.08706	0.120436	pont	53439	pontin
FBgn0086896	87.7156	78.2262	86.6619	84.2849	336.889	13.7481	7.30519	14.3233	6.09088	8152	-1.11788	-0.160759	4420	1.10259	0.140897	13418	-1.0218	-0.0311151		NA
FBgn0033357	87.2554	84.0313	75.2353	90.1876	336.71	34.2475	54.619	41.4136	36.5181	11450	-1.10373	-0.142388	7455	-1.07886	-0.109503	7968	1.22361	0.29114	Tom7	35899	Translocase of outer membrane 7
FBgn0003731	88.724	79.8594	87.0378	80.8635	336.485	18.1526	26.8179	35.0021	8.60926	9932	-1.14329	-0.193193	7274	1.06974	0.0972609	14017	-1.01958	-0.0279735	Egfr	37455	Epidermal growth factor receptor
FBgn0051453	96.6399	77.7013	78.0501	83.72	336.111	11.2293	16.7653	9.5263	9.88284	3465	-1.25769	-0.330777	13444	1.01607	0.0229976	10016	1.07154	0.0996855	pch2	41013
FBgn0029823	80.396	84.6234	81.076	89.5072	335.603	12.8648	25.4319	19.1839	12.1971	13610	1.02543	0.0362227	11134	-1.0319	-0.0452982	8502	1.11869	0.161814	CG3011	31524
FBgn0004603	87.3694	85.6969	83.1605	79.1957	335.422	7.90875	5.53877	8.65713	5.64435	13528	-1.01917	-0.0273941	9171	-1.03074	-0.0436852	10978	-1.04887	-0.0688376	Src42A	35524	Src oncogene at 42A
FBgn0024188	82.9699	93.6887	75.6283	82.2118	334.499	16.6112	52.6095	48.574	7.03514	13329	1.04508	0.0636098	3326	-1.25616	-0.329023	7836	1.20291	0.26653	san	44724	separation anxiety
FBgn0033160	80.8194	82.3678	81.372	88.9955	333.555	5.24584	0.972226	4.03499	4.12725	13184	1.0217	0.0309672	12635	-1.01386	-0.0198643	6695	1.09502	0.130957	CG11107	35654
FBgn0004885	84.0892	86.7582	85.6253	76.4589	332.932	13.425	24.6749	27.0659	12.626	14370	1.0115	0.0165022	13657	-1.01914	-0.0273527	10114	-1.09203	-0.127006	tok	42944	tolkin
FBgn0034577	90.3793	82.0609	75.2112	84.3741	332.026	2.82156	1.68667	4.2708	2.79041	7523	-1.10013	-0.137677	3733	-1.09283	-0.128065	6019	1.12489	0.169779	cpa	37387	capping protein alpha
FBgn0040308	82.2445	82.783	79.0898	87.2769	331.394	21.4858	39.7465	30.4707	24.5856	12928	-1.05353	-0.0752366	14124	-1.01398	-0.0200328	9551	1.12373	0.168299	Jafrac2	53577	thioredoxin peroxidase 2
FBgn0001123	85.5871	83.6814	80.6564	81.4419	331.367	6.71317	4.56908	10.597	2.17911	13385	-1.02069	-0.029544	7963	-1.0413	-0.0583793	13746	1.01393	0.0199637	G-salpha60A	37805	G protein salpha 60A
FBgn0026316	82.8678	84.5749	83.0879	80.5302	331.061	14.8654	38.1432	36.593	5.6824	13652	-1.03063	-0.0435272	14096	-1.01369	-0.0196103	13767	1.02513	0.0358077	UbcD10	37035	Ubiquitin conjugating enzyme 10
FBgn0015838	85.8689	86.7613	77.5549	80.8291	331.014	5.43362	16.3329	12.2844	3.99976	14772	1.00182	0.00262811	3980	-1.11464	-0.156575	11599	1.04754	0.0670109	Vang	35922	Van Gogh
FBgn0260799	88.6737	83.3948	78.9856	79.9133	330.967	4.68439	26.9756	25.3436	15.9114	10904	-1.09677	-0.133255	7582	-1.05436	-0.0763609	12993	1.03696	0.052367	p120ctn	3355143	Adherens junction protein p120
FBgn0003390	84.4745	81.4572	81.8485	82.8542	330.634	12.1799	18.1104	11.4666	20.4627	12154	-1.05292	-0.0743898	13577	1.01679	0.0240201	14775	-1.00167	-0.00240009	shf	31617	shifted
FBgn0031996	76.3836	81.6739	78.9676	93.4863	330.511	11.228	20.4434	17.5938	18.681	12160	1.05539	0.0777815	11564	-1.02979	-0.0423549	6913	1.18035	0.239213	CG8460	34115
FBgn0005771	81.2204	80.3429	89.5423	79.3508	330.456	13.1537	3.20141	2.18906	7.836	14554	-1.00443	-0.00638009	3533	1.11422	0.156037	6264	-1.12952	-0.175707	noc	34847	no ocelli
FBgn0040396	70.2257	89.9915	86.8836	83.04	330.141	9.75209	40.7104	30.3657	8.6297	6596	1.21299	0.278566	13883	-1.01647	-0.0235641	14451	-1.00873	-0.0125425	CG3939	31295
FBgn0027785	67.9201	91.6336	89.8865	80.3664	329.807	13.1222	54.3494	52.537	8.89436	8964	1.23316	0.302363	13908	-1.01966	-0.0280847	14129	-1.01942	-0.0277549	NP15.6	42282	NP15.6
FBgn0051715	87.8694	76.0833	73.0322	92.3028	329.288	31.3797	34.4851	24.1978	30.5904	9632	-1.16841	-0.224543	14057	-1.01568	-0.0224444	7013	1.24851	0.320207	CG31715	318909
FBgn0028836	84.1356	81.1824	79.9023	83.7882	329.008	14.1878	23.4148	26.203	14.8809	12347	-1.05528	-0.077626	13407	-1.02215	-0.031613	10868	1.0718	0.10004	CSN7	35816	COP9 complex homolog subunit 7
FBgn0086355	92.0941	76.0466	78.2527	82.6003	328.994	7.24021	22.0393	13.1383	8.37628	3757	-1.24619	-0.317519	8108	1.05048	0.071046	10923	1.06118	0.085668	Tpi	43582	Triose phosphate isomerase
FBgn0039920	74.2702	92.374	96.5216	65.75	328.916	39.8967	61.7805	62.8288	33.7708	13023	1.07322	0.10195	8460	1.07479	0.104049	8281	-1.2897	-0.367033	CG11360	43810
FBgn0025638	83.3978	82.4437	79.4724	83.5974	328.911	20.7712	28.1682	32.0948	30.9318	13776	-1.02785	-0.0396301	7676	-1.05511	-0.0773985	11679	1.06546	0.0914792	Roc1a	31014	Roc1a
FBgn0001124	71.4832	85.3613	84.4569	87.3651	328.667	9.73415	12.4876	13.5571	15.8361	4752	1.18908	0.249842	13780	-1.01253	-0.017968	12479	1.03282	0.0465913	Got1	36782	Glutamate oxaloacetate transaminase 1
FBgn0033017	84.6201	83.6804	75.2203	85.1352	328.656	12.5725	22.0659	18.0962	8.50762	13506	-1.02744	-0.0390567	4960	-1.10568	-0.144935	7340	1.14714	0.198036	CG10465	35488
FBgn0033179	83.4277	82.5024	79.2525	83.2886	328.471	8.89155	28.7488	20.6535	10.1349	12592	-1.04857	-0.0684219	12572	-1.0231	-0.0329484	10885	1.06852	0.0956127	p47	35674	p47
FBgn0033968	56.8243	107.028	102.579	62.009	328.44	11.0085	89.8161	72.9783	19.3284	2860	1.52612	0.609871	14301	1.01245	0.0178454	6598	-1.44265	-0.528723	CG10200	36648
FBgn0032237	90.0401	74.0764	81.2755	82.7765	328.169	16.11	25.5294	29.8652	13.741	4944	-1.246	-0.3173	6181	1.09056	0.125064	12039	1.05151	0.0724648		NA
FBgn0003525	74.8399	77.0397	90.1588	85.8962	327.935	10.3533	19.0485	17.4674	8.45994	14369	1.00927	0.0133062	2664	1.18034	0.239198	12501	-1.0344	-0.0487898	stg	43466	string
FBgn0026077	89.174	82.149	84.0179	72.4294	327.77	27.8767	16.8444	22.5834	21.6933	11701	-1.07157	-0.0997282	14159	1.01142	0.0163813	7460	-1.16773	-0.223712	Gasp	40745	Gasp
FBgn0024491	81.9316	93.9907	71.3976	80.4089	327.729	21.5736	53.8435	55.3172	16.0478	12575	1.07119	0.0992192	2294	-1.39421	-0.479445	7134	1.28895	0.366195	Bin1	41965	Bicoid interacting protein 1
FBgn0004647	81.321	80.5536	89.8774	75.8696	327.622	21.6487	27.042	36.6667	24.5911	13904	-1.02623	-0.0373567	6794	1.09072	0.125279	8925	-1.15024	-0.201937	N	31293	Notch
FBgn0010339	88.3687	80.3742	78.3274	80.401	327.471	12.7107	24.0429	27.6287	6.12262	9829	-1.12164	-0.165607	10581	-1.0368	-0.0521424	11133	1.06562	0.0916936	128up	36288	upstream of RpIII128
FBgn0040075	81.066	76.7394	80.7927	88.5669	327.165	7.13774	14.739	15.3136	4.43937	11098	-1.06684	-0.0933477	7019	1.05281	0.0742421	8054	1.10989	0.150418	rept	40092	reptin
FBgn0036007	100.989	86.3716	67.9484	71.1984	326.507	30.3761	21.9947	15.483	6.5665	7541	-1.1668	-0.222555	2046	-1.26559	-0.339815	11659	1.05589	0.0784588	path	39106	pathetic
FBgn0025716	86.0648	78.7967	78.074	83.436	326.371	4.27118	6.91201	9.72553	3.22642	8459	-1.09382	-0.129374	12938	-1.01224	-0.0175536	8938	1.07563	0.105181	Bap55	36956	Brahma associated protein 55kD
FBgn0030672	79.4104	85.9759	84.2784	76.4203	326.085	9.48487	21.1557	15.4999	14.0422	11544	1.06653	0.0929225	14042	-1.01119	-0.0160482	9237	-1.10054	-0.138205	CG9281	32508
FBgn0053229	61.8089	101.192	94.2071	67.9938	325.202	22.9959	46.6175	50.2964	24.7658	2577	1.5943	0.672921	6602	-1.11663	-0.159155	7313	-1.28574	-0.362597	CG33229	2768996
FBgn0035162	83.4503	77.2894	83.4616	80.8954	325.097	8.72075	14.4768	18.5493	16.4619	10573	-1.08821	-0.121954	6315	1.07546	0.104955	13408	-1.02599	-0.0370127	CG13900	38093
FBgn0259214	81.7353	86.8445	82.8013	73.483	324.864	9.92899	31.3335	29.2221	11.5925	14111	1.01859	0.0265767	10129	-1.04457	-0.0629025	10684	-1.08596	-0.118968	PMCA	43787	plasma membrane calcium ATPase
FBgn0022764	80.9796	79.8663	89.3881	74.3474	324.581	26.5623	30.0465	35.0023	26.5681	13779	-1.03112	-0.0442119	6183	1.11428	0.156117	8293	-1.1816	-0.240741	Sin3A	36382	Sin3A
FBgn0039302	80.3019	78.7286	85.6068	79.6868	324.324	27.8593	36.698	40.2959	34.0722	12903	-1.06451	-0.0901836	7272	1.0863	0.119425	13290	-1.04453	-0.0628595	Nup358	43041	Nucleoporin 358
FBgn0039704	92.9069	83.611	72.9298	74.6283	324.076	1.91447	9.48123	3.63616	5.70599	7408	-1.11311	-0.154592	2623	-1.14417	-0.194307	13322	1.01883	0.0269175	neo	43523	neyo
FBgn0020513	72.7552	84.3716	81.4048	85.5282	324.06	7.62319	8.45761	4.52982	3.49045	4457	1.16092	0.215263	8649	-1.03316	-0.0470632	10707	1.05095	0.0716929	ade5	32228	ade5
FBgn0024811	80.7732	84.9541	79.4349	78.623	323.785	12.4802	6.80471	14.9995	10.0846	11291	1.06288	0.0879777	5391	-1.08301	-0.115043	14674	-1.00279	-0.00402299	Crk	43775	Crk
FBgn0000283	79.9088	80.6027	85.0936	77.8823	323.487	22.9612	29.5836	27.2903	24.2516	14489	-1.00952	-0.0136624	7383	1.06903	0.0962982	10960	-1.08605	-0.119086	Cp190	41848	Centrosomal protein 190kD
FBgn0034970	77.6971	82.1639	85.3663	77.9076	323.135	13.4004	22.6556	26.5122	13.4373	12961	1.04212	0.0595257	11475	1.03178	0.0451302	10725	-1.07317	-0.10188	yki	37851	yorkie
FBgn0038842	72.589	83.2596	84.233	82.9417	323.023	8.8708	17.4736	14.5498	9.95558	7721	1.13455	0.182115	13425	1.01706	0.0244096	14183	-1.01129	-0.0161916	CG5630	42478
FBgn0037873	79.899	88.9349	68.4527	84.7264	322.013	24.5315	49.7682	46.2641	26.9683	13176	1.05312	0.074668	2930	-1.32429	-0.405224	6870	1.32835	0.409631	SdhC	41340	Succinate dehydrogenase C
FBgn0044324	80.4077	77.2864	82.4295	81.7603	321.884	14.7749	19.1519	24.3411	22.6312	12713	-1.0507	-0.0713537	7472	1.05791	0.0812139	14864	1.00013	0.000185463	Chro	40508	Chromator
FBgn0036533	80.8885	79.084	78.3265	83.4808	321.78	13.1191	11.8547	8.01792	16.2233	13598	-1.02219	-0.0316634	14478	-1.00508	-0.00730411	11105	1.05439	0.076413		NA
FBgn0033608	78.7658	86.6767	76.3368	79.4595	321.239	12.8643	48.7858	39.8269	10.167	14255	1.01684	0.0240938	6131	-1.11215	-0.153356	10357	1.10384	0.142535	CG13220	36200
FBgn0259937	83.5888	81.5401	78.476	77.4697	321.075	4.17053	4.22385	5.78242	12.599	13183	-1.02595	-0.036962	8147	-1.04069	-0.057546	13758	-1.01493	-0.0213744	Nop60B	37873	Nucleolar protein at 60B
FBgn0038829	87.0167	79.305	80.1303	74.5779	321.03	14.368	13.9558	16.022	9.85933	9804	-1.10305	-0.141499	14336	1.0069	0.00992012	10647	-1.06365	-0.0890222	CG17271	42463
FBgn0037051	87.0853	73.9286	79.2061	80.0529	320.273	8.1325	4.31806	2.79471	11.2851	4083	-1.17532	-0.233052	5198	1.07389	0.102845	14628	1.003	0.00432296	CG10565	40332
FBgn0032859	84.1942	79.7319	76.1772	80.0208	320.124	6.9626	2.88601	2.596	5.56272	11014	-1.05111	-0.0719168	7803	-1.04715	-0.0664638	10472	1.05013	0.0705644	Arc-p34	35311	Arc-p34
FBgn0020240	79.3262	83.8076	83.2953	73.5975	320.027	8.77942	27.908	30.452	5.59763	14031	1.01989	0.0284135	14148	-1.01229	-0.0176281	10596	-1.08487	-0.117518	Mcr	44071	Macroglobulin complement-related
FBgn0035438	67.5804	84.1754	81.9102	85.8061	319.472	12.8304	29.6131	28.8445	13.7004	6166	1.21254	0.278027	12221	-1.02882	-0.040992	10617	1.08136	0.112846	PHGPx	38413	PHGPx
FBgn0011455	78.182	85.4163	80.6164	74.7137	318.928	12.0019	52.1806	61.6864	12.2306	14514	-1.00972	-0.0139576	6342	-1.11785	-0.160722	11668	1.07774	0.108015	l(3)neo18	46260	lethal (3) neo18
FBgn0039265	84.1113	75.3225	73.3889	86.081	318.904	17.5664	26.0903	23.7501	19.4258	9630	-1.14282	-0.192601	13588	-1.02077	-0.0296512	7270	1.18641	0.246603	CG11790	42999
FBgn0014391	74.8578	92.0286	81.249	70.7058	318.841	16.9362	59.4694	60.8151	5.79792	11379	1.10524	0.144357	5084	-1.17373	-0.231106	14241	1.01696	0.0242599	sun	44046	stunted
FBgn0261068	78.8855	72.5709	75.767	91.6096	318.833	16.056	37.5005	27.0795	18.9904	9910	-1.14712	-0.198017	6985	1.08059	0.111821	7072	1.22853	0.296928	LSm7	35003
FBgn0010422	79.0502	81.6735	75.8729	81.5468	318.143	10.0698	31.2915	27.1794	6.76007	14448	-1.00916	-0.0131552	6975	-1.07045	-0.0982226	9032	1.11915	0.162407	TfIIS	34883	RNA polymerase II elongation factor
FBgn0031057	87.2376	75.7782	76.052	78.9256	317.993	18.3677	31.2359	29.3304	25.3221	9153	-1.2105	-0.275608	14174	1.01378	0.019738	11839	1.06595	0.0921361	Ubqn	32977	Ubiquilin
FBgn0011604	74.5839	80.2484	84.3061	78.8251	317.963	10.0432	10.11	13.1951	12.8681	10727	1.0776	0.107827	8062	1.04828	0.0680291	10240	-1.06862	-0.0957507	Iswi	36390	Imitation SWI
FBgn0032906	73.5888	82.2266	74.407	87.3506	317.573	13.4672	37.394	35.3186	18.4071	12408	1.06325	0.0884827	6110	-1.10546	-0.14464	7136	1.2238	0.291362	RPA2	35364	Replication protein A2
FBgn0027619	75.1755	72.9788	79.4395	89.6718	317.266	8.73892	11.0653	12.0557	8.36461	12971	-1.03248	-0.0461171	5013	1.08804	0.121737	6346	1.13691	0.185123	Adam	36037	Adam
FBgn0020367	76.2775	81.935	82.6098	76.3904	317.213	10.2158	7.76116	4.66337	6.4866	9234	1.07585	0.105477	13811	1.01005	0.0144251	8830	-1.08222	-0.113996		NA
FBgn0000099	89.492	82.0754	76.6294	68.8876	317.084	12.4193	24.7546	23.51	14.7277	10224	-1.11868	-0.161791	7033	-1.07089	-0.0988155	10225	-1.09069	-0.125241	ap	35509	apterous
FBgn0036641	66.3818	81.875	79.463	89.1569	316.877	14.8264	40.3416	28.8482	6.83327	9394	1.1666	0.222311	14651	1.00398	0.00572947	8185	1.15697	0.210348	Smn	39844	survival motor neuron
FBgn0037700	79.9281	82.8114	77.0089	77.1154	316.864	9.84085	35.0924	37.3035	10.5321	14278	-1.01479	-0.0211852	6473	-1.09034	-0.124784	11622	1.0657	0.0918078	CG8149	41137
FBgn0003600	84.8641	75.9292	75.4678	80.5615	316.823	6.32898	3.75338	3.01288	1.4061	6682	-1.11721	-0.159903	14423	-1.00417	-0.00600705	9093	1.06809	0.095027		NA
FBgn0024196	60.8529	85.7209	83.8945	86.1125	316.581	14.9088	62.8885	60.3279	17.8148	9346	1.2349	0.304392	14645	-1.00505	-0.00727167	9556	1.14992	0.201532	robl	36963	roadblock
FBgn0013591	83.9893	71.8552	83.27	77.3724	316.487	27.7047	19.2538	29.1123	21.8456	9796	-1.15372	-0.206293	5128	1.1371	0.185356	12054	-1.05606	-0.0786982		NA
FBgn0003022	77.6195	76.2026	78.608	83.8852	316.315	8.02792	18.7981	16.8207	7.58088	12859	-1.0382	-0.0540883	9527	1.03657	0.0518152	9784	1.08173	0.113338	Ote	37090	Otefin
FBgn0010328	81.5107	75.6015	81.0333	77.6835	315.829	24.3594	25.9034	31.6509	27.3347	11457	-1.09247	-0.12759	7732	1.05687	0.0797913	13943	-1.02328	-0.0332012	woc	47249	without children
FBgn0039889	75.4495	87.8108	76.3452	76.0849	315.69	14.2241	10.9782	16.8709	5.73757	5812	1.17177	0.228685	2901	-1.16023	-0.214409	14354	1.00877	0.0125997	CG2219	43771
FBgn0038046	79.2608	76.8322	75.6441	83.213	314.95	11.0785	27.8492	25.997	16.9998	11891	-1.06773	-0.0945522	14205	-1.01078	-0.0154638	8892	1.12427	0.168989	CG5641	41529
FBgn0002521	78.0174	83.836	76.7893	75.5915	314.234	9.20134	12.717	13.6474	8.309	10818	1.07375	0.102662	4914	-1.09373	-0.129262	14134	-1.01138	-0.0163214	pho	43819	pleiohomeotic
FBgn0027949	74.5769	82.2785	80.2412	76.2013	313.298	13.484	29.0667	28.2344	18.0139	11900	1.06898	0.0962335	13308	-1.02589	-0.0368718	13378	-1.03131	-0.0444726	msb1l	35254	msb1l
FBgn0030765	72.5374	82.4569	84.539	73.7422	313.275	27.0913	73.4543	67.1258	22.2805	13295	-1.05682	-0.0797277	7508	1.0834	0.115572	14600	1.00746	0.0107184		NA
FBgn0000064	83.5257	79.3906	77.5128	72.5368	312.966	1.94223	5.39217	6.94118	4.81957	10966	-1.05478	-0.076937	9768	-1.0262	-0.0373163	9338	-1.06739	-0.0940894	Ald	43183	Aldolase
FBgn0033062	81.4295	73.8402	78.7998	78.4853	312.555	12.5261	12.9089	16.7483	16.1323	10132	-1.10158	-0.139579	6926	1.06355	0.0888926	14693	-1.00295	-0.00424782	Ars2	35539
FBgn0011361	78.2104	79.2072	74.8601	80.0744	312.352	19.8997	53.9569	37.9556	8.15793	11186	-1.109	-0.149261	14230	1.01302	0.0186605	9375	1.14152	0.190961	mtacp1	38154	mitochondrial acyl carrier protein 1
FBgn0039110	83.6961	75.502	72.1009	80.5423	311.841	8.84366	17.4361	6.80755	4.55218	7629	-1.12784	-0.173567	10209	-1.03002	-0.0426684	7448	1.12132	0.1652	RanBP3	42804	Ran binding protein 3
FBgn0010894	78.9004	83.5127	74.7654	74.4711	311.65	7.77544	11.8381	3.54742	7.50141	11116	1.05898	0.0826709	3688	-1.11235	-0.153617	14233	-1.00866	-0.0124451	sinu	46187	sinuous
FBgn0032132	80.9798	72.5423	72.7571	85.3622	311.641	8.95216	10.8284	7.62127	30.9204	9680	-1.11745	-0.160205	14376	1.00717	0.010304	8338	1.12124	0.165095	CG4382	34279
FBgn0014028	74.9063	82.0117	78.6508	76.0148	311.584	6.8695	23.9376	27.1392	9.01777	11627	1.06811	0.0950664	7487	-1.05259	-0.0739439	14868	1.00002	2.25e-05	SdhB	35590	Succinate dehydrogenase B
FBgn0027359	75.6705	83.3341	71.6452	80.7689	311.419	13.9119	31.95	32.6658	8.55216	11961	1.0705	0.0982841	3947	-1.17779	-0.236081	7591	1.17904	0.237608	Tim8	32081	Tim8
FBgn0035906	75.2815	78.5025	78.9062	78.7031	311.393	13.1076	39.3144	35.6923	10.3124	13712	-1.03007	-0.0427393	13672	1.02167	0.0309353	11931	1.05894	0.0826216	CG6673	38974
FBgn0026262	73.6328	86.6748	79.18	71.3474	310.835	8.06155	19.4775	12.0747	15.6862	6901	1.16465	0.219902	5843	-1.08499	-0.117676	8541	-1.11422	-0.156039	bip2	43793	bip2
FBgn0025724	85.9596	71.274	73.2425	80.1615	310.637	11.5007	6.51411	10.6508	11.6873	4098	-1.20065	-0.263813	11457	1.02505	0.0356905	8661	1.09553	0.131631	beta'Cop	45757	beta'-coatomer protein
FBgn0031037	79.4679	80.616	72.9265	77.4769	310.487	14.1612	20.9809	27.4472	13.4878	14704	1.00367	0.00528825	4668	-1.12905	-0.175113	9828	1.09723	0.13386	CG14207	32955
FBgn0039802	75.5729	73.9743	75.4935	85.1835	310.224	5.40643	45.0913	34.0177	10.3495	10565	-1.12554	-0.170618	7333	1.07321	0.101939	8094	1.17778	0.236073	dj-1beta	43652	dj-1beta
FBgn0003276	73.0683	77.5936	79.9103	79.5314	310.104	8.70194	9.38624	11.4773	7.89025	11245	1.0603	0.0844679	10538	1.02812	0.0400093	14667	-1.00272	-0.00391663		NA
FBgn0029969	79.7733	70.8282	75.9846	83.19	309.776	6.59819	2.4669	4.89595	3.65593	6100	-1.12348	-0.167973	4933	1.07256	0.101058	6690	1.09613	0.132416	CG10932	31695
FBgn0027525	84.558	70.2018	74.3183	79.9227	309.001	11.7447	3.16215	6.012	15.3995	4001	-1.19515	-0.257192	6562	1.05806	0.0814179	10274	1.06163	0.0862801	CG7686	36146
FBgn0028411	60.5916	87.7717	81.2424	79.248	308.854	14.1985	71.4212	61.3539	22.7363	9461	1.23504	0.304553	13208	-1.04384	-0.0619053	11388	1.09264	0.127819	Nxt1	37769	NTF2-related export protein 1
FBgn0038976	82.3982	78.0802	73.0031	75.0378	308.519	19.4863	48.0511	39.3808	12.0054	10144	-1.1522	-0.204391	13175	-1.03698	-0.0523924	10600	1.10128	0.139185	CG7048	42647
FBgn0032293	58.1483	95.7217	86.4148	68.148	308.433	16.2003	86.8746	83.8674	17.4633	8897	1.32996	0.411378	6499	-1.13508	-0.182795	14833	-1.00101	-0.00146043	Dpy-30L1	34480	Dpy-30-like 1
FBgn0011787	71.039	77.1379	82.2284	77.6086	308.014	12.7326	60.1848	54.1361	11.0689	12542	-1.07268	-0.10122	6393	1.11882	0.161984	12895	1.0488	0.0687451	mRpL12	44326	mitochondrial ribosomal protein L12
FBgn0024244	73.4152	91.7815	78.1636	64.3875	307.748	12.3226	17.5856	4.54619	8.49105	3478	1.25192	0.324147	2678	-1.16481	-0.2201	4209	-1.21567	-0.28175	drm	49638	drumstick
FBgn0016983	80.7906	78.5014	74.1208	73.6698	307.083	10.633	25.7555	24.1061	16.25	12340	-1.0608	-0.0851557	7556	-1.05677	-0.0796604	14174	1.01537	0.0220065	smid	38824	smallminded
FBgn0030519	76.3207	75.3533	69.4106	85.6733	306.758	21.4366	44.8839	35.0405	20.5541	11858	-1.08372	-0.11599	10279	-1.04972	-0.0699992	6948	1.27985	0.355971	CG11151	32335
FBgn0016059	79.1241	82.2742	75.5711	69.6402	306.61	9.07282	26.9823	23.8726	8.67938	14612	1.00567	0.00816255	6497	-1.08354	-0.115752	11926	-1.05445	-0.076489	Sema-1b	37007	Sema-1b
FBgn0002629	70.2458	86.8217	80.4722	68.9776	306.517	23.1928	48.5098	47.9387	20.5623	9845	1.17794	0.236261	7140	-1.08712	-0.120518	11018	-1.09407	-0.129708	m4	43157	E(spl) region transcript m4
FBgn0001994	76.9956	67.9771	84.9991	76.1311	306.103	36.9491	29.301	47.1301	39.3967	11053	-1.13241	-0.17939	5246	1.18203	0.241268	12191	-1.0662	-0.0924802	crp	34956	cropped
FBgn0034118	75.6631	76.4579	77.1448	76.5418	305.807	14.7314	27.4205	32.9068	3.82777	14115	-1.01759	-0.0251541	14395	-1.00798	-0.0114693	12070	1.05189	0.0729889	Nup62	36830	Nucleoporin 62
FBgn0034345	78.4349	77.5309	70.4144	78.3446	304.725	2.70633	2.4619	3.69466	1.50438	13884	-1.01207	-0.017304	3319	-1.10431	-0.143139	6309	1.11487	0.156871	CG5174	37117
FBgn0261119	80.3529	74.7489	73.3396	76.0235	304.465	10.8723	13.1738	13.4575	7.14804	10377	-1.08424	-0.116689	12447	-1.02033	-0.0290339	11544	1.0498	0.0701175	Prp19	37123	Prp19
FBgn0030341	76.9198	76.1385	74.0838	77.0959	304.238	15.8468	30.4241	24.3069	14.5058	12979	-1.04526	-0.0638584	14108	-1.0126	-0.0180588	11625	1.0618	0.0865065	p24-1	32140	p24-related-1
FBgn0038400	86.6228	73.9746	69.3441	74.0893	304.031	9.53043	32.782	22.1381	10.9646	5406	-1.23372	-0.30301	11284	-1.03544	-0.0502501	10220	1.09048	0.124959	CG5903	41959
FBgn0002592	75.2693	81.2561	69.4585	78.0425	304.026	17.5095	34.8828	24.2251	21.6061	13313	1.041	0.0579634	4793	-1.1447	-0.194974	9057	1.13103	0.177639	m2	43155	E(spl) region transcript m2
FBgn0039936	73.312	81.8497	79.0657	69.331	303.558	11.7443	28.1417	22.0217	14.5884	11551	1.07966	0.110579	13740	-1.01863	-0.0266235	9018	-1.12575	-0.170893	CG11148	43842
FBgn0035252	63.6991	84.22	83.8418	71.5911	303.352	5.89922	45.7396	50.0988	11.2352	8992	1.21767	0.284122	13891	-1.01895	-0.0270817	11702	-1.0698	-0.0973402	CG7970	38205
FBgn0034399	57.7276	88.4597	69.5188	87.6416	303.348	13.8244	39.6346	36.2918	32.9207	2560	1.47262	0.558382	2931	-1.27887	-0.354874	6875	1.27835	0.354279	CG15083	37175
FBgn0034706	80.5717	71.0204	75.7574	75.4167	302.766	13.3196	15.9002	12.3828	14.0317	7876	-1.14003	-0.189078	6245	1.07497	0.104294	14266	-1.01101	-0.0157923	CG11275	37534
FBgn0037770	77.4733	77.5594	74.8275	72.8221	302.682	6.44556	11.8254	7.21908	12.1285	14676	-1.00305	-0.00439857	9544	-1.03285	-0.046626	12558	-1.02926	-0.041608	Art4	41219	Arginine methyltransferase 4
FBgn0028953	79.3602	80.9954	74.4102	67.7187	302.484	7.17427	24.0705	10.7055	9.9224	14777	-1.00198	-0.00285003	6684	-1.06716	-0.093775	9254	-1.09777	-0.13458	CG14478	36964
FBgn0016978	78.2907	65.3415	77.2897	81.4431	302.365	1.41372	7.25884	9.70128	5.06568	3603	-1.20377	-0.267562	2073	1.1846	0.244403	10169	1.05767	0.0808955	snRNP-U1-70K	33982	small ribonucleoprotein particle U1 subunit 70K
FBgn0036824	64.2852	81.4151	80.9865	75.0523	301.739	13.4724	3.48379	10.1329	7.11135	3336	1.28251	0.35897	13736	-1.01195	-0.0171317	9582	-1.07528	-0.104715	CG3902	40059
FBgn0001987	77.76	79.7102	72.9094	71.3417	301.721	7.74437	12.2008	10.2194	8.44784	13560	1.02171	0.0309867	4886	-1.09193	-0.12688	13365	-1.02223	-0.0317264	Gli	34927	Gliotactin
FBgn0028662	73.3373	75.045	76.7451	75.7866	300.914	15.7602	20.885	14.807	9.65078	14118	1.0154	0.0220429	10284	1.03606	0.0511036	14447	-1.00774	-0.0111297	VhaPPA1-1	45247	Vacuolar H
FBgn0037137	80.8028	72.8974	72.8004	74.2473	300.748	13.5834	26.1772	21.3557	21.9487	9859	-1.14557	-0.196064	13980	1.01544	0.022108	13985	1.02002	0.0286011	Nopp140	40433	Nopp140
FBgn0013683	60.3254	101.308	72.6345	66.2711	300.539	17.4965	77.0379	59.2768	23.2552	10371	1.20676	0.27114	3177	-1.45904	-0.545015	8093	1.30495	0.383992	mt:ND4L	NA	mitochondrial NADH-ubiquinone oxidoreductase chain 4L
FBgn0030329	80.1915	72.517	71.0776	76.4608	300.247	0.311988	7.98731	4.55267	4.78009	7569	-1.10817	-0.148177	11820	-1.01872	-0.0267636	8731	1.07716	0.107232	prtp	32124	pretaporter
FBgn0033340	59.069	85.3557	83.1239	72.6879	300.237	27.2253	57.084	48.2518	31.8697	3323	1.35569	0.439025	14663	1.00469	0.00675565	10279	-1.12336	-0.167823	CG13751	35879
FBgn0001086	78.8472	74.3793	69.4825	77.2025	299.911	2.9474	5.43016	1.60803	3.60153	9366	-1.06093	-0.0853284	4981	-1.07006	-0.0976942	6378	1.11232	0.153567	fzy	34968	fizzy
FBgn0037001	89.6907	69.2885	66.7425	73.6876	299.409	14.0266	12.9699	9.17028	3.24858	3307	-1.29962	-0.378093	9804	-1.03204	-0.0455014	7914	1.11118	0.152095	CG6020	40272
FBgn0015379	69.6915	74.0051	75.8365	79.7793	299.312	9.47066	43.4632	41.9586	10.1029	13463	-1.04032	-0.0570343	10747	1.04572	0.0644985	9346	1.13765	0.186054	dod	33111	dodo
FBgn0261437	69.1106	85.337	72.5581	71.433	298.439	18.783	69.8292	49.2624	26.1003	13531	1.04381	0.0618616	7398	-1.08505	-0.117755	12392	1.0585	0.0820152	CSN8	49077	COP9 complex homolog subunit 8
FBgn0039665	80.5133	68.7377	66.1043	83.0776	298.433	19.9795	34.9196	22.9154	18.3192	6347	-1.23547	-0.305064	14685	1.00348	0.00501615	6718	1.27216	0.347286	CG2310	43473
FBgn0001280	65.4053	76.2221	77.0257	79.7476	298.401	1.8658	39.4978	28.9171	12.3713	11754	1.07767	0.107916	7723	1.05242	0.0737112	11591	1.06669	0.0931392	janA	43569	janus A
FBgn0036728	54.6905	101.684	83.7893	58.1955	298.359	9.43392	87.3319	81.5794	5.99815	3131	1.4781	0.563745	3924	-1.29523	-0.373213	12192	-1.06767	-0.0944655	CG7580	39950
FBgn0037504	73.1489	73.6749	72.9511	78.3987	298.174	10.9756	41.452	32.143	4.56558	11724	-1.08201	-0.113708	13233	1.03257	0.0462444	9371	1.12899	0.175026	CG1142	40894
FBgn0259740	80.8933	77.224	67.3863	72.1036	297.607	19.8124	33.5427	29.411	10.7129	11401	-1.08718	-0.120586	4977	-1.14097	-0.190263	9576	1.11874	0.161872	CG42394	7354424
FBgn0033688	72.2169	76.1392	78.6957	70.104	297.156	13.8388	19.1922	19.7989	17.9097	12986	1.04296	0.0606803	11220	1.0344	0.0487967	9007	-1.11711	-0.159776	Prp8	36304	pre-mRNA processing factor 8
FBgn0030322	55.6152	79.7237	71.3279	90.4788	297.146	13.7062	55.658	46.5774	20.6489	8777	1.28124	0.357544	7223	-1.08739	-0.120866	6684	1.36959	0.453742	CG15220	32113
FBgn0003137	84.1058	75.7034	70.6841	66.1701	296.663	15.8583	26.3327	21.8044	10.5065	9677	-1.14335	-0.193273	7406	-1.06193	-0.0866874	12599	-1.04112	-0.0581337	Ppn	43872	Papilin
FBgn0036314	72.7449	73.8924	77.4777	72.2489	296.364	16.9221	57.2895	58.6069	19.8568	10644	-1.14802	-0.19915	7794	1.06026	0.084417	12120	1.06698	0.0935378	CG10754	39456
FBgn0261439	72.9854	75.5562	76.0954	71.7148	296.352	7.15236	17.1064	15.3076	11.4003	13684	1.02277	0.0324833	14044	1.01067	0.0153134	11430	-1.055	-0.0772388	SdhA	37228	Succinate dehydrogenase A
FBgn0037220	76.4271	74.3734	70.8224	74.5285	296.151	4.42838	3.64159	4.13229	1.85633	12572	-1.02895	-0.0411772	7687	-1.05064	-0.0712729	9998	1.0532	0.074775	CG14641	40529
FBgn0037470	65.9419	78.8433	76.1528	75.1218	296.06	3.48568	4.44283	2.80265	9.2076	3569	1.19914	0.261996	8315	-1.03523	-0.0499478	13629	-1.01541	-0.0220588	CG1091	40847
FBgn0000667	72.3697	75.9654	80.193	67.3385	295.866	6.5658	18.7889	17.4045	17.1275	13357	1.03339	0.0473913	7208	1.06092	0.0853221	6860	-1.19369	-0.255427	Actn	31166	alpha actinin
FBgn0011745	82.4973	67.1971	69.1678	76.3296	295.192	5.38842	11.0858	10.5153	5.36597	3473	-1.23711	-0.306974	9693	1.03123	0.0443704	7714	1.11161	0.152648	Arp87C	41566	Actin-related protein 87C
FBgn0022986	76.3737	78.5334	73.2461	65.9549	294.108	7.91912	13.8288	7.74173	2.1287	13259	1.02558	0.0364337	5861	-1.06863	-0.0957623	7810	-1.10647	-0.145958	qkr58E-1	37561	quaking related 58E-1
FBgn0037822	52.2907	85.4456	76.2041	79.9617	293.902	2.03276	13.6451	8.38887	6.98787	1130	1.61627	0.692669	3586	-1.11522	-0.157327	11051	1.0502	0.0706589	CG14683	41278
FBgn0032479	73.7817	79.4816	69.3613	71.0914	293.716	13.8756	26.4258	19.4314	6.7655	12888	1.04655	0.0656423	4765	-1.13047	-0.176926	12304	1.04682	0.0660076	CG16974	34713
FBgn0032961	72.6761	72.4494	71.8439	76.6305	293.6	7.18809	10.6751	8.59069	0.636202	14437	-1.00667	-0.00959168	14304	-1.00589	-0.0084775	9453	1.07402	0.103024	CG1416	35426
FBgn0027080	74.1347	67.8999	72.7014	78.7876	293.524	8.0278	18.626	14.5913	7.93293	8612	-1.11718	-0.159862	5805	1.08353	0.115737	9268	1.09534	0.131382	Aats-tyr	39829	Tyrosyl-tRNA synthetase
FBgn0038453	67.1402	75.9382	76.4252	73.7159	293.219	12.759	9.15808	16.5817	8.25773	7598	1.1373	0.185615	14519	-1.00469	-0.00675076	13304	-1.02475	-0.0352754	CG10326	42027
FBgn0028992	71.2981	76.6214	71.8649	73.3839	293.168	16.2115	28.2525	30.5236	16.199	13043	1.04694	0.0661789	6905	-1.07825	-0.10869	11788	1.06026	0.0844128	sds22	42091	sds22
FBgn0261270	70.4497	73.6582	68.5845	80.2095	292.902	16.5449	22.9503	21.016	15.5379	13585	1.02854	0.0405959	6806	-1.07385	-0.102796	6998	1.19518	0.257232	SelD	36587	Selenide,water dikinase
FBgn0035376	77.2846	71.249	80.9167	63.3728	292.823	47.2861	47.6471	53.2764	41.8217	10610	-1.19737	-0.259872	6656	1.14866	0.199958	9565	-1.20405	-0.267892		NA
FBgn0014010	82.1635	69.5625	71.2603	69.5815	292.568	6.30332	1.33626	5.04624	5.95778	3814	-1.18023	-0.239064	10235	1.02439	0.0347624	12579	-1.02355	-0.0335749	Rab5	33418	Rab-protein 5
FBgn0030734	73.5164	75.5422	69.3023	73.7891	292.15	12.842	21.8943	17.3215	12.6755	14598	1.00526	0.00756848	6261	-1.08077	-0.112058	10388	1.07733	0.107462	CG9911	32588
FBgn0026611	76.7114	78.0129	77.2451	59.8385	291.808	32.522	45.8636	38.1598	31.9111	12689	-1.07618	-0.10592	13474	1.0353	0.0500484	7627	-1.28047	-0.356676		NA
FBgn0032634	76.092	76.5248	74.8748	63.6854	291.177	16.3763	64.5409	52.8485	18.2075	10012	-1.19525	-0.257312	7806	1.06084	0.0852094	12282	-1.06272	-0.0877611	Rpb11	35043	Rpb11
FBgn0040754	69.0402	87.1567	65.6012	69.2393	291.037	17.1299	53.3044	35.6596	16.3209	9878	1.16989	0.226374	3033	-1.29074	-0.368197	10408	1.10836	0.148432	CG17059	50227
FBgn0011763	70.0028	75.5231	72.6359	72.704	290.866	6.02307	13.355	7.44565	8.22982	10718	1.07217	0.100527	9336	-1.0338	-0.0479514	14782	1.00137	0.00196811	Dp	36461	DP transcription factor
FBgn0259979	81.594	70.3497	68.3707	68.7198	289.034	8.5935	12.4855	11.8144	7.2419	5390	-1.16956	-0.225966	10804	-1.02809	-0.0399612	13983	1.0125	0.0179148	CG17337	35507
FBgn0010516	78.766	69.8114	67.5076	72.6492	288.734	8.80679	16.1032	16.8842	0.351987	7623	-1.14153	-0.19097	9689	-1.03598	-0.0509927	9054	1.09738	0.134062	wal	36252	walrus
FBgn0035510	17.3404	94.7206	105.194	71.2622	288.517	9.98251	46.7542	59.8727	14.8594	146	5.71874	2.5157	7238	1.08263	0.114541	6651	-1.35221	-0.435323	Cpr64Aa	38508	Cuticular protein 64Aa
FBgn0053978	70.2294	87.9782	72.531	57.6462	288.385	26.0142	58.8833	42.6683	22.7494	13746	1.03966	0.0561154	6886	-1.12161	-0.165568	10620	-1.12865	-0.174594	CG33978	3885646
FBgn0036805	76.9068	67.1998	68.561	75.5739	288.241	8.64741	31.46	23.624	16.6904	7021	-1.20664	-0.270994	9198	1.05112	0.0719257	9573	1.11534	0.157484	Chmp1	40036	Chmp1
FBgn0010452	66.0311	73.1	75.8796	72.9686	287.979	7.30976	7.87633	7.4579	3.16674	8076	1.10742	0.147205	8223	1.0388	0.0549127	11792	-1.03892	-0.055079	trn	39491	tartan
FBgn0035528	58.5776	78.6682	69.642	80.9311	287.819	13.4034	48.3659	33.9865	27.7295	9236	1.21213	0.277543	7305	-1.07779	-0.108077	8136	1.19096	0.252123	CG15012	38529
FBgn0086768	66.6518	79.8548	68.553	72.7234	287.783	7.35511	23.7025	24.2681	8.7628	7327	1.1698	0.226267	3410	-1.17016	-0.226702	10005	1.08943	0.123569	Pcmt	40668	Protein-L-isoaspartate (D-aspartate) O-methyltransferase
FBgn0028984	66.2673	76.1574	71.2297	74.0798	287.734	15.0974	17.2342	13.2828	19.2385	8139	1.14365	0.193645	7090	-1.06224	-0.0871103	13452	1.02661	0.037886	Spn5	49804	Serine protease inhibitor 5
FBgn0002924	67.496	71.9605	75.914	72.159	287.53	6.06738	12.4178	10.2904	6.22876	11585	1.05246	0.0737608	6475	1.05932	0.0831395	11521	-1.04642	-0.0654676	ncd	43517	non-claret disjunctional
FBgn0033528	74.3112	71.311	66.8806	74.9683	287.471	14.4601	33.3428	24.5331	12.5663	11164	-1.09418	-0.129854	11543	-1.03661	-0.0518754	8582	1.14697	0.197833	trsn	36110	translin
FBgn0021967	67.1902	74.4722	72.1474	73.0732	286.883	14.6047	52.3349	45.4932	11.1605	14105	-1.02194	-0.0313114	14537	1.00688	0.00988841	10569	1.10889	0.14912	Pdsw	44228	Pdsw
FBgn0030605	62.7845	79.8421	70.2418	73.6533	286.522	8.62675	62.206	51.926	9.12299	11659	1.09614	0.132428	6574	-1.11676	-0.159314	8600	1.19393	0.25572	CG5548	32434
FBgn0030263	64.4294	77.2387	73.7987	70.9621	286.429	11.1602	18.9514	19.7383	2.42932	5835	1.1868	0.247072	8366	-1.04904	-0.0690745	13916	-1.01647	-0.0235729	CG2076	32041
FBgn0001308	77.49	68.6132	71.4859	68.7502	286.339	13.7154	14.2603	17.1598	15.5715	9536	-1.13144	-0.178166	10231	1.03785	0.0536048	12666	-1.03545	-0.0502556	Khc	36810	Kinesin heavy chain
FBgn0039213	78.3425	71.0364	70.5045	66.3583	286.242	12.6364	20.4099	19.8699	12.9079	10010	-1.12135	-0.165231	14469	-1.00654	-0.0094063	12270	-1.04697	-0.0662174	atl	42934	atlastin
FBgn0032217	75.5735	75.9486	64.4552	70.0152	285.993	6.41829	8.57926	3.15013	2.06784	14524	1.00454	0.00653149	2110	-1.17603	-0.233922	8214	1.08626	0.119367	CG4972	34388
FBgn0037956	34.5281	86.3665	86.152	78.6728	285.719	13.3534	12.5278	14.0759	6.68711	432	2.61267	1.38553	14652	-1.00349	-0.00502754	9875	-1.09427	-0.129963	CG6959	41434
FBgn0025373	70.2578	74.6806	69.7843	70.9832	285.706	10.2736	22.8347	25.1419	14.4989	13304	1.03643	0.0516187	6451	-1.08125	-0.112694	12349	1.04462	0.0629819	Fpps	36209	Farnesyl pyrophosphate synthase
FBgn0011640	74.6801	69.6881	72.0379	69.0955	285.502	4.97339	22.936	20.4376	6.46194	9936	-1.11298	-0.154427	9301	1.04241	0.0599216	14038	-1.01524	-0.0218192	lark	38811	lark
FBgn0024558	68.9066	71.5612	65.9876	78.9717	285.427	2.68548	9.40102	11.2455	5.9219	12741	1.03334	0.0473111	4852	-1.08681	-0.120099	4112	1.20202	0.26546	Dph5	42663	Diphthamide methyltransferase
FBgn0032454	73.9753	68.8434	70.8858	71.4891	285.194	12.4037	15.3137	13.4838	10.6322	11085	-1.07845	-0.108963	10353	1.03448	0.0489015	14207	1.01201	0.0172196	CG5787	34684
FBgn0036277	59.5524	85.4181	70.3031	69.445	284.719	16.8004	69.8339	51.2357	15.4625	9533	1.23008	0.298754	5431	-1.17266	-0.229783	10691	1.11481	0.156802	CG10418	39408
FBgn0038947	73.5244	72.0712	64.6472	74.1338	284.377	2.8305	5.06564	8.66237	2.51932	13355	-1.02165	-0.0308974	3150	-1.12021	-0.163764	5357	1.15692	0.210288	sar1	42615	sar1
FBgn0011744	75.8904	69.178	68.3863	70.5328	283.988	3.40168	5.44216	6.31427	1.64168	8025	-1.09823	-0.135178	12863	-1.0127	-0.0182108	11740	1.03527	0.0500078		NA
FBgn0027528	69.749	73.3848	74.8459	65.7442	283.724	6.31168	8.74402	12.2824	2.98195	11684	1.04996	0.0703365	12677	1.01692	0.0242092	6327	-1.13303	-0.180186	CG9634	32660
FBgn0003866	73.2023	72.4434	69.9891	67.9156	283.55	10.7312	19.1133	15.0462	7.90243	13578	-1.02601	-0.0370381	12020	-1.02681	-0.0381734	13747	-1.02002	-0.0285993	tsh	35430	teashirt
FBgn0032666	68.0547	79.1396	69.4965	66.6347	283.325	7.495	25.3365	19.6837	10.0983	9704	1.13323	0.180441	4824	-1.12706	-0.172563	13562	-1.02675	-0.0380884	CG5758	35083
FBgn0015796	75.2747	72.809	65.5158	69.6897	283.289	11.257	9.01605	5.67655	7.32352	13214	-1.02638	-0.0375712	3913	-1.10957	-0.150002	10125	1.06331	0.0885661		NA
FBgn0031992	79.7897	74.0272	62.7304	66.3693	282.917	32.3083	58.515	50.8912	16.4916	9840	-1.2125	-0.277982	5560	-1.17443	-0.231964	8557	1.21635	0.282557	CG8498	34111
FBgn0051211	66.5061	71.4496	78.3188	66.4286	282.703	8.37147	6.28697	7.89877	3.12868	8983	1.08231	0.114109	4214	1.09598	0.132222	4696	-1.17855	-0.237009	CG31211	41443
FBgn0040942	51.7958	80.9477	79.7533	70.1204	282.617	16.2245	36.7509	45.0968	27.4842	2551	1.50576	0.590489	10836	-1.04615	-0.0650953	10817	-1.09692	-0.133457	CG12643	50416
FBgn0033485	73.0653	65.9037	64.8066	78.4983	282.274	9.50386	28.3596	21.6208	8.10619	8229	-1.15798	-0.21161	14500	1.00621	0.0089306	6722	1.23759	0.307535	RpLP0-like	36058	Ribosomal protein LP0-like
FBgn0260049	73.6176	68.2674	66.1316	74.0267	282.043	7.47863	3.79588	4.91246	8.35507	9030	-1.07882	-0.109448	8934	-1.03189	-0.0452889	6463	1.11699	0.159615	flr	39505	flare
FBgn0005674	74.9515	68.5553	71.6741	66.4003	281.581	12.5433	23.4031	23.2528	13.3376	10154	-1.12756	-0.173198	9085	1.05107	0.0718634	12052	-1.05401	-0.0758887	Aats-glupro	42834	Glutamyl-prolyl-tRNA synthetase
FBgn0027053	73.781	66.7714	67.4818	73.5281	281.562	8.53113	20.6216	19.1792	14.2806	9576	-1.13023	-0.17662	13820	1.01541	0.022057	9683	1.0977	0.134481	CSN5	42000	COP9 complex homolog subunit 5
FBgn0004921	71.2143	72.9988	67.8265	69.4779	281.518	11.1095	35.223	34.5463	12.207	13162	-1.04734	-0.0667323	6923	-1.08396	-0.116312	10207	1.10437	0.143218	Ggamma1	35881	G protein gamma 1
FBgn0040623	55.1299	79.1023	71.2755	75.9726	281.48	14.3327	68.7556	34.9532	10.6981	9690	1.20406	0.267904	14102	1.01747	0.0249861	10105	1.12687	0.172327	Spase12	50096	Spase 12-subunit
FBgn0015777	65.7086	73.1346	71.4077	70.2842	280.535	5.48115	5.27851	3.3482	6.0586	7313	1.11386	0.155573	10685	-1.02358	-0.0336239	13126	-1.02049	-0.0292584	nrv2	33953	nervana 2
FBgn0029079	71.304	65.33	64.5485	79.0068	280.189	18.1952	32.05	25.3263	10.3184	10099	-1.13737	-0.185699	14222	1.01191	0.0170741	6801	1.26098	0.334547	icln	36997	icln
FBgn0040890	61.1422	78.951	73.9846	65.8047	279.883	21.1136	80.0294	77.4954	18.5375	14658	1.00656	0.00942807	7670	-1.07891	-0.10957	9953	1.16101	0.215379	ksh	50363	kish
FBgn0043012	69.8879	69.506	67.7659	72.3694	279.529	16.1165	43.4036	39.4651	12.4567	11319	-1.10343	-0.142001	14723	1.00331	0.00476896	9349	1.14434	0.194517	AP-2sigma	42525	AP-2sigma
FBgn0035771	75.5465	64.5467	68.5657	70.8435	279.502	10.4159	13.9812	17.3033	6.63202	6303	-1.17987	-0.238626	7232	1.05721	0.0802665	11906	1.0498	0.0701101	sec63	38819	sec63
FBgn0002528	62.968	76.3495	74.8358	65.2552	279.408	8.0105	16.5303	12.8105	3.06983	4610	1.19996	0.26299	13636	-1.01465	-0.0209764	7232	-1.13895	-0.187711	LanB2	39118	Laminin B2
FBgn0035016	76.6771	69.1184	68.3516	65.2453	279.392	32.2275	38.4997	37.1075	31.2569	10197	-1.19407	-0.255882	14679	-1.00465	-0.00668716	14707	1.00419	0.00603509	CG4612	37914
FBgn0042111	72.84	71.5093	63.8279	71.1904	279.368	3.48084	5.7684	1.91821	4.13796	13345	-1.01986	-0.0283737	3006	-1.11767	-0.160491	6419	1.11226	0.1535	CG18766	59150
FBgn0039261	71.9582	72.1572	67.6685	67.3885	279.172	2.62975	16.5018	10.2022	13.7706	14280	-1.0111	-0.0159187	7135	-1.05638	-0.0791256	14489	-1.00631	-0.00908127	CG6422	42995
FBgn0013750	72.6324	72.7355	64.984	68.489	278.841	9.68173	14.5514	15.6726	0.987905	14619	-1.00442	-0.00636511	3912	-1.12541	-0.170455	9942	1.07719	0.107276	Arf51F	36699	ADP ribosylation factor 51F
FBgn0037665	102.723	56.5465	57.0262	62.2944	278.59	10.2582	15.0833	5.55411	6.55544	911	-1.84175	-0.881074	12157	1.02379	0.0339211	9120	1.09423	0.129917	St2	41098	Sulfotransferase 2
FBgn0028663	72.7089	73.0776	63.2282	69.1105	278.125	16.3584	29.8488	28.2996	16.7399	13991	-1.02219	-0.0316665	4673	-1.15579	-0.208884	9516	1.12159	0.165548	VhaM9.7-b	40389	Vacuolar H
FBgn0004855	67.65	74.494	67.1265	68.6115	277.882	6.91918	37.2413	36.229	12.7839	13413	1.0397	0.0561636	6018	-1.11262	-0.153963	11167	1.08048	0.111672	RpII15	41741	RNA polymerase II 15kD subunit
FBgn0032246	64.3607	72.9421	68.5904	71.5715	277.465	12.0176	15.8359	13.6386	5.67456	8192	1.12893	0.174961	6925	-1.06055	-0.0848087	11366	1.05496	0.07719	CG5168	34425
FBgn0026777	71.3318	71.0154	66.2044	68.6505	277.202	13.0256	5.25808	10.7318	4.46659	14315	1.00895	0.012857	5185	-1.08357	-0.115797	11427	1.0489	0.0688839	Rad23	43785	Rad23
FBgn0041205	68.8644	69.45	66.9653	71.3601	276.64	6.07965	7.63888	8.95607	7.88349	14401	1.00721	0.0103699	8359	-1.03871	-0.0547976	9916	1.06562	0.0916889	key	37967	kenny
FBgn0001255	92.1645	59.9767	60.1319	64.365	276.638	11.6765	17.8433	17.5735	9.59174	1471	-1.57082	-0.65152	14853	1.00033	0.000472892	9758	1.09512	0.131085	ImpE3	48239	Ecdysone-inducible gene E3
FBgn0000054	70.3331	72.545	65.9735	67.7035	276.555	6.1531	7.07859	12.3443	3.17103	13106	1.02808	0.0399467	3831	-1.11062	-0.151364	11727	1.04162	0.0588298	Adf1	47082	Adh transcription factor 1
FBgn0037878	68.6314	62.7124	68.2685	76.861	276.473	12.3863	31.3872	23.5331	18.4552	9389	-1.17319	-0.230438	5033	1.13979	0.188763	8951	1.13914	0.187944	CG6693	41346
FBgn0033241	92.0862	60.2818	59.6362	64.3233	276.328	13.2919	11.8597	8.39226	7.88495	1388	-1.53483	-0.618078	14601	-1.00346	-0.00498088	9819	1.07761	0.107832	CG2915	35754
FBgn0002543	65.0694	73.2769	71.7326	66.2018	276.281	10.1723	19.3275	20.4942	8.18661	10249	1.10805	0.148022	12383	-1.0257	-0.0366136	11488	-1.05956	-0.0834607	lea	44522	leak
FBgn0028479	67.2377	68.7382	71.9801	68.088	276.044	3.67479	14.4646	16.5312	12.4938	14250	1.01215	0.0174272	8761	1.04443	0.0627153	11928	-1.04831	-0.0680622	Mtpalpha	34276	Mitochondrial trifunctional protein alpha subunit
FBgn0020633	61.6758	65.582	71.5703	77.1598	275.988	5.81513	5.79284	7.553	5.43441	10809	1.06054	0.0847961	4374	1.08976	0.124007	8728	1.08238	0.114211	Mcm7	39014	Minichromosome maintenance 7
FBgn0029937	68.616	66.4722	69.2908	71.5612	275.94	16.0799	39.8589	38.017	13.3243	10626	-1.13185	-0.178685	7446	1.07258	0.101084	10468	1.10648	0.145975	CG8300	31658
FBgn0036968	66.9097	71.1331	67.4346	69.956	275.433	11.1458	7.66067	6.75756	17.98	11298	1.06584	0.0919971	7118	-1.05411	-0.0760236	13918	1.01488	0.0213079		NA
FBgn0017550	71.4342	63.1708	69.0914	71.7316	275.428	17.3542	8.20167	10.1889	14.6596	9846	-1.11205	-0.153217	5490	1.09297	0.128254	12994	1.03107	0.0441432	Rga	40683	Regena
FBgn0036667	58.8079	77.6128	72.7276	66.26	275.408	19.3712	73.3337	69.0794	24.1167	12905	1.07231	0.100725	9994	-1.05484	-0.0770183	11462	1.09876	0.135874	CG9669	39882
FBgn0027493	70.5095	64.0231	68.5127	72.3548	275.4	4.37131	1.88811	3.70114	6.41476	7921	-1.09883	-0.135963	5029	1.07102	0.0989902	10416	1.0511	0.0718981	CG17273	42466
FBgn0021825	70.0239	65.9532	66.8792	72.5031	275.359	8.341	18.9842	14.0504	4.14791	10717	-1.08404	-0.116413	11779	1.02675	0.0380805	9179	1.09737	0.134056	Dmn	44086	Dynamitin
FBgn0023537	74.3691	62.6035	69.0162	69.3689	275.358	1.9356	8.70172	2.40131	3.68676	3648	-1.19495	-0.256948	3404	1.11059	0.151321	14475	1.00494	0.00711238	CG17896	30995
FBgn0086558	81.4512	68.3651	64.2872	61.2419	275.345	0.949039	10.0447	15.2993	9.47197	4584	-1.20252	-0.266064	5900	-1.07775	-0.108023	12581	-1.03174	-0.0450737	Ubi-p5E	326237	Ubiquitin-5E
FBgn0086902	66.3113	71.6848	74.5616	62.5069	275.065	19.7567	30.8339	33.1863	21.2103	13619	1.03667	0.0519602	13382	1.03192	0.045337	9416	-1.14037	-0.189497	kis	33185	kismet
FBgn0041630	65.9241	71.9098	66.8434	70.1557	274.833	2.66532	1.57667	4.47781	6.19988	8443	1.09061	0.125129	4862	-1.07556	-0.105087	11212	1.04217	0.059588	Hexo1	38528	Hexosaminidase 1
FBgn0062928	61.6103	71.6392	70.3887	71.1658	274.804	19.1504	27.2488	26.2577	23.2682	9899	1.14736	0.198313	13996	-1.0157	-0.0224698	14125	1.0177	0.0253099	pncr009:3L	NA	putative noncoding RNA 009:3L
FBgn0032880	70.8741	67.2652	67.632	68.9127	274.684	5.75748	15.9221	15.8252	0.189958	11321	-1.07011	-0.097763	14399	1.00649	0.00933322	12613	1.03309	0.0469635	CG9318	35335
FBgn0037360	71.8102	60.9345	72.2299	69.6694	274.644	8.57668	12.1983	14.3859	8.19618	5304	-1.18602	-0.246134	2557	1.18664	0.246879	13029	-1.02859	-0.0406699	CG2182	40697
FBgn0040493	74.0082	65.62	61.912	72.7655	274.306	5.15225	4.725	0.667196	3.71037	5881	-1.12713	-0.172655	5918	-1.05672	-0.0795918	4352	1.17238	0.22944	grsm	41587	granny smith
FBgn0002645	89.8977	67.132	63.4081	53.6506	274.088	27.4369	42.2936	37.1515	30.6182	3001	-1.57986	-0.659797	14003	-1.02205	-0.0314589	11015	-1.11461	-0.156543	Map205	43765	Microtubule-associated protein 205
FBgn0039994	65.0899	73.5296	68.9735	66.4728	274.066	6.31544	13.3243	6.04089	4.021	7245	1.12948	0.175655	6504	-1.05881	-0.08245	12059	-1.03719	-0.0526798	CG17082	3355133
FBgn0031021	56.0117	77.193	72.0931	68.6774	273.975	9.32157	52.7407	50.8481	17.3085	9291	1.22595	0.293905	7627	-1.06787	-0.0947306	12315	1.05723	0.0802829	CG12203	32936
FBgn0010300	83.9723	64.859	68.6404	56.4529	273.924	39.3356	38.6399	39.992	34.0582	4895	-1.43349	-0.519534	7752	1.07023	0.0979251	9641	-1.17661	-0.234641	brat	35197	brain tumor
FBgn0033987	65.4179	70.2469	70.6148	66.8464	273.126	13.628	22.139	22.7937	16.1446	12841	1.05043	0.0709759	14628	1.00427	0.00615238	13175	-1.03615	-0.0512268	ckn	36673	caskin
FBgn0052000	60.1191	75.7901	72.6154	64.5941	273.119	6.74076	30.3093	24.8211	14.1842	7698	1.19418	0.256018	13629	-1.02226	-0.0317587	10449	-1.09407	-0.1297	CG32000	317815
FBgn0031092	71.0624	65.9203	75.1623	60.9335	273.079	14.2995	31.3703	36.6792	10.2269	10270	-1.13295	-0.180082	5261	1.13309	0.180268	8389	-1.1596	-0.213624	CG9577	33016
FBgn0027601	81.3062	61.1855	72.0306	58.4854	273.008	8.28333	10.047	9.37805	7.65527	2069	-1.33562	-0.417513	2419	1.1812	0.240251	3599	-1.23156	-0.300487	pdgy	32426	pudgy
FBgn0013726	73.987	65.2922	65.3788	68.2947	272.953	7.50123	3.26497	5.67696	4.89176	6488	-1.13011	-0.176468	14794	1.00088	0.00127536	11200	1.04533	0.0639621	pnut	35801	peanut
FBgn0003638	54.6789	75.005	79.6055	63.6342	272.924	13.9178	22.6103	20.3408	11.9921	2563	1.36787	0.451934	7061	1.07058	0.0983957	6726	-1.23983	-0.310144	su(w[a])	31054	suppressor of white-apricot
FBgn0033264	72.2984	68.8405	61.8872	69.8203	272.846	3.09815	4.02057	9.85488	1.52853	11349	-1.05045	-0.0710106	3088	-1.12181	-0.165834	5906	1.13893	0.187676	Nup50	35784	Nucleoporin 50
FBgn0085188	70.1401	67.9163	63.0397	71.5416	272.638	19.7559	18.4828	20.1213	14.0401	13658	-1.02738	-0.0389715	6450	-1.08315	-0.115239	7948	1.14917	0.200589	CG34159	34353
FBgn0013753	72.3552	62.9389	62.0997	74.87	272.264	15.9585	25.7734	16.3562	13.496	7390	-1.18384	-0.24348	13868	1.01609	0.023023	6925	1.21337	0.279018	Bgb	38198	Big brother
FBgn0036515	70.8647	68.1855	65.5554	67.6171	272.223	9.81903	25.5529	18.9184	9.68824	11512	-1.07477	-0.104034	13344	-1.02339	-0.033357	12121	1.05	0.0703845	CG12304	39690
FBgn0035947	79.2339	64.5936	63.4947	64.8767	272.199	4.32175	1.61949	2.0243	5.07977	3374	-1.22589	-0.293825	11910	-1.01727	-0.0246994	12531	1.02272	0.0324183	Srp68	39028	Signal recognition particle protein 68
FBgn0261385	69.0731	65.2716	72.4694	65.3723	272.186	11.2616	16.2354	21.6742	15.8406	11676	-1.07255	-0.101044	5765	1.10022	0.137788	10119	-1.09133	-0.126089	scra	35696	scraps
FBgn0002413	70.9321	67.8818	66.5961	66.7738	272.184	7.35743	16.628	15.0901	12.8788	11944	-1.05915	-0.0829075	13687	-1.01627	-0.0232885	14372	1.0096	0.0137769	dco	43673	discs overgrown
FBgn0032420	89.8854	60.6576	55.3579	65.8457	271.747	14.5301	15.6129	7.65083	16.6007	1684	-1.49171	-0.576962	6280	-1.07937	-0.110192	7109	1.1674	0.223293	CG6583	34645
FBgn0023211	69.6923	66.6711	70.8383	64.1785	271.38	22.2797	45.8601	39.6169	23.9891	10210	-1.16903	-0.225312	6224	1.12658	0.171953	12258	-1.0603	-0.0844672	Elongin-C	37237	Elongin C
FBgn0027111	60.5671	72.9646	70.7275	66.8653	271.125	5.91293	8.29209	3.76256	5.86822	3579	1.2046	0.268558	9672	-1.02801	-0.0398559	9861	-1.06216	-0.0870069	miple	38047	miple
FBgn0031529	64.7266	72.0881	62.0656	72.0666	270.947	24.0401	33.7256	23.5763	11.9128	11311	1.0952	0.131194	5372	-1.13524	-0.182999	7801	1.19018	0.251184	CG9662	33554
FBgn0036237	69.9549	63.2752	68.0796	69.4819	270.792	4.05061	24.5785	16.7802	10.0407	7992	-1.15304	-0.205442	5482	1.10209	0.140238	13131	1.03217	0.0456761	viaf	39364	viral IAP-associated factor
FBgn0033317	72.8873	61.1488	63.917	72.6484	270.601	10.2534	11.2723	8.54225	9.16708	4380	-1.19508	-0.25711	7928	1.0505	0.071075	7117	1.1382	0.18675	CG8635	35850
FBgn0038533	73.2599	66.5851	66.9608	63.7683	270.574	6.48378	15.3021	17.2617	7.57018	8726	-1.11321	-0.154722	14772	1.0015	0.0021567	12478	-1.03553	-0.0503727	CG7523	42125
FBgn0039244	97.1602	60.962	53.0277	59.4009	270.551	19.7313	10.5436	9.01165	18.4221	1359	-1.58733	-0.6666	3732	-1.14828	-0.199468	9643	1.09303	0.128333	CG11069	42976
FBgn0260722	62.6394	79.7111	63.4273	64.7467	270.524	0.937006	11.1291	2.47826	2.95938	3312	1.26697	0.341383	1647	-1.2528	-0.325161	12690	1.0225	0.0320944	CR42549	NA
FBgn0003721	69.7177	70.9913	66.7821	62.9276	270.419	5.39795	4.03445	3.95172	5.39279	13603	1.01787	0.0255574	5819	-1.06282	-0.0878984	9985	-1.05901	-0.0827146	Tm1	41852	Tropomyosin 1
FBgn0037313	74.4485	66.0612	60.5665	69.2125	270.289	14.9487	26.6903	18.609	12.6662	8140	-1.16354	-0.218523	7213	-1.06688	-0.0933948	7858	1.15819	0.211875	CG1161	40638
FBgn0043001	64.8046	74.211	61.3226	69.9177	270.256	18.1962	32.373	23.4063	13.808	10728	1.11205	0.153219	3916	-1.18968	-0.250573	8211	1.16223	0.21689	Chrac-16	32166	Chrac-16
FBgn0026259	71.5349	60.1779	69.4638	68.8348	270.011	21.5743	19.9221	29.7484	22.295	9399	-1.19225	-0.253687	5975	1.11965	0.163041	13901	1.02523	0.0359408	eIF5B	44261	eIF5B
FBgn0026566	63.8896	68.1978	69.6834	67.714	269.485	10.2097	30.6763	21.1358	5.82584	14248	1.0147	0.0210567	7523	1.05699	0.0799626	14488	-1.00765	-0.0109889	CG1307	40814
FBgn0038830	68.6193	67.0977	66.4606	67.1751	269.353	11.5896	40.8113	30.8235	11.0592	11040	-1.10801	-0.147972	13373	1.03032	0.043094	12263	1.05348	0.0751637	CG17272	42465
FBgn0037121	65.0803	70.8328	66.9282	66.4839	269.325	17.9663	52.765	47.7089	12.6983	13524	-1.04309	-0.0608568	13631	-1.02891	-0.0411154	10802	1.10751	0.147326	Rpb8	40415	Rpb8
FBgn0036811	67.1575	65.794	66.3573	69.791	269.1	15.5494	38.2747	37.7285	14.5129	11570	-1.09048	-0.124968	14012	1.01745	0.0249578	10108	1.11562	0.157845	MED11	40042	Mediator complex subunit 11
FBgn0261258	75.5365	66.2748	69.8794	57.2452	268.936	13.7606	20.0076	21.0923	7.36333	8017	-1.16365	-0.21866	7510	1.05588	0.0784397	7088	-1.19225	-0.253684	rgn	40368	regeneration
FBgn0036141	65.2975	67.6487	64.7018	71.0959	268.744	9.21807	4.92692	9.5515	9.72386	12423	1.03976	0.056253	7897	-1.05011	-0.0705459	8662	1.09309	0.128414	wls	39259	wntless
FBgn0003169	64.8566	69.1777	66.6028	67.845	268.482	7.89899	9.17996	10.6084	4.87922	11024	1.06576	0.0918822	8454	-1.04035	-0.057073	13485	1.02065	0.0294921	put	41772	punt
FBgn0033998	63.0982	71.3854	67.1705	66.605	268.259	10.8587	23.148	17.9252	15.8892	10663	1.10381	0.142486	9012	-1.04997	-0.0703413	14777	-1.00194	-0.00279779	row	36685	relative of woc
FBgn0002638	61.507	60.8258	71.6595	74.119	268.111	9.87463	5.88755	10.1409	13.611	14640	-1.0038	-0.00547397	2579	1.17686	0.234949	12847	1.02831	0.0402684	Bj1	38669	Bj1 protein
FBgn0024555	64.1395	70.7749	69.1527	63.6852	267.752	6.57298	13.4851	16.2914	10.7718	10301	1.09471	0.130546	11446	-1.02916	-0.0414743	10290	-1.07415	-0.103192	flfl	41675	falafel
FBgn0013756	64.4672	65.8659	73.8578	63.5477	267.739	20.7737	28.3997	36.0123	24.0451	14387	-1.0146	-0.0209111	7017	1.09345	0.12889	10926	-1.10014	-0.137686	Mtor	36264	Megator
FBgn0025815	62.5147	63.5159	68.6364	72.3769	267.044	7.68953	9.7014	12.7197	11.8932	14173	1.01278	0.0183166	5884	1.07765	0.107885	10911	1.05871	0.0823025	Mcm6	31603	Minichromosome maintenance 6
FBgn0022268	72.9384	62.8747	59.4584	71.6024	266.874	4.30007	8.59165	3.81913	9.65575	4710	-1.16689	-0.22267	7875	-1.04872	-0.0686331	4302	1.19256	0.254057	KdelR	34427	KDEL receptor
FBgn0003975	72.6402	65.157	66.7278	61.9682	266.493	15.2643	16.8415	19.4309	12.667	10021	-1.12345	-0.167942	13703	1.01843	0.0263522	11603	-1.06066	-0.0849601	vg	36421	vestigial
FBgn0036537	75.1598	70.8351	62.012	58.2396	266.247	15.9014	33.4539	29.8528	5.31945	10791	-1.11094	-0.151786	5098	-1.13819	-0.186745	14603	-1.00571	-0.00821258	CG18081	39725
FBgn0039155	59.5224	67.4532	67.6981	71.5623	266.236	4.43214	9.65556	11.7237	13.1107	7954	1.12506	0.170007	14868	-1.00004	-6.1e-05	11302	1.05151	0.0724682	Kal1	42865	Kallmann syndrome 1 ortholog
FBgn0250867	64.4277	68.926	65.6373	67.2446	266.236	7.20587	20.1533	23.6049	9.45304	12809	1.04931	0.0694418	7125	-1.0689	-0.0961269	11634	1.06144	0.0860273	CG42238	7354398
FBgn0024227	58.2464	63.7915	71.4956	72.5922	266.126	9.78408	31.4187	28.2293	3.66685	13788	1.02687	0.0382492	4616	1.15037	0.2021	11799	1.06136	0.0859207	ial	34504	IplI-aurora-like kinase
FBgn0030159	76.4168	64.1581	65.6624	59.2299	265.467	14.9045	11.3242	11.1961	8.87072	5604	-1.18389	-0.243531	12435	1.02244	0.0320149	8809	-1.10463	-0.143564	CG9689	31922
FBgn0010235	69.3869	65.5265	64.4709	66.0188	265.403	11.4112	9.67663	7.86646	5.81065	11411	-1.05774	-0.0809793	13596	-1.01365	-0.019556	12650	1.02757	0.0392389	Klc	39445	Kinesin light chain
FBgn0010772	64.0711	65.8268	73.2269	61.9882	265.113	10.9678	7.36459	8.85767	8.53126	12745	1.03658	0.0518323	4053	1.11328	0.154816	5242	-1.18231	-0.241609	Xe7	40699	Xe7
FBgn0011225	76.4105	61.3947	64.2072	63.0586	265.071	21.3843	23.4818	26.0037	18.6399	6002	-1.27652	-0.352221	11590	1.03921	0.0554924	14171	1.01776	0.0254027	jar	42889	jaguar
FBgn0033393	62.8727	70.4626	67.5333	64.1106	264.979	11.5025	7.47816	9.07674	11.8617	7861	1.12839	0.174267	8159	-1.04647	-0.0655292	10692	-1.06014	-0.0842559		NA
FBgn0033934	62.7424	71.2472	62.4022	68.294	264.686	6.63145	15.6212	17.5148	7.98598	8544	1.12248	0.166693	3437	-1.14987	-0.20147	8594	1.11267	0.15403	CG17385	36603
FBgn0015399	69.5181	66.5948	67.2546	61.1124	264.48	30.8892	38.0179	39.2594	27.6015	11642	-1.10782	-0.147727	14582	-1.0067	-0.0096293	14280	-1.0175	-0.0250318	kek1	34688	kekkon-1
FBgn0031020	69.4879	63.1692	67.5517	64.127	264.336	9.75904	8.78064	10.7721	9.50046	8870	-1.09892	-0.136086	6292	1.06811	0.0950631	11356	-1.05185	-0.0729247	Nat1	32934	Nat1
FBgn0025637	66.7512	67.6957	63.4675	66.314	264.228	9.13545	20.6833	22.0917	5.07529	14298	-1.01229	-0.0176276	6536	-1.07716	-0.107227	9990	1.09002	0.12436	skpA	31016	skpA
FBgn0032214	68.7996	64.1168	63.9173	67.1825	264.016	16.9951	31.4407	34.1229	22.0072	10759	-1.12177	-0.165772	14161	-1.01444	-0.020681	10878	1.09289	0.128146	CG4968	34384
FBgn0037680	69.9429	67.6439	62.8944	63.4691	263.95	11.9383	8.56399	11.1596	5.86278	13080	-1.03127	-0.0444284	5426	-1.08118	-0.112602	13769	1.01654	0.0236729	CG8121	41113
FBgn0019972	65.7758	67.5524	63.7556	65.9317	263.016	5.31691	6.68104	4.64888	10.3973	13239	1.02528	0.0360142	6395	-1.05847	-0.0819861	12341	1.03063	0.0435334	Ice	43514	Ice
FBgn0011584	71.8939	61.6299	61.6701	66.8224	262.016	1.62955	3.05747	5.53259	5.30891	4100	-1.1665	-0.222188	14836	-1.00038	-0.000541589	8447	1.07999	0.111012	Trp1	34333	Translocation protein 1
FBgn0010113	62.4441	60.2876	79.5528	59.5275	261.812	32.1702	18.4153	28.1837	23.4447	14798	1.00212	0.003055	2773	1.30357	0.382468	6638	-1.33669	-0.418666	hdc	43604	headcase
FBgn0036919	72.7117	63.6793	59.1312	65.9159	261.438	5.03181	7.73392	7.46002	7.27193	5823	-1.14689	-0.197728	5255	-1.07652	-0.106381	6584	1.11479	0.156773	Grasp65	40177	Grasp65
FBgn0016696	62.3535	65.0428	70.5521	63.3208	261.269	13.7302	11.755	15.9416	13.7156	12305	1.05452	0.076592	6365	1.07956	0.110449	8878	-1.1153	-0.157427	Pitslre	40292	Pitslre
FBgn0031771	71.9958	54.4215	65.5217	69.2295	261.168	6.70201	15.5364	13.706	6.76312	2238	-1.35399	-0.43722	2269	1.21748	0.283899	10643	1.06706	0.0936404	CG9140	33852
FBgn0034403	66.1226	63.0847	66.0254	65.5417	260.774	15.9438	27.4062	28.224	15.649	11560	-1.08525	-0.118028	9408	1.05116	0.0719763	13917	1.02229	0.0318072	CG18190	37179
FBgn0033581	64.482	65.883	64.4082	65.8451	260.618	3.167	1.54374	2.50432	5.82303	13225	1.02139	0.0305398	10376	-1.0229	-0.0326717	12550	1.02275	0.0324599	CG12391	36170
FBgn0002973	64.4109	68.0772	63.7445	64.1746	260.407	5.22919	10.3901	9.5332	4.6106	11638	1.05183	0.0728971	6023	-1.06753	-0.0942727	14222	1.00952	0.013676	numb	34263	numb
FBgn0033751	63.4609	62.8103	65.5127	68.4115	260.195	3.24175	11.0139	9.10092	14.6504	13728	-1.02027	-0.0289466	8217	1.0468	0.0659893	12887	1.02861	0.040695	CG8818	36375
FBgn0051301	67.2289	62.5799	64.0183	66.2936	260.121	10.2465	10.7452	10.0846	6.47805	10694	-1.07536	-0.104816	11610	1.0248	0.0353359	11968	1.04138	0.0584993	CG31301	41865
FBgn0030802	66.3936	60.461	62.6702	70.4844	260.009	12.5234	35.0937	23.5757	8.99692	9317	-1.18286	-0.24228	6647	1.09322	0.12858	8665	1.15223	0.204424	CG9099	32679
FBgn0032682	75.0063	61.6697	60.14	63.0959	259.912	4.97273	9.12159	8.43154	5.96929	3602	-1.22206	-0.289309	11232	-1.02487	-0.0354364	11322	1.04893	0.0689133	CG10176	35103
FBgn0040394	72.3123	56.5996	66.217	64.6234	259.752	5.39897	7.75542	3.63089	2.31212	3277	-1.28214	-0.358553	2125	1.17743	0.235644	12568	-1.02469	-0.0351839	CG16903	31178
FBgn0047038	49.9983	73.4731	71.7854	64.4955	259.752	7.98025	62.4625	57.4594	6.8723	9609	1.22468	0.292404	14593	1.00595	0.00855882	13308	1.04517	0.0637414	CG6463	39214
FBgn0033741	64.2112	64.1378	68.2368	62.8178	259.404	8.77078	5.2094	1.93502	14.6384	14535	1.00547	0.00786899	6491	1.06371	0.0891063	8543	-1.10174	-0.139784	CG8545	36365
FBgn0013955	67.8188	65.9677	64.2834	61.0533	259.123	9.54618	14.3102	14.0487	9.73919	13010	-1.0379	-0.0536729	12052	-1.02601	-0.0370387	12153	-1.04409	-0.0622514		NA
FBgn0013987	71.5024	64.2782	61.0483	62.2371	259.066	0.395087	5.86301	3.41732	4.41547	7088	-1.11346	-0.155046	7700	-1.05214	-0.0733298	13000	1.02048	0.0292497	MAPk-Ak2	44573	MAP kinase activated protein-kinase-2
FBgn0017567	66.7093	68.6382	59.117	64.4801	258.945	13.2881	35.3212	31.7085	12.3748	13780	-1.02968	-0.0421963	4964	-1.1536	-0.206143	8924	1.14889	0.200237	ND23	44207	NADH:ubiquinone reductase 23kD subunit precursor
FBgn0015949	60.2764	77.7075	68.3772	52.4148	258.776	4.57008	7.79167	3.49943	6.057	3283	1.28778	0.36489	2883	-1.13466	-0.182263	2123	-1.30497	-0.384013	hrg	49636	hiiragi
FBgn0086356	58.1603	66.5412	68.9764	65.0422	258.72	8.66203	11.3984	10.236	8.36111	7485	1.13536	0.183149	8815	1.03954	0.05594	11113	-1.05437	-0.0763806	tum	36538	tumbleweed
FBgn0010808	68.677	61.1318	66.641	62.2648	258.715	11.7147	32.7532	32.8358	15.8959	9293	-1.19613	-0.258379	6867	1.09002	0.124352	14277	-1.01494	-0.0213989	l(3)03670	43672	lethal (3) 03670
FBgn0027496	73.3829	60.913	59.08	64.84	258.216	18.6533	31.7739	25.8425	8.53237	5593	-1.27334	-0.348622	14768	-1.00207	-0.00298678	8890	1.14556	0.196048	epsilonCOP	33908	epsilonCOP
FBgn0011642	60.5569	70.7722	66.9717	59.8009	258.102	5.11392	15.2981	9.6091	3.7133	6030	1.16236	0.217058	8045	-1.04809	-0.0677604	7901	-1.11541	-0.157579	Zyx	317824	Zyxin
FBgn0020303	54.3122	69.5033	71.4276	62.6439	257.887	10.9408	5.51357	9.69211	1.07546	3292	1.29893	0.377327	11878	1.02295	0.0327288	7166	-1.13252	-0.179542		NA
FBgn0001105	69.7981	61.7226	65.1403	60.9308	257.592	19.4148	18.2572	22.0578	19.2029	10061	-1.13826	-0.186833	10101	1.04582	0.0646344	12159	-1.05335	-0.0749838	Gbeta13F	32544	G protein beta-subunit 13F
FBgn0250830	61.0653	68.0688	66.2453	62.1055	257.485	2.9977	21.5199	12.171	4.47716	11042	1.08162	0.113199	14682	-1.00293	-0.00422029	11411	-1.05761	-0.0808065	CG12547	3355145
FBgn0038585	63.7095	67.4989	63.6771	62.4957	257.381	13.5916	37.0061	33.1078	6.40274	14359	-1.0138	-0.0197666	10568	-1.04567	-0.0644272	12484	1.04985	0.0701855	CG7993	42183
FBgn0015929	61.4183	61.9404	65.4915	67.8743	256.725	5.28979	2.9669	7.71032	5.81492	14165	1.00993	0.0142586	6433	1.05427	0.0762418	11712	1.03876	0.0548688	dpa	35679	disc proliferation abnormal
FBgn0034564	95.6589	69.0828	50.8869	41.057	256.686	21.5943	52.7865	39.9884	11.8494	2679	-1.55757	-0.639294	3147	-1.3441	-0.426643	11168	-1.0991	-0.136325	CG9344	37372
FBgn0035464	64.1532	66.6446	63.2153	62.2652	256.278	1.46545	12.3188	7.82502	6.94297	13058	1.03078	0.0437396	7931	-1.04875	-0.0686738	13910	-1.01374	-0.0196858	CG12006	38446
FBgn0040066	67.4257	61.2925	63.5844	63.9235	256.226	0.487674	2.90073	5.90388	3.91196	7789	-1.10086	-0.138627	8228	1.03427	0.0486119	14160	1.008	0.0114892	wds	53428	will die slowly
FBgn0035404	64.8361	66.8923	62.4102	61.8546	255.993	8.509	27.2266	24.8411	11.2946	14522	-1.00763	-0.0109692	7324	-1.06497	-0.0908092	13966	1.01936	0.0276678	CG12079	38378
FBgn0030749	67.9349	63.0609	61.0602	63.6655	255.722	8.12549	2.06238	3.59293	5.7678	9310	-1.06893	-0.0961705	8543	-1.03391	-0.04811	11530	1.04036	0.0570852	Anxb11	32612	Annexin B11
FBgn0031505	64.7759	61.7357	66.0659	62.8075	255.385	18.0538	54.0645	43.857	22.5832	9392	-1.24171	-0.312324	5457	1.17208	0.229074	14755	1.00294	0.00423682	CG12400	33528
FBgn0037972	68.2482	64.9543	59.2185	62.8112	255.232	15.1785	26.6634	24.7488	11.6807	11461	-1.08511	-0.117847	6344	-1.09428	-0.129981	10241	1.09684	0.133351	CG10005	41451
FBgn0000662	62.3762	66.0054	65.4422	61.1817	255.006	6.05095	12.8054	10.5714	6.89071	11847	1.05247	0.0737766	14512	-1.00468	-0.00673534	10425	-1.06503	-0.0908891	fl(2)d	36527	female lethal d
FBgn0024314	66.297	61.4237	60.9921	66.2771	254.99	3.88215	2.89227	4.97486	2.67092	8863	-1.07924	-0.110017	13918	-1.00783	-0.011257	7911	1.08762	0.121175	Plap	43978	Phospholipase A2 activator protein
FBgn0004197	55.7558	65.9593	69.8565	62.9993	254.571	6.35769	18.0227	22.2435	12.8006	8137	1.15942	0.2134	8895	1.04984	0.0701735	10424	-1.084	-0.116358	Ser	43275	Serrate
FBgn0035895	62.1081	69.1522	67.0324	56.1282	254.421	20.6182	27.482	21.1929	24.501	11862	1.08256	0.11445	14464	-1.00802	-0.0115207	7530	-1.21611	-0.282274		NA
FBgn0011509	67.2554	61.481	59.9983	65.4328	254.168	9.90212	21.5996	18.2013	9.84459	9917	-1.12086	-0.164607	13948	-1.0139	-0.0199147	9494	1.1049	0.143917	SrpRbeta	47283	Signal recognition particle receptor beta
FBgn0025394	65.6121	65.9368	62.1114	60.4772	254.138	6.61995	8.39279	7.79829	9.79346	14526	1.00538	0.00773832	6476	-1.06142	-0.0860021	12538	-1.02982	-0.0423987	inc	31110	insomniac
FBgn0000497	58.4457	68.6779	69.7967	57.1911	254.111	14.1332	30.4188	29.0672	14.1984	11099	1.10899	0.149246	13523	1.02735	0.0389316	8570	-1.16695	-0.222743	ds	33245	dachsous
FBgn0033551	68.8999	60.1272	59.8726	65.158	254.058	5.52183	4.00677	2.64965	8.44385	5322	-1.14445	-0.194657	14545	-1.00336	-0.00483459	8633	1.08156	0.113114	CG7222	36138
FBgn0039743	63.8311	57.5514	62.7677	69.6095	253.76	5.0699	3.35959	1.1628	2.87736	7292	-1.10651	-0.146011	3851	1.09247	0.127596	6465	1.10872	0.14889	CG7946	43576
FBgn0260992	64.8989	62.0292	61.6982	64.92	253.546	2.55081	3.86436	8.5316	10.9108	11768	-1.04691	-0.0661396	13753	-1.01118	-0.0160351	11083	1.05067	0.0713112		NA
FBgn0003885	64.9487	66.4724	60.5405	61.4526	253.414	2.3819	7.97772	2.0388	7.03188	13388	1.02103	0.0300231	4109	-1.09634	-0.132696	13655	1.01583	0.0226562	alphaTub84D	40904	alpha-Tubulin at 84D
FBgn0015299	60.2988	68.8164	61.8733	62.3393	253.328	20.7284	42.4634	45.2455	8.96624	12568	1.07196	0.10025	5784	-1.14445	-0.194649	10158	1.12422	0.168922	Ssb-c31a	34120	Single stranded-binding protein c31A
FBgn0033339	53.9956	73.1885	66.097	59.9599	253.241	3.67317	17.0876	13.4753	9.73211	2328	1.33634	0.418287	5022	-1.10219	-0.140367	9336	-1.0957	-0.13185	sec31	35877	sec31
FBgn0027339	60.8588	66.0681	69.0037	57.095	253.026	8.10317	14.0763	18.2128	9.47211	11318	1.07584	0.105458	10328	1.03663	0.0519	6853	-1.19079	-0.251924	jim	43924	jim
FBgn0021979	61.9157	63.8778	65.0531	62.0653	252.912	10.6557	14.7382	14.6475	12.4929	13850	1.02013	0.0287526	13477	1.0185	0.0264483	12215	-1.04273	-0.0603677	l(2)k09913	37661	lethal (2) k09913
FBgn0028546	56.6067	67.8206	64.2784	64.1772	252.883	6.47256	26.9238	18.5282	12.5124	9350	1.14931	0.200769	11879	-1.03088	-0.0438784	14530	1.0066	0.00949591	ics	34774	icarus
FBgn0025885	61.3573	61.8714	60.0712	69.4005	252.7	6.14049	6.02368	9.02715	13.1381	14368	1.0083	0.0119233	9241	-1.03496	-0.0495706	6188	1.14566	0.196184	Inos	35671	Inos
FBgn0025741	61.3843	67.3892	66.8617	57.0143	252.649	18.0679	33.7629	34.222	16.4182	14421	1.0136	0.0194879	14483	-1.00815	-0.0117171	11768	-1.077	-0.10702	plexA	43832	plexin A
FBgn0030792	61.7706	61.6685	62.4075	66.7593	252.606	6.20169	31.5777	29.155	13.9929	12324	-1.0663	-0.0926171	13467	1.02624	0.0373661	9956	1.11023	0.150853	CG4789	32668
FBgn0037739	61.4886	63.4642	59.9103	67.302	252.165	8.06106	22.133	16.4374	5.11026	14859	1.00029	0.000420184	9453	-1.04229	-0.0597616	7729	1.1446	0.194842	CG12948	41187
FBgn0029764	64.3433	69.1688	63.0264	55.0153	251.554	19.6059	43.9438	34.5024	25.3731	12009	-1.09298	-0.128271	13512	-1.03518	-0.0498815	12103	-1.07272	-0.101279		NA
FBgn0030305	66.5447	56.8935	59.8268	68.1503	251.415	6.99931	14.5823	12.5397	8.84865	5507	-1.18828	-0.24888	6995	1.05964	0.0835725	7293	1.14489	0.195209	CG1749	32094
FBgn0032979	62.808	64.5339	61.9052	61.6749	250.922	6.16657	2.81077	1.59409	4.17477	12569	1.03075	0.0436944	7871	-1.04312	-0.060904	14420	-1.00553	-0.00795712	CG1832	35445
FBgn0034072	71.6843	63.63	59.5792	55.3259	250.219	9.32374	21.8829	18.7384	8.70899	9297	-1.1626	-0.21735	7474	-1.05908	-0.0828167	12308	-1.04859	-0.0684517	Dg	36773	Dystroglycan
FBgn0028969	69.3592	56.2204	60.2697	64.3593	250.209	6.5332	1.58584	3.42009	1.52426	3366	-1.23057	-0.299329	4984	1.07147	0.0995891	9052	1.06886	0.0960772	deltaCOP	45250	delta-coatomer protein
FBgn0011692	58.4053	62.2853	66.3849	63.1042	250.18	15.0536	23.2906	23.2082	21.1788	13637	1.03363	0.047716	7248	1.07503	0.104374	13034	-1.04166	-0.0588906	pav	38515	pavarotti
FBgn0011219	60.7848	70.0629	64.028	55.257	250.133	10.7833	4.25173	5.0677	7.08448	5200	1.16524	0.220625	4543	-1.09615	-0.132449	5678	-1.16012	-0.214279		NA
FBgn0030944	55.5458	66.8338	59.4369	67.6596	249.476	8.74605	29.3508	23.0976	7.83966	9601	1.14783	0.198903	5845	-1.106	-0.145351	7590	1.17384	0.231234	CG6617	32852
FBgn0028734	65.4083	63.2865	62.656	58.0978	249.449	9.52814	18.2446	18.0027	17.067	12540	-1.05573	-0.0782467	14345	-1.00882	-0.012673	11069	-1.07326	-0.101996	Fmr1	37528	Fmr1
FBgn0039132	63.6105	67.5595	59.5425	58.5649	249.277	7.69011	22.3718	22.3481	3.76512	13402	1.03342	0.0474234	4342	-1.13818	-0.186725	14054	1.01626	0.0232676	AP-1sigma	42835	AP-1sigma
FBgn0000986	61.7779	69.8324	63.4861	54.0748	249.171	32.4159	48.8167	40.5923	31.6957	13760	-1.04046	-0.0572268	13310	-1.04626	-0.0652447	12058	-1.0806	-0.111833		NA
FBgn0000566	61.7811	58.7766	61.5465	66.9558	249.06	9.33659	12.6663	13.3053	10.8872	11831	-1.05775	-0.0809978	8395	1.04747	0.0669105	9540	1.09053	0.125028	Eip55E	37143	Eip55E
FBgn0011766	59.2605	66.8684	64.8765	57.47	248.475	6.31162	11.6532	8.74512	11.2202	8302	1.12183	0.165849	11535	-1.02677	-0.0381077	7397	-1.13393	-0.181335	E2f	42550	E2F transcription factor
FBgn0034750	61.3757	59.2128	60.2998	67.5743	248.463	6.0214	21.2755	17.3817	9.81526	11575	-1.07209	-0.100422	11534	1.03197	0.0453985	8082	1.13779	0.18624	CG3732	37588
FBgn0032465	62.1165	64.9549	56.1782	65.0431	248.293	11.7129	24.7819	21.0407	10.3154	14312	1.01325	0.0189836	4279	-1.15126	-0.203215	7206	1.19224	0.253678	CG12404	34696
FBgn0026189	63.3477	67.1277	61.9389	55.6359	248.05	10.7732	27.1464	22.1357	7.37928	14613	1.00613	0.00882261	7401	-1.06594	-0.092126	11416	-1.07226	-0.100649	prominin-like	38372	prominin-like
FBgn0002781	60.9548	61.31	61.3245	64.2099	247.799	3.5152	3.80274	4.78933	2.22767	14414	1.00622	0.00894141	14796	-1.00081	-0.00116825	10721	1.04992	0.070282	mod(mdg4)	49228	modifier of mdg4
FBgn0015797	68.2293	59.113	55.8541	64.4175	247.614	5.42965	0.573746	5.1629	2.50396	4574	-1.15066	-0.202465	5632	-1.06184	-0.0865618	5004	1.15753	0.211053	Rab6	34636	Rab-protein 6
FBgn0002526	59.0937	64.4479	66.7944	57.1138	247.45	8.94463	19.507	22.0799	5.98133	11956	1.06635	0.0926864	11823	1.03149	0.0447349	8441	-1.13619	-0.184207	LanA	38723	Laminin A
FBgn0030328	63.1597	65.045	61.7733	57.4558	247.434	13.5405	21.8986	16.6283	16.1345	14603	1.00611	0.00878446	11310	-1.03697	-0.0523697	11159	-1.074	-0.102995	Amun	32123	Amun
FBgn0027786	68.752	56.1007	58.1124	64.4428	247.408	6.3759	2.71322	3.26247	8.24708	3458	-1.22008	-0.286975	8435	1.03541	0.0501968	7641	1.10034	0.137952	Mtch	38026	Mitochondrial carrier homolog 1
FBgn0260855	63.7967	66.6201	62.0165	54.9076	247.341	2.62434	7.72597	13.4461	6.42976	12530	1.03934	0.055674	5089	-1.08648	-0.119664	7776	-1.11276	-0.154148	Sec22	31030
FBgn0010747	69.1558	55.9515	59.4383	62.6062	247.152	8.65228	10.2353	9.43599	10.9957	3759	-1.23923	-0.309446	6593	1.0654	0.0914006	11415	1.0526	0.07396	Srp54k	38593	Signal recognition particle protein 54k
FBgn0038071	63.0888	64.8344	60.579	58.635	247.137	3.76908	15.1409	11.6043	0.269515	14211	1.01205	0.0172762	6645	-1.06411	-0.0896466	13389	-1.0241	-0.0343576	CG6234	41558
FBgn0051547	2.1054	81.9207	87.9619	74.9908	246.979	0.422322	7.63225	4.54198	7.17475	14	40.296	5.33257	5290	1.0761	0.105809	4892	-1.17875	-0.237259	CG31547	40663
FBgn0031376	58.9855	61.6692	60.5072	65.8161	246.978	12.5732	20.8045	23.6742	17.7761	13798	1.02623	0.0373584	12265	-1.03017	-0.0428827	9859	1.10737	0.147141	Der-1	33369	Derlin-1
FBgn0015298	61.802	65.252	57.3485	62.5256	246.928	18.8998	45.3137	30.9999	11.5658	13473	-1.04261	-0.0602041	7366	-1.07904	-0.109746	9266	1.15126	0.203209	Srp19	38815	Signal recognition particle protein 19
FBgn0039305	63.0209	58.3487	53.8215	71.3849	246.576	27.4395	46.2466	25.4963	21.974	9744	-1.20227	-0.265766	13872	1.02296	0.0327439	6837	1.35469	0.437962	CG11858	43044
FBgn0038519	57.7276	70.1437	60.3926	58.3115	246.575	5.40976	29.2604	30.5168	5.30755	9520	1.15818	0.211856	4010	-1.17523	-0.232937	13780	1.02476	0.0352839	Prx3	42109	Peroxiredoxin 3
FBgn0034576	59.829	64.5135	60.5094	61.5497	246.402	8.95871	41.1028	26.166	10.0173	14204	-1.01785	-0.0255277	14577	-1.00548	-0.00787764	12327	1.05159	0.0725726	CG9350	37385
FBgn0035228	62.7983	63.8207	58.9901	60.6235	246.233	2.6389	6.5234	1.50465	3.61595	13923	1.01214	0.0174034	4712	-1.07725	-0.10735	12403	1.0255	0.036329	CG12091	38177
FBgn0033188	64.5861	61.2547	66.3668	53.6939	245.902	13.842	14.9709	14.855	8.6761	11610	-1.06659	-0.0930117	5875	1.08746	0.120968	4947	-1.22613	-0.294115	CG1600	35687
FBgn0086346	62.4773	60.7122	62.3838	60.1859	245.759	6.85258	7.57488	9.62175	3.2298	12987	-1.03106	-0.0441307	11064	1.02553	0.0363731	12311	-1.03254	-0.046196	ALiX	43330	ALG-2 interacting protein X
FBgn0031879	55.6396	64.2972	69.6375	56.1488	245.723	16.2985	28.5617	34.5912	16.2525	11462	1.09908	0.136291	7679	1.06372	0.0891187	9064	-1.15901	-0.212899	uif	33983	uninflatable
FBgn0010612	68.8901	55.663	56.6604	64.5053	245.719	21.7466	39.6282	33.4652	17.4464	3191	-1.37512	-0.459555	7571	1.07097	0.0989213	7958	1.21901	0.285707	l(2)06225	46069	lethal (2) 06225
FBgn0034368	73.1318	53.1144	57.1639	62.1337	245.544	2.56233	7.43714	2.55298	6.07567	1704	-1.38624	-0.471174	4797	1.08301	0.11504	8555	1.08525	0.118026	CG5482	37144
FBgn0041186	54.128	59.299	65.2037	66.7621	245.393	2.0434	23.2624	20.1655	7.66744	12601	1.05133	0.0722176	5104	1.11599	0.158318	12255	1.04644	0.065485	Slbp	43448	Stem-loop binding protein
FBgn0024728	59.8495	64.364	62.6679	58.4749	245.356	4.8509	19.0188	15.7928	8.18466	12632	1.04886	0.0688287	13626	-1.0178	-0.0254594	11715	-1.0551	-0.0773785	Slip1	43809	Slip1
FBgn0005649	61.3195	64.497	60.0559	59.4015	245.274	13.2018	21.8785	16.8408	17.8447	13729	1.02861	0.0406964	7578	-1.05795	-0.0812767	14308	-1.01298	-0.018611	Rox8	42848	Rox8
FBgn0031053	63.0737	60.4356	62.4045	59.0992	245.013	4.32336	7.65343	9.16569	10.2215	11887	-1.04793	-0.0675448	10025	1.03055	0.0434095	10460	-1.06005	-0.0841373	CG14223	32972
FBgn0030114	56.8583	63.0812	65.2709	59.634	244.844	6.26384	13.8389	16.9661	6.68647	10320	1.09784	0.134672	11675	1.02882	0.0409946	10280	-1.07703	-0.107056	CG17754	31873
FBgn0004507	54.2203	63.1809	69.9366	57.4065	244.744	6.87229	10.1114	13.7305	4.06833	6267	1.16063	0.214907	4622	1.10352	0.142117	4649	-1.20734	-0.271833	GlyP	33386	Glycogen phosphorylase
FBgn0027537	62.321	58.4746	62.5154	61.3675	244.678	5.54219	7.87124	10.6292	6.6452	10757	-1.07075	-0.0986153	6083	1.06716	0.0937796	13978	-1.0123	-0.0176307	CG11092	32350
FBgn0038080	58.2281	69.1641	56.6841	60.5385	244.615	11.3242	52.9804	41.8466	12.9315	13735	1.03556	0.0504046	5018	-1.18778	-0.248267	8677	1.1906	0.251693	CG12279	41570
FBgn0040339	58.9267	62.1111	66.0075	57.1748	244.22	14.6468	47.9664	48.5481	10.151	12151	-1.08384	-0.116146	7198	1.092	0.126973	13926	-1.02711	-0.0385868	MED22	31038	Mediator complex subunit 22
FBgn0011289	62.12	60.1986	60.2232	61.5979	244.14	5.63645	15.066	14.2135	9.53558	12266	-1.05065	-0.0712875	14637	1.0033	0.00476018	12810	1.03117	0.0442794	TfIIA-L	43284	Transcription factor IIA L
FBgn0260939	63.4995	54.9816	58.1304	67.1405	243.752	7.537	12.9275	16.6444	8.19742	7029	-1.16592	-0.221467	8283	1.05112	0.071934	6989	1.17189	0.228831	Sgt1	40982
FBgn0031662	65.1476	57.6395	55.0035	65.9249	243.715	10.1298	13.8716	7.91013	11.0288	7777	-1.13884	-0.187561	9537	-1.03729	-0.0528139	5393	1.19258	0.254084	CG3792	33717
FBgn0038638	54.5558	63.2867	63.408	62.3869	243.637	3.32157	9.19514	6.11941	3.51293	5050	1.15645	0.2097	14381	1.00512	0.00736412	13662	-1.01629	-0.023307	CG7702	42242
FBgn0032751	56.7381	67.652	63.459	55.6918	243.541	11.4518	40.7892	59.4312	15.078	11362	1.11213	0.153324	5055	-1.19556	-0.257691	12523	1.05474	0.076892	CG17343	35180
FBgn0029718	56.7158	63.3899	63.222	60.0127	243.34	11.3962	34.5047	29.4948	11.3351	13041	1.05145	0.0723865	14040	1.01597	0.0228596	14439	-1.01014	-0.0145619	mRpL30	31398	mitochondrial ribosomal protein L30
FBgn0001311	50.4376	64.9432	69.5799	58.2695	243.23	8.55097	20.4391	20.9405	5.63042	4619	1.2556	0.328379	6820	1.07501	0.104348	7523	-1.16479	-0.220072	kkv	45884	krotzkopf verkehrt
FBgn0015664	64.2587	60.6267	57.7232	60.6007	243.209	4.65663	10.5756	11.5799	4.05997	11151	-1.06735	-0.0940284	7067	-1.05311	-0.074659	10661	1.06062	0.0849089	Dref	34328	DNA replication-related element factor
FBgn0030321	68.1479	52.899	59.6016	62.5111	243.16	16.2726	15.063	17.3587	15.4708	4125	-1.2949	-0.372838	5068	1.12691	0.172373	11816	1.05837	0.0818412	CG1703	32112
FBgn0000454	66.2915	59.9988	57.7656	59.0028	243.059	5.11999	5.23638	6.00189	2.39659	7797	-1.1066	-0.146129	7973	-1.04051	-0.0572912	12527	1.02506	0.035702	Dip-B	48450	Dipeptidase B
FBgn0052441	50.5246	55.8491	67.5453	69.0176	242.937	6.2158	24.4649	17.339	13.3947	12823	1.04932	0.069455	2482	1.25667	0.329603	13619	1.02627	0.0374049	CG32441	40396
FBgn0002121	59.4271	61.9411	62.8749	58.6139	242.857	14.5417	24.2682	26.9753	17.8152	14736	1.00367	0.00529023	14722	1.00328	0.00472249	13822	-1.02716	-0.0386647	l(2)gl	33156	lethal (2) giant larvae
FBgn0036666	67.6315	61.4723	56.0205	57.6902	242.815	6.19659	5.5705	15.2504	4.71677	8852	-1.09883	-0.135964	3917	-1.12043	-0.164054	11481	1.05099	0.0717513	TSG101	39881	tumor suppressor protein 101
FBgn0015229	69.9239	64.2154	56.3539	52.3038	242.797	1.06782	12.8373	1.77829	3.84887	8539	-1.10114	-0.139004	3189	-1.12683	-0.172271	9279	-1.07761	-0.107837	glec	42571	gliolectin
FBgn0000542	60.8793	62.5015	64.0943	55.3004	242.775	14.7614	16.3732	20.3705	14.2833	14078	1.01877	0.0268325	14033	1.01388	0.0198833	8533	-1.13913	-0.187934	ec	31339	echinus
FBgn0010501	64.1188	59.0486	60.5842	58.9581	242.71	6.7373	19.7046	20.4134	8.79278	9897	-1.12225	-0.166393	13343	1.0233	0.0332325	14672	1.00363	0.00522323	Dcp-1	37729	Death caspase-1
FBgn0040718	53.699	71.0296	66.0511	51.8489	242.629	20.9646	66.3197	65.0293	35.6727	12037	1.09788	0.134724	7522	-1.08905	-0.123077	10475	-1.13674	-0.184899	CG15353	50191
FBgn0030311	61.8127	64.5248	60.9426	55.2482	242.528	11.225	40.3458	30.6015	10.1083	13391	-1.04257	-0.0601446	14150	-1.01475	-0.021125	12193	-1.05546	-0.0778705	CG11699	32101
FBgn0004638	61.9163	63.5338	58.1329	58.8776	242.461	3.91328	8.42332	4.20967	5.8729	13324	1.02321	0.0331086	4555	-1.08967	-0.123895	13950	1.01167	0.0167416	drk	36497	downstream of receptor kinase
FBgn0034488	67.8085	56.0604	56.0775	62.3692	242.316	8.75711	8.71057	11.8066	7.48705	4015	-1.21471	-0.280615	14311	-1.00684	-0.0098402	7581	1.12419	0.168882	CG11208	37285
FBgn0001961	63.1225	59.3049	57.0914	62.5413	242.06	3.22788	2.11827	4.33342	1.88982	9333	-1.06196	-0.0867304	7866	-1.04164	-0.0588613	6640	1.09734	0.13401	Sop2	34793	Suppressor of profilin 2
FBgn0004399	60.1383	61.9219	65.4842	54.1283	241.673	20.2613	32.0836	32.5777	20.359	13412	-1.04833	-0.0680928	7616	1.07126	0.0993033	9840	-1.14204	-0.191618		NA
FBgn0011227	43.0006	70.9478	55.291	72.3248	241.564	23.6124	55.6215	43.5709	30.3921	3102	1.51577	0.60005	4401	-1.26889	-0.34357	6829	1.43305	0.51909	ox	45401	oxen
FBgn0000413	65.1413	60.2003	58.032	58.1364	241.51	5.59311	5.84466	6.47396	4.82888	8939	-1.08388	-0.116199	8329	-1.03754	-0.053163	14553	1.00395	0.00569401	da	34413	daughterless
FBgn0038464	61.0087	58.3075	60.2471	61.7602	241.324	2.60893	3.2734	1.33952	2.46706	11187	-1.0464	-0.0654355	8173	1.03344	0.0474488	12288	1.02557	0.0364245	CG16941	42048
FBgn0031186	62.1361	62.4207	61.6438	54.9899	241.19	10.6181	21.8721	14.6487	14.8914	13537	-1.03215	-0.0456564	14059	1.01351	0.0193629	9174	-1.12226	-0.166407	CG14614	33131
FBgn0033109	62.7305	60.9972	58.2904	58.5984	240.617	4.23548	8.94883	7.35089	1.92529	12730	-1.03315	-0.0470514	7952	-1.04478	-0.0631958	14281	1.00825	0.0118515	coro	35596	coro
FBgn0037092	59.711	62.9973	56.6304	61.1646	240.503	9.42777	7.12759	5.81862	7.50816	11229	1.06048	0.0847186	3927	-1.11196	-0.153109	9707	1.07277	0.10134	M6	40383	M6
FBgn0037930	59.1881	63.1238	59.6052	58.5541	240.471	11.2215	38.6862	29.2919	6.88267	14332	-1.01477	-0.0211504	13936	-1.01824	-0.0260801	13809	1.02692	0.0383288	CG14715	41403
FBgn0030996	59.6554	61.355	61.6542	57.6666	240.331	11.4769	17.509	19.83	13.8728	14336	1.01206	0.0172883	14739	-1.00222	-0.00319779	11732	-1.05584	-0.0783968	CG14194	32908
FBgn0033913	52.4097	64.5379	63.6498	59.5383	240.136	6.5978	14.6975	13.159	2.56143	4256	1.21765	0.284098	14009	-1.01087	-0.0155973	11089	-1.05832	-0.0817753	CG8468	36577
FBgn0003277	61.5209	60.593	63.4975	54.4806	240.092	8.84485	9.71417	15.1182	11.7575	13981	-1.01799	-0.0257207	9696	1.03829	0.0542053	7201	-1.15702	-0.210415	RpII215	32100	RNA polymerase II 215kD subunit
FBgn0000212	59.7909	59.4069	63.5976	57.1058	239.901	13.5569	16.165	18.7317	11.9824	14241	-1.01476	-0.0211412	7220	1.06601	0.0922158	10081	-1.09449	-0.130264	brm	39744	brahma
FBgn0017453	62.7129	55.7096	60.5635	60.807	239.793	8.21349	7.04577	11.4681	7.07183	8127	-1.12293	-0.167264	5529	1.08165	0.113239	14217	1.01053	0.0151155		NA
FBgn0005671	63.0478	61.7037	59.6248	55.201	239.577	5.45811	3.48873	1.42933	3.12825	13292	-1.02111	-0.0301453	8129	-1.03602	-0.0510568	8509	-1.07794	-0.108271	Vha55	41550	Vacuolar H
FBgn0015396	53.7951	64.8462	63.4936	57.1271	239.262	4.99796	17.0019	16.5879	4.98191	6355	1.18305	0.242509	13410	-1.02001	-0.0285783	9706	-1.09222	-0.12726	jumu	41265	jumeau
FBgn0010039	54.1956	52.9744	63.1409	68.7458	239.057	9.88023	19.1293	19.0774	12.1758	12844	-1.04819	-0.0678969	3155	1.19937	0.262272	9768	1.10208	0.140231	GstD3	48336	Glutathione S transferase D3
FBgn0039160	63.0421	60.7521	54.5005	60.7539	239.049	10.9175	9.65142	6.53097	7.73624	12711	-1.0374	-0.0529655	4262	-1.10937	-0.149746	7980	1.11226	0.153493	CG5510	42872
FBgn0039923	56.9667	65.1991	61.9717	54.7807	238.918	6.16132	26.6795	24.672	11.7927	11780	1.08117	0.112599	10441	-1.04576	-0.0645527	11154	-1.08109	-0.112482	MED26	43816	Mediator complex subunit 26
FBgn0037199	53.5534	65.3843	57.1221	62.8078	238.868	16.6223	48.1263	32.074	6.76326	11692	1.09117	0.125872	7424	-1.07788	-0.108199	8820	1.1734	0.230692	CG11137	40505
FBgn0027090	62.1184	57.8031	59.5033	59.2258	238.651	2.9557	1.75903	3.36894	1.96334	8892	-1.07469	-0.103927	8620	1.02971	0.0422441	14517	-1.00394	-0.00567088	Aats-gln	45786	Glutaminyl-tRNA synthetase
FBgn0010280	59.4884	61.8952	62.4587	54.4486	238.291	7.72315	18.8258	19.4688	10.1243	14230	1.01488	0.021313	14388	1.00803	0.0115388	9074	-1.12115	-0.164981	Taf4	39765	TBP-associated factor 4
FBgn0029868	55.3733	63.9619	59.0557	59.8507	238.242	9.42701	30.2527	30.0053	11.0282	11215	1.09666	0.133116	6840	-1.08664	-0.119878	11676	1.06778	0.0946136	CG3446	31578
FBgn0002609	55.8753	61.6118	60.3051	60.3419	238.134	11.2223	17.8215	17.6632	10.3045	10892	1.08871	0.122623	13453	-1.02129	-0.0303892	14107	1.01501	0.021489	HLHm3	43156	E(spl) region transcript m3
FBgn0030991	53.9701	63.1976	60.3004	60.4256	237.894	13.1061	20.6025	13.5269	17.971	9371	1.14919	0.20062	12101	-1.02952	-0.0419684	14345	-1.01116	-0.016011	CG7453	32903
FBgn0034436	55.8245	66.4593	57.7426	57.6706	237.697	5.99166	7.21724	5.18129	7.23353	3945	1.19113	0.252329	2679	-1.14989	-0.201496	14200	-1.00921	-0.0132195	CG11961	37221
FBgn0039977	67.7593	54.0572	58.2967	57.4935	237.607	12.0549	7.89937	9.90916	6.59148	3516	-1.2525	-0.324811	6036	1.0738	0.102726	14398	-1.00786	-0.0112902	CG17454	7354399
FBgn0052446	64.1184	59.8201	54.8157	58.7737	237.528	10.9681	26.0437	23.5592	13.6012	10702	-1.11244	-0.15373	6755	-1.08685	-0.120151	10126	1.10263	0.140953	Atox1	326216
FBgn0004915	54.4539	59.7951	59.7654	63.4291	237.444	10.3782	13.7673	13.5335	9.19627	10481	1.09062	0.125151	14824	1.00077	0.0011154	10556	1.07005	0.0976805	TfIIB	34430	Transcription factor IIB
FBgn0000119	60.4285	59.8061	63.4833	53.7154	237.433	11.9753	14.3544	20.5397	6.04054	13968	-1.01995	-0.0284968	9187	1.04579	0.0646	7900	-1.14666	-0.197433	arr	44279	arrow
FBgn0260639	60.1072	58.1391	58.7682	60.0638	237.078	6.08547	10.4619	7.76247	2.29471	12167	-1.04314	-0.060928	12719	1.01664	0.0238149	12585	1.02792	0.0397211	gammaTub23C	33501	gamma-Tubulin at 23C
FBgn0033039	57.3429	61.4603	61.8524	56.3231	236.979	9.75132	24.4508	25.6897	10.2958	14183	1.01817	0.0259747	14725	1.00305	0.00439421	13002	-1.04193	-0.0592552	gp210	35512	gp210
FBgn0032925	56.7526	57.8682	59.6891	62.5142	236.824	2.79248	2.47457	2.37606	2.62202	13141	1.02187	0.0312137	8402	1.03128	0.0444361	10518	1.04769	0.0672105	CG9246	35386
FBgn0011742	62.4458	58.6627	57.5467	58.1046	236.76	6.52061	16.9881	16.8152	8.54613	11182	-1.08505	-0.117766	13597	-1.01909	-0.0272769	13235	1.032	0.0454365	Arp14D	32623	Actin-related protein 14D
FBgn0037312	55.9507	59.7835	54.7962	65.9948	236.525	10.7347	33.4268	23.8249	14.598	14734	-1.0036	-0.00518072	7745	-1.05513	-0.0774237	7108	1.24008	0.310437	CG11999	40637
FBgn0010426	52.8246	69.2116	57.7357	56.7533	236.525	12.311	39.428	30.1105	7.95506	8961	1.22158	0.28875	4637	-1.17306	-0.230273	13417	1.03554	0.0503785		NA
FBgn0037007	56.5472	63.2208	58.2508	58.0064	236.025	5.20987	10.4973	3.94417	4.70972	7791	1.11598	0.158309	5163	-1.07929	-0.110087	14313	-1.00801	-0.0115159	CG5059	40278
FBgn0086361	66.9315	57.9948	56.7595	54.1861	235.872	9.11442	19.027	14.7785	10.366	6992	-1.19059	-0.251671	14513	-1.0058	-0.00834524	13112	-1.03441	-0.0488087	alph	43481	alphabet
FBgn0033886	63.7114	58.2053	57.1613	56.0101	235.088	6.26351	17.0473	19.0906	0.998163	9593	-1.12535	-0.170371	12079	-1.02696	-0.0383774	13714	1.02113	0.0301611	CG13349	36545
FBgn0039341	55.3553	56.0471	59.7871	63.6094	234.799	4.45534	6.70475	1.4007	5.33746	14256	1.00867	0.0124586	5206	1.07284	0.10144	9999	1.05873	0.0823382	CG5112	43083
FBgn0035232	54.683	61.0441	59.7436	59.3177	234.788	5.06234	13.6144	7.50045	8.12809	8750	1.10533	0.144475	13869	-1.01173	-0.0168209	14335	-1.00889	-0.0127727	CG12099	38181
FBgn0037252	60.0857	61.5217	59.7308	53.0885	234.427	7.81163	5.67852	6.90829	4.23769	13132	1.02718	0.0386957	9300	-1.03179	-0.0451524	6462	-1.12315	-0.167557	CG14650	40566
FBgn0036745	59.392	58.4864	58.6849	57.8632	234.427	10.3789	37.0938	20.2143	0.14689	10847	-1.11265	-0.153995	7134	1.07941	0.110246	14665	1.00433	0.00623445	CG7484	39969
FBgn0000492	63.7531	58.2126	56.3049	56.1531	234.424	8.7008	6.84001	2.93459	9.57722	8675	-1.09857	-0.135622	10309	-1.02879	-0.0409452	13929	-1.01291	-0.0185128	Dr	45285	Drop
FBgn0010380	63.4055	56.4227	57.0291	57.274	234.131	6.991	10.8873	11.9558	6.54444	8067	-1.13111	-0.177743	14169	1.00897	0.0128859	13984	1.01431	0.0204954	Bap	32987	Beta Adaptin
FBgn0040512	63.0498	60.7893	50.9165	59.2515	234.007	12.8364	26.6386	24.5555	10.4995	11755	-1.07946	-0.110315	3770	-1.19836	-0.26106	7151	1.22108	0.288155	zetaCOP	39862	zetaCOP
FBgn0032236	59.8011	60.6136	54.2902	59.0678	233.773	21.0849	35.1435	29.8445	17.6359	13748	-1.03326	-0.0471964	6853	-1.09925	-0.136522	9696	1.13562	0.183482	mRpS7	34412	mitochondrial ribosomal protein S7
FBgn0027948	55.3832	60.9432	63.6444	53.6316	233.602	18.3931	27.1053	29.6577	23.3706	13015	1.05994	0.0839804	13337	1.03556	0.0504081	9252	-1.15795	-0.211574	msps	41952	mini spindles
FBgn0028419	61.0278	59.7076	54.5899	58.2691	233.594	11.869	6.85789	2.17072	6.78923	13978	-1.01451	-0.0207812	4952	-1.08773	-0.121325	10270	1.06251	0.0874729	Kr-h2	33859	Kruppel homolog 2
FBgn0050499	58.7833	54.5254	57.6541	62.5865	233.549	10.3436	24.4862	18.4241	8.378	10092	-1.12639	-0.171708	6425	1.08844	0.122257	9831	1.10452	0.143422	CG30499	35692
FBgn0036548	49.8574	60.0793	63.2957	59.7785	233.011	15.1168	20.2329	22.5633	17.0062	9181	1.19048	0.251542	9523	1.05098	0.0717407	13274	-1.03735	-0.0529022		NA
FBgn0035452	75.921	49.8478	51.4862	55.7077	232.963	6.95294	1.42306	2.29479	8.41555	1342	-1.52117	-0.605179	8905	1.03228	0.0458402	9319	1.07172	0.0999303	CG10359	38434
FBgn0015527	57.9154	54.7029	58.3388	61.9801	232.937	0.461843	3.03632	2.43723	6.09316	10532	-1.06015	-0.0842666	5180	1.06827	0.0952796	9574	1.06131	0.0858483	pen	33112	penguin
FBgn0030007	61.0466	53.446	54.6608	63.4119	232.565	4.7039	17.9568	9.11497	5.08829	5916	-1.18302	-0.242474	8131	1.0518	0.0728557	6991	1.16695	0.222739	CG2263	31740
FBgn0029903	59.9946	62.4239	57.9438	52.1899	232.552	14.031	26.4854	21.9723	16.0465	14519	-1.00886	-0.0127207	7546	-1.06424	-0.0898283	11329	-1.07936	-0.110174	pod1	31620	pod1
FBgn0034089	59.8902	55.7884	55.9359	60.8928	232.507	6.5654	10.2449	9.94793	4.9559	10493	-1.07993	-0.110938	14625	1.00314	0.0045196	8678	1.09715	0.133758	CG8446	36795
FBgn0010282	58.8456	55.6381	60.2453	57.7641	232.493	11.6979	10.0176	12.8136	16.1099	12330	-1.05459	-0.0766837	6542	1.0764	0.106221	12024	-1.0505	-0.0710796	TfIIFalpha	40790	Transcription factor IIFalpha
FBgn0033395	0.335528	98.6231	73.4363	59.8704	232.265	0.263378	1.44386	3.17941	11.4717	1	372.366	8.54058	1469	-1.34323	-0.425711	3858	-1.24021	-0.310584	Cyp4p2	35946	Cyp4p2
FBgn0034176	58.7727	60.3058	56.9144	56.1578	232.151	16.22	21.1457	15.0108	13.7471	14507	1.00801	0.0115075	10628	-1.03948	-0.0558587	14254	-1.0132	-0.0189216	ste24a	36908	prenyl protease type I
FBgn0002945	59.5083	59.1295	58.2174	55.1308	231.986	8.18215	14.2604	15.5156	6.40124	14001	-1.01821	-0.0260317	13496	-1.0193	-0.0275766	12557	-1.03683	-0.0521845	nkd	44843	naked cuticle
FBgn0037087	57.1346	60.9959	58.2665	55.4679	231.865	14.5267	40.0591	44.447	8.26672	14080	-1.02326	-0.0331726	7466	-1.07722	-0.107309	11616	1.08088	0.112204	CG7519	40377
FBgn0051852	56.183	60.3211	56.8822	58.4606	231.847	6.13034	12.0898	16.8427	6.22697	11564	1.0646	0.0903113	6310	-1.07507	-0.104428	11846	1.05021	0.0706724	Tap42	326166	Two A-associated protein of 42kDa
FBgn0011824	57.0689	57.037	53.5416	64.1982	231.846	18.0926	17.521	21.4235	22.6484	14680	1.00463	0.00666743	6836	-1.08635	-0.119488	7378	1.20509	0.269142	CG4038	37397
FBgn0039175	63.8921	52.6059	52.918	62.3665	231.783	5.3059	4.46061	0.799809	5.54106	3440	-1.21525	-0.281249	13829	1.00886	0.0127319	4382	1.17613	0.234051	CG5706	42888
FBgn0013303	60.7619	56.7703	52.5524	61.4677	231.552	5.25764	7.34292	3.64118	3.5648	9256	-1.07282	-0.101407	5103	-1.07648	-0.106322	4921	1.16976	0.226214	Nca	40186	Neurocalcin
FBgn0033083	56.2517	52.0728	60.4579	62.6951	231.477	7.75639	18.1915	14.9462	8.26966	10067	-1.10992	-0.150459	3084	1.17936	0.238001	12115	1.04794	0.0675574	Dpit47	35565	DNA polymerase interacting tpr containing protein of 47kD
FBgn0037262	51.3098	60.9598	63.1696	55.2524	230.692	13.2559	36.3863	36.8186	13.7998	11473	1.09642	0.1328	13143	1.03975	0.0562352	12175	-1.05836	-0.0818348	MED31	40577	Mediator complex subunit 31
FBgn0051716	56.0592	60.7391	59.278	54.6044	230.681	2.34615	9.34652	2.8202	6.90917	10237	1.07845	0.108953	12170	-1.01978	-0.0282523	8741	-1.08662	-0.119846	Cnot4	34416	Cnot 4 homologue
FBgn0036058	56.8042	58.8157	55.5625	59.3151	230.497	2.69351	5.41007	3.7997	1.26387	12001	1.03657	0.051816	5896	-1.05787	-0.0811598	9130	1.06837	0.0954126	CG6707	39168
FBgn0039914	58.9652	62.1814	57.7152	51.1827	230.044	2.694	14.6502	7.18717	2.0591	12444	1.0421	0.0594935	6424	-1.06446	-0.0901237	7447	-1.12602	-0.171232	mav	43804	maverick
FBgn0026238	61.2937	54.7694	54.5823	59.2893	229.935	4.93323	6.43465	2.70586	1.64759	7185	-1.11593	-0.158246	14807	-1.00066	-0.000954781	8363	1.08425	0.116694	gus	35478	gustavus
FBgn0032160	62.0906	52.6509	54.8441	60.3308	229.916	11.8844	23.276	18.2704	11.5879	6225	-1.22351	-0.291022	7316	1.06604	0.0922615	9519	1.11463	0.15656	CG4598	34315
FBgn0023528	63.0623	55.2692	57.2726	54.2397	229.844	13.1111	18.3295	17.4124	14.0634	9395	-1.16548	-0.220923	10164	1.04437	0.0626356	12489	-1.04562	-0.0643629	CG2924	31214
FBgn0039019	60.7055	56.1215	50.0912	62.7335	229.652	10.2671	25.688	15.5701	10.8486	10019	-1.12981	-0.176084	6651	-1.08468	-0.117274	5079	1.26541	0.339602	HP1c	42696	HP1c
FBgn0034646	57.2454	58.971	56.7509	56.5551	229.522	5.55802	27.224	25.2725	5.63037	13777	-1.0269	-0.0382971	12143	-1.03132	-0.0444875	12487	1.04538	0.064031	Rae1	37467	Rae1
FBgn0030853	60.4721	55.8981	56.1594	56.7973	229.327	9.18247	23.5256	24.6638	10.8808	10266	-1.12694	-0.172412	14603	1.0047	0.00676026	12364	1.04963	0.0698828	CG5703	32740
FBgn0000115	61.3033	52.8961	49.6993	64.9574	228.856	14.5718	28.0031	15.0285	14.636	6980	-1.21819	-0.284738	14119	-1.01399	-0.0200373	4686	1.30893	0.388391	Arf72A	39745	Arflike at 72A
FBgn0028837	57.683	58.6941	53.0862	59.0712	228.535	8.32655	26.1352	22.9278	7.95204	13544	-1.03297	-0.0468046	6276	-1.09574	-0.131911	8069	1.15882	0.212657	CSN6	42661	COP9 complex homolog subunit 6
FBgn0038110	61.6716	61.4425	51.3802	53.974	228.468	19.5139	18.7399	22.4469	11.843	14854	1.0005	0.000722392	3153	-1.22061	-0.287601	10739	1.08544	0.118274	CG8031	41601
FBgn0040005	59.3501	54.5099	54.7699	59.8047	228.435	6.45273	7.04935	8.3647	8.48665	10274	-1.08436	-0.116844	14565	1.00378	0.00544806	9307	1.08359	0.115824	CG17883	3355139
FBgn0038196	64.04	56.4468	49.8538	57.723	228.064	15.1162	20.6643	16.4578	9.47571	9597	-1.14276	-0.192517	5260	-1.11918	-0.162438	7674	1.16385	0.218906	CG9922	41708
FBgn0037796	52.8855	62.3781	57.4735	54.9217	227.659	8.3666	4.10244	1.86238	9.62345	4096	1.18912	0.249893	4957	-1.08618	-0.119261	10409	-1.05856	-0.0821032	CG12814	41246
FBgn0038667	54.2341	65.7945	50.7049	56.7293	227.463	13.7506	33.6628	34.824	12.5183	10433	1.14371	0.193719	2710	-1.33303	-0.414708	7666	1.22214	0.289405		NA
FBgn0015602	51.3762	56.621	58.9528	60.5127	227.463	5.59094	16.7299	18.2287	6.74248	11470	1.07213	0.100476	9799	1.03962	0.0560587	11731	1.05405	0.0759445	BEAF-32	36645	Boundary element-associated factor of 32kD
FBgn0001316	63.4404	53.8341	60.2543	49.8811	227.41	22.002	24.5285	28.7403	18.9006	9331	-1.22915	-0.297665	6629	1.11071	0.151476	9372	-1.15423	-0.206934	klar	38067	klarsicht
FBgn0024332	50.089	53.556	58.3535	65.3234	227.322	6.20206	5.46445	5.0772	5.36282	10619	1.06698	0.0935308	4294	1.09401	0.129625	6455	1.12157	0.165526	Mcm3	31449	Minichromosome maintenance 3
FBgn0029915	48.7395	56.0791	56.6814	65.7601	227.26	11.7405	30.4329	23.8243	15.7089	11686	1.08521	0.117972	10837	1.04431	0.0625537	7976	1.18191	0.241123	CG14434	31632
FBgn0014366	61.1306	51.0344	54.6024	60.2668	227.034	5.12346	5.65625	5.04937	4.28607	3666	-1.19845	-0.261174	5349	1.07117	0.0991922	7548	1.10431	0.143141	noi	40678	noisette
FBgn0033631	58.689	55.1515	46.7547	65.934	226.529	11.6753	25.0864	21.5174	20.7346	10583	-1.12305	-0.167426	4134	-1.18472	-0.244547	2735	1.45448	0.5405	Sod3	36232	Superoxide dismutase 3
FBgn0022097	59.6185	52.1172	55.6094	58.8113	226.156	2.16003	15.8856	9.1115	7.95395	6464	-1.16955	-0.225956	5719	1.0866	0.11982	11219	1.05702	0.0800014	Vha36-1	44702	Vacuolar H
FBgn0036134	56.3076	61.2886	55.7584	52.3807	225.735	6.39476	19.3923	13.249	10.0421	12073	1.06162	0.0862609	6391	-1.08228	-0.114075	11643	-1.05743	-0.0805557	fd68A	39252	forkhead domain 68A
FBgn0032378	59.7835	55.5242	54.8875	55.4051	225.6	3.001	1.52484	5.21019	4.42403	8970	-1.07661	-0.1065	12886	-1.01255	-0.0179962	13882	1.01112	0.0159473	CycY	34593	Cyclin Y
FBgn0025725	62.8598	52.5905	54.4346	55.6103	225.495	9.52306	12.42	11.8544	9.22323	5245	-1.20729	-0.27177	9796	1.03819	0.0540734	13242	1.02916	0.0414631	alphaCop	38199	alpha-coatomer protein
FBgn0026150	62.3475	56.597	52.2619	54.0971	225.304	8.00836	1.58963	2.79669	2.75863	8203	-1.09698	-0.13354	4474	-1.08364	-0.115886	11745	1.03595	0.0509578	ApepP	35029	Aminopeptidase P
FBgn0031436	52.0313	63.5109	57.2257	52.4908	225.259	12.9162	55.2169	50.1804	14.6188	14254	1.01953	0.0279088	7221	-1.09774	-0.13453	11686	1.08627	0.119386	CG3214	33443
FBgn0020306	57.8055	57.3224	58.6644	51.4118	225.204	16.3169	23.1381	23.2026	17.1453	13354	-1.04427	-0.0624885	13595	1.0257	0.036614	10166	-1.11258	-0.153907	dom	45655	domino
FBgn0032976	58.3312	56.7108	62.4025	47.452	224.897	9.6769	20.8133	23.1489	11.5521	12230	-1.06831	-0.0953322	6271	1.09972	0.137137	6691	-1.27494	-0.350426		NA
FBgn0026562	53.8294	64.2245	52.8029	53.9369	224.794	11.0653	39.0283	24.2247	18.0869	11666	1.08601	0.119036	5123	-1.15209	-0.204258	13267	1.03983	0.0563493	BM-40-SPARC	43230	BM-40-SPARC
FBgn0011817	64.2712	61.4334	49.9963	49.0817	224.783	21.9524	22.0757	16.1159	15.4683	13135	-1.0483	-0.0680543	3466	-1.22256	-0.289902	14459	-1.00927	-0.013308	nmo	38890	nemo
FBgn0085229	50.6887	63.7416	50.8684	59.3102	224.609	13.6029	70.7173	42.2641	26.6132	12235	-1.09201	-0.126992	13411	-1.04213	-0.0595287	7882	1.30024	0.378773	CG34200	5740389
FBgn0030731	55.8854	57.2844	54.9843	55.9078	224.062	10.6836	10.5685	8.14824	6.28086	13448	1.02573	0.0366484	9221	-1.03728	-0.0528107	13667	1.01956	0.0279466	Mfe2	32582	peroxisomal Multifunctional enzyme type 2
FBgn0039234	56.0437	59.3992	56.1834	52.4151	224.041	9.48199	2.29151	1.0377	3.76276	10412	1.06978	0.097312	6319	-1.05709	-0.0801032	9139	-1.07482	-0.104101	nct	42964	nicastrin
FBgn0003206	53.097	60.9031	54.4461	55.3519	223.798	1.17231	2.01813	3.49115	5.47404	4678	1.14636	0.197062	2976	-1.11949	-0.162841	13659	1.01415	0.0202756	Ras64B	38494	Ras oncogene at 64B
FBgn0010909	63.2202	55.3706	56.5745	48.1187	223.284	22.0875	28.8183	26.8101	19.6279	9416	-1.23017	-0.298855	13068	1.04881	0.0687496	10106	-1.12937	-0.175522	msn	44030	misshapen
FBgn0035541	51.7279	60.8825	53.4739	57.1103	223.195	15.1079	36.0389	28.7609	13.5332	11507	1.0942	0.12988	6184	-1.11717	-0.159855	9535	1.13561	0.183464	CG15019	38542
FBgn0035600	56.7041	55.8709	52.0475	58.5097	223.132	7.6117	5.93948	9.81231	0.814963	14169	-1.01128	-0.0161767	5241	-1.08097	-0.112322	6297	1.13609	0.184083	CG4769	38612
FBgn0027495	58.2185	57.0735	54.8928	52.8829	223.068	5.09685	4.15645	2.76247	5.62752	13264	-1.02272	-0.0324176	8099	-1.03846	-0.054439	11540	-1.04015	-0.0567873	CG8378	36299
FBgn0014133	55.8266	55.42	58.8546	52.7789	222.88	10.8338	16.3276	17.3037	14.2231	13969	-1.02152	-0.0307211	7382	1.06292	0.0880323	9770	-1.10704	-0.146711	bif	32119	bifocal
FBgn0027492	59.6509	55.0484	58.1052	50.0142	222.819	27.4323	31.5423	32.5602	27.2721	10689	-1.16608	-0.221671	7802	1.06397	0.0894514	10930	-1.11624	-0.158653	wdb	43312	widerborst
FBgn0014869	47.0553	58.8603	58.1014	58.7297	222.747	5.59295	22.8301	22.333	12.8212	6935	1.19877	0.261559	14210	-1.01113	-0.0159755	12880	1.0382	0.054079	Pglym78	43447	Phosphoglyceromutase
FBgn0032799	59.3774	57.4554	56.0264	49.8175	222.677	8.66128	28.5881	25.7681	5.60101	11371	-1.08876	-0.12269	14171	-1.0131	-0.0187713	11259	-1.07677	-0.106714	CG10166	35240
FBgn0040777	58.1077	56.5413	53.0852	54.4657	222.2	6.50819	0.170542	3.00758	8.87677	13275	-1.02441	-0.0347915	5762	-1.06745	-0.0941713	13866	1.01273	0.0182488	CG14767	50250
FBgn0004364	54.7054	59.7453	57.695	49.8337	221.979	10.5049	10.9186	9.84568	5.50086	10194	1.09415	0.129817	10140	-1.03395	-0.04817	7093	-1.15305	-0.205458	18w	37277	18 wheeler
FBgn0028515	59.628	51.0894	53.3734	57.8323	221.923	8.40781	7.05754	4.51829	6.58987	5043	-1.16504	-0.220382	7927	1.04728	0.0666433	9086	1.08246	0.114313	EndoGI	34953	Endonuclease G inhibitor
FBgn0030468	52.2123	58.5499	54.3678	56.7763	221.906	3.89922	14.7833	8.28727	2.93301	8810	1.10029	0.137887	6576	-1.06291	-0.0880229	11464	1.0512	0.0720417	CG1622	32282
FBgn0003891	49.228	60.1149	64.1862	48.2642	221.793	19.1297	32.8678	33.5696	20.0336	11251	1.12217	0.166293	7341	1.08878	0.122719	7938	-1.25091	-0.322975	tud	37417	tudor
FBgn0046825	71.3851	34.8082	61.7731	53.7984	221.765	31.2115	13.3206	49.3464	19.364	2430	-1.93217	-0.950223	7097	-1.12633	-0.171631	2232	1.87561	0.90736		NA
FBgn0039186	58.5127	57.5119	54.0024	51.514	221.541	7.3225	12.3133	7.17292	11.8009	13501	-1.02698	-0.0384123	7170	-1.05644	-0.0792116	11311	-1.05595	-0.0785415	CG5746	42903
FBgn0033988	67.4157	50.5711	50.4957	52.8347	221.317	13.8742	16.2324	16.508	11.2033	2735	-1.36326	-0.447057	14706	-1.00308	-0.0044399	11158	1.0743	0.103396	pcs	36674	parcas
FBgn0027889	56.3263	52.578	56.8297	55.3748	221.109	2.43797	8.24565	9.50131	4.87025	10198	-1.08145	-0.11297	5281	1.07916	0.109908	13558	-1.01907	-0.0272515	ball	43228	ballchen
FBgn0016041	60.5354	53.8765	55.3774	51.1096	220.899	5.32287	5.78242	0.947032	3.60752	6584	-1.12447	-0.169244	9055	1.03007	0.0427401	8360	-1.08377	-0.116053	Tom40	44978	Translocase of outer membrane 40
FBgn0038989	57.5981	51.669	54.6377	56.5076	220.412	6.45639	16.4608	16.7618	2.71504	8252	-1.14148	-0.190909	7176	1.06127	0.0857944	11428	1.05895	0.0826347	CG6937	42662
FBgn0030025	50.5783	62.6821	53.6838	53.2013	220.146	9.72034	43.3463	34.8094	12.7764	11256	1.11057	0.151302	5665	-1.1447	-0.194967	11592	1.08026	0.111378	CG2147	31759
FBgn0016917	56.0553	57.2941	54.8656	51.7352	219.95	10.181	22.0467	19.2278	12.1192	14019	-1.02159	-0.0308167	12085	-1.03267	-0.0463808	13572	-1.02976	-0.042314	Stat92E	42428	Signal-transducer and activator of transcription protein at 92E
FBgn0034791	55.0255	51.7301	54.307	58.5667	219.629	4.57705	27.2684	31.2617	13.4515	10466	-1.13243	-0.179419	11366	1.04112	0.0581416	9082	1.14339	0.193317	CG3501	37635
FBgn0025936	52.6551	58.7448	57.6296	50.5188	219.548	6.15365	25.212	20.9806	9.13384	13256	1.04472	0.0631097	14497	1.00711	0.0102202	10326	-1.10022	-0.137788	Eph	43803	Eph receptor tyrosine kinase
FBgn0038742	57.1954	53.7349	54.4973	53.8052	219.233	4.90138	15.3894	14.2098	2.57534	10593	-1.08681	-0.120098	13480	1.01822	0.0260428	14514	1.00605	0.00869854	Arc42	42364	Arc42
FBgn0023177	58.8005	48.23	53.5	58.587	219.118	6.45063	3.62999	6.81724	8.08702	3644	-1.21693	-0.28325	3966	1.10784	0.147747	8453	1.09443	0.130184	Pp4-19C	45031	Protein phosphatase 19C
FBgn0026373	53.0768	57.3001	52.0563	56.6016	219.035	13.5253	31.6957	28.1853	15.4029	14302	1.01576	0.0225575	6981	-1.08821	-0.121958	9366	1.13762	0.186015	RpII33	34796	RNA polymerase II 33kD subunit
FBgn0086368	55.0535	53.3475	54.278	56.2576	218.937	5.64415	4.90254	3.98089	7.56562	12887	-1.03047	-0.0433006	12241	1.01886	0.0269518	12389	1.02927	0.0416238	tw	31024	Protein O-mannosyltransferase 2
FBgn0033907	52.9559	61.8075	55.0254	49.0613	218.85	11.0296	54.449	39.0637	11.9346	14045	-1.02526	-0.0359829	13404	-1.03651	-0.0517369	13972	-1.02599	-0.0370194	mRpS16	36570	mitochondrial ribosomal protein S16
FBgn0032340	51.7949	57.6818	57.2043	52.1621	218.843	6.21159	21.6658	18.3143	12.1454	12265	1.06503	0.0908893	14405	1.00811	0.0116602	11221	-1.07377	-0.102691	Ge-1	34541
FBgn0026479	56.2682	56.6438	54.3111	51.4357	218.659	5.36407	6.56086	4.92732	5.54698	14555	1.0045	0.00648393	8080	-1.04158	-0.0587736	10548	-1.05522	-0.0775406	Drp1	33445	Dynamin related protein 1
FBgn0040551	40.0474	65.2096	56.2891	57.1013	218.647	16.3166	70.1904	54.0705	21.4228	10102	1.22883	0.297283	7273	-1.10783	-0.147743	8190	1.28393	0.360562	CG11686	50024
FBgn0038810	59.8803	52.6368	52.464	53.5983	218.579	9.62376	8.82666	9.24774	2.91131	7058	-1.14156	-0.191007	14554	-1.00396	-0.00570798	12399	1.03354	0.047596	Srp72	42439	Signal recognition particle protein 72
FBgn0036538	49.827	57.1951	56.9183	54.6204	218.561	12.9365	20.0252	26.3636	4.53697	10109	1.13257	0.179601	13251	-1.02998	-0.0426222	14509	1.00771	0.0110806	CG15715	39726
FBgn0015776	61.0982	54.5152	51.2536	51.4312	218.298	5.98693	8.7948	2.61257	2.75604	6988	-1.12646	-0.171791	6408	-1.05677	-0.0796587	14657	1.00269	0.00387111	nrv1	33952	nervana 1
FBgn0015320	55.7519	51.7577	56.043	54.5004	218.053	7.89615	10.4395	6.95665	9.25341	10375	-1.08608	-0.119127	5192	1.09192	0.126865	12685	-1.0301	-0.0427822	UbcD2	34487	Ubiquitin conjugating enzyme 2
FBgn0053214	53.6938	55.232	56.5019	52.5007	217.928	7.635	13.0872	13.9123	3.18873	14085	1.0158	0.0226178	12581	1.02202	0.0314232	11171	-1.06013	-0.0842349		NA
FBgn0030061	59.104	53.3775	53.3215	51.8467	217.65	4.24856	9.81745	15.8245	4.20289	8505	-1.11947	-0.162812	13417	-1.01791	-0.0256157	14848	1.00038	0.000552742	CG1785	31810
FBgn0036373	58.8199	51.049	53.6923	54.0547	217.616	4.65014	10.891	11.9625	5.38308	6126	-1.16727	-0.223139	8063	1.04968	0.0699538	13639	1.02045	0.0291993	CG10741	39521
FBgn0021906	55.0958	58.1638	55.2656	49.0234	217.549	3.79892	35.3096	28.322	2.01848	12834	-1.05747	-0.0806162	13923	-1.01792	-0.0256204	13009	-1.04217	-0.0595886	RFeSP	44390	Rieske iron-sulfur protein
FBgn0031148	58.811	51.8561	51.6297	55.2361	217.533	4.08248	10.607	7.57571	4.52244	6434	-1.14857	-0.199839	14650	1.0027	0.00389561	9724	1.07428	0.103372	Cbs	33081	Cystathionine beta-synthase
FBgn0034315	51.4097	56.4061	55.0251	54.6113	217.452	10.5717	13.8815	18.5236	7.29354	10798	1.09012	0.124483	9935	-1.03986	-0.0563915	13840	1.01979	0.0282784	CG5721	37084
FBgn0002633	55.834	51.0235	52.2633	58.2558	217.377	12.4696	29.4593	24.6102	25.3789	10005	-1.16477	-0.220043	7784	1.05619	0.0788632	10302	1.11182	0.152929	HLHm7	43160	E(spl) region transcript m7
FBgn0017457	57.7305	50.3458	49.2611	59.9801	217.317	8.59169	5.5426	7.45393	7.54086	6832	-1.14053	-0.189703	11507	-1.02474	-0.0352616	3984	1.21732	0.283704	U2af38	33201	U2 small nuclear riboprotein auxiliary factor 38
FBgn0039767	50.3777	54.3728	57.3207	55.0164	217.088	2.83537	1.60262	4.14603	2.95992	8776	1.08081	0.112112	6126	1.05367	0.0754297	10906	-1.04462	-0.0629793	CG2218	43611
FBgn0039218	50.3225	56.6788	54.2951	55.6711	216.968	19.3112	45.8784	47.4101	19.9181	14741	-1.00412	-0.00593186	9340	-1.05746	-0.0805975	9337	1.17847	0.23692	Rpb10	42942	Rpb10
FBgn0259211	55.5919	53.9343	57.2346	49.9652	216.726	24.7085	29.2456	28.7046	27.1297	12022	-1.09132	-0.126071	7397	1.08859	0.122465	9978	-1.14726	-0.198196	grh	37038	grainy head
FBgn0039902	46.0287	59.5743	55.1045	56.0072	216.715	6.70813	6.21398	7.09061	3.04597	3237	1.30489	0.383934	5086	-1.08231	-0.114117	13709	1.01627	0.0232861	CG2177	43786
FBgn0036734	64.6277	48.3412	51.5704	51.9369	216.476	19.9363	21.0032	22.491	18.7461	3063	-1.4086	-0.494258	7618	1.06669	0.0931462	13091	1.04492	0.0633902	CG7564	39956
FBgn0037376	50.5757	53.961	51.9873	59.8903	216.414	9.0217	5.41568	8.46944	5.93444	10643	1.0763	0.10608	8393	-1.04258	-0.0601617	6024	1.15488	0.207746	CG2051	40716
FBgn0038473	57.7938	48.3649	53.4772	55.7843	215.42	2.23875	4.9978	4.00932	8.38862	3779	-1.19789	-0.260494	3802	1.10834	0.148404	11791	1.03919	0.0554586	ns1	42060	nucleostemin 1
FBgn0029833	49.2129	51.139	50.5996	64.2746	215.226	6.73127	9.96897	11.5904	7.5321	13073	1.03415	0.0484405	13823	-1.01309	-0.0187554	2900	1.2773	0.353101	CG5941	31536
FBgn0000524	54.0134	56.0636	54.0633	51.0417	215.182	8.6835	12.6023	10.6847	10.2044	13480	1.02844	0.0404598	10755	-1.0334	-0.0473938	11439	-1.05596	-0.0785607	dx	31589	deltex
FBgn0036340	58.4988	50.946	54.0275	51.6497	215.122	11.8468	6.47399	8.78011	13.8164	8172	-1.13945	-0.188334	7205	1.0585	0.082023	11340	-1.0587	-0.0822913	SRm160	39483	SRm160
FBgn0039849	45.8153	57.103	57.3108	54.7425	214.971	4.94132	21.9685	18.7079	8.64867	6718	1.19354	0.255244	13843	1.01593	0.0227942	13810	-1.02152	-0.0307171	CG11334	43713
FBgn0086254	55.8147	54.6297	53.1185	51.0567	214.62	23.5752	18.1959	21.5194	9.21172	14739	-1.0034	-0.00489072	10633	-1.04271	-0.0603384	14754	-1.00249	-0.00358172	CG6084	39304
FBgn0035402	61.5518	49.0267	50.1124	53.8714	214.562	6.06518	1.91976	6.24895	7.14212	3372	-1.25392	-0.326441	12249	1.01909	0.0272838	9315	1.07568	0.105255	CG12082	38375
FBgn0004889	57.9893	55.7576	52.3775	48.2663	214.391	8.06438	22.3314	15.0116	16.9671	11266	-1.09351	-0.128966	12095	-1.03285	-0.0466305	10618	-1.0917	-0.126578	tws	47877	twins
FBgn0032988	55.3034	51.3404	54.4043	53.195	214.243	4.52074	10.4782	8.23242	5.08261	10027	-1.09042	-0.124885	6289	1.06669	0.0931393	13740	-1.01737	-0.0248385	Tif-IA	35454	Tif-IA
FBgn0086910	60.4853	51.9225	58.3104	43.5125	214.231	40.9347	30.4158	37.8709	29.0271	11439	-1.13328	-0.180503	10122	1.05954	0.0834387	8065	-1.32254	-0.403311	l(3)neo38	41423	lethal (3) neo38
FBgn0033929	48.0973	55.3569	56.1948	54.4335	214.082	2.35605	8.09093	5.65975	3.27068	5864	1.14169	0.191167	12041	1.01957	0.0279641	12319	-1.02991	-0.0425123	Tfb1	36598	Tfb1
FBgn0083961	53.16	56.9766	53.2395	50.5948	213.971	12.3582	37.9439	35.2638	8.38261	14070	-1.02287	-0.0326266	7731	-1.06216	-0.0870031	13446	1.03894	0.0551092	CG34125	4379886
FBgn0027605	53.9217	50.871	53.0992	56.0453	213.937	4.74657	3.06228	3.20452	3.03248	10764	-1.05671	-0.0795838	7843	1.04457	0.0629039	10113	1.05436	0.0763652	Vps4	32777	Vacuolar protein sorting 4
FBgn0037261	52.0721	53.4292	53.5228	54.7315	213.756	6.55888	4.04312	3.64639	1.62306	12405	1.03449	0.0489189	14616	1.00267	0.00385192	13140	1.02098	0.0299567	CG9775	40576
FBgn0260962	53.8955	52.7093	54.8962	52.2232	213.724	9.15749	15.1115	16.6396	13.7484	13249	-1.04016	-0.0568006	10848	1.03876	0.0548581	12647	-1.03988	-0.0564193	pic	41611	piccolo
FBgn0035737	17.5237	67.4156	68.2709	60.3425	213.553	5.55985	61.0807	48.6249	11.681	525	3.12521	1.64395	7185	1.09617	0.132474	14662	-1.00523	-0.0075272	Cpr65Ec	38775	Cuticular protein 65Ec
FBgn0261446	55.616	54.9263	48.7262	53.9071	213.176	6.61277	6.57773	4.77921	8.03036	14102	-1.01216	-0.0174364	3391	-1.12524	-0.170238	8171	1.10005	0.137572	CG13377	30972
FBgn0086694	53.3668	52.4336	54.1745	53.1422	213.117	8.80346	11.7919	15.1695	14.3968	13686	-1.0265	-0.0377363	13328	1.02393	0.0341122	14303	-1.01188	-0.0170319	Bre1	38652	Bre1
FBgn0035524	56.208	52.0208	52.5436	51.7564	212.529	10.5557	18.9393	24.449	4.18865	10646	-1.10922	-0.149547	14363	-1.00876	-0.0125893	12900	1.03922	0.0554953	CG11583	326206
FBgn0026149	55.4102	52.3518	49.301	55.3941	212.457	2.74577	5.42434	1.37155	4.45163	10531	-1.06164	-0.0862893	5932	-1.0582	-0.0816075	6288	1.12034	0.163939	BCL7-like	31890	BCL7-like
FBgn0019947	51.1014	52.9981	54.6986	53.5351	212.333	3.09375	2.31783	2.14848	7.01551	12148	1.03683	0.052174	8762	1.03204	0.0454922	12129	-1.031	-0.0440396	Psn	40260	Presenilin
FBgn0036096	58.7658	49.6097	50.0606	53.8742	212.31	4.7487	3.83937	6.93889	6.90213	4152	-1.18239	-0.241706	14457	1.00476	0.00685612	9303	1.07629	0.106064	CG8003	39210
FBgn0031493	55.9511	47.0358	54.3296	54.7117	212.028	7.86297	4.60706	8.27397	9.49845	4836	-1.18507	-0.244974	2913	1.15147	0.20348	14503	1.00566	0.00813588	CG3605	33514
FBgn0019637	58.72	45.4182	55.6812	52.128	211.947	7.15407	2.75255	3.68823	5.7694	3282	-1.28768	-0.364774	1820	1.22755	0.29578	9415	-1.07062	-0.098442	Atu	40684	Another transcription unit
FBgn0033349	55.9869	50.8098	51.9281	53.195	211.92	7.60832	8.44852	7.84353	6.32985	8626	-1.10683	-0.14643	11882	1.02368	0.0337584	12701	1.02848	0.0405106	CG8243	35890
FBgn0039580	56.1123	52.551	51.0986	52.0114	211.773	0.518863	1.43681	2.90268	0.772736	9046	-1.06769	-0.0944888	8689	-1.02856	-0.0406191	13207	1.01724	0.0246596	Gfat2	43373	Glutamine:fructose-6-phosphate aminotransferase 2
FBgn0040285	53.8478	56.3133	52.2808	49.315	211.757	5.95676	3.4939	1.16445	4.9831	11402	1.04857	0.0684239	4926	-1.07743	-0.107599	9777	-1.06198	-0.0867536	Scamp	32470	Scamp
FBgn0022943	52.1814	56.6245	49.8437	52.9485	211.598	14.3264	45.4736	37.193	14.1524	13154	-1.05784	-0.0811206	7026	-1.10151	-0.13948	8918	1.18584	0.245913	Cbp20	42166	cap binding protein 20
FBgn0260794	56.0704	53.8877	56.0917	45.5328	211.583	25.0572	34.6878	32.9251	22.9509	10436	-1.18943	-0.250273	7525	1.086	0.119024	10204	-1.14558	-0.196077	ctrip	40596	circadian trip
FBgn0034243	56.3908	51.2111	53.2604	50.4162	211.279	2.77915	2.68665	1.27325	3.08013	7638	-1.10054	-0.138215	7874	1.04093	0.0578791	9652	-1.05794	-0.0812596	ns2	36989	nucleostemin 2
FBgn0010750	54.0038	50.7414	50.122	56.3395	211.207	4.42634	2.47279	0.486327	7.41763	10673	-1.06182	-0.0865411	13569	-1.01129	-0.0161905	6485	1.11424	0.156066	atms	40593	antimeros
FBgn0015818	52.5416	55.6838	52.2448	50.6776	211.148	2.1391	17.8917	13.773	2.42613	13522	1.0272	0.0387123	7403	-1.05238	-0.0736491	14185	-1.0125	-0.0179166	Spx	31558	Spliceosomal protein on the X
FBgn0034876	56.3688	49.6324	48.6418	56.486	211.129	5.71359	14.7897	8.69925	5.94343	6816	-1.16597	-0.221525	14858	-1.00024	-0.000344876	6965	1.16845	0.224592	wmd	37727	wing morphogenesis defect
FBgn0036576	48.8576	58.2541	56.9818	46.9966	211.09	4.77007	12.2268	5.27114	8.90652	5264	1.18051	0.239413	13791	-1.01264	-0.0181246	4362	-1.21801	-0.284524	CG5151	39772
FBgn0051460	45.9084	61.8735	53.4306	49.8002	211.013	14.3172	61.6723	37.0896	13.089	13937	1.03116	0.0442699	13314	1.04289	0.0605853	14086	1.02367	0.0337517	CG31460	318747
FBgn0011300	49.3619	58.8343	56.3825	46.3408	210.919	1.80942	19.9538	15.5231	4.75963	8176	1.15166	0.203709	11974	-1.02939	-0.0417866	6982	-1.19188	-0.253242	babo	35900	baboon
FBgn0030142	47.9865	51.7636	52.8409	58.1848	210.776	7.58434	10.0165	6.03199	6.92611	10783	1.07433	0.103438	10687	1.02921	0.0415413	8645	1.09886	0.13601		NA
FBgn0028665	58.0836	57.1267	46.2589	49.2044	210.674	8.63054	4.0939	3.98178	4.89781	14018	-1.01273	-0.0182487	1798	-1.23484	-0.304321	10049	1.06162	0.0862643	VhaAC39-1	31342	Vacuolar H
FBgn0022069	55.5969	52.0475	50.586	52.4042	210.635	3.44478	6.03002	5.48213	9.74513	10885	-1.06869	-0.095843	10558	-1.02832	-0.040291	12473	1.03047	0.0433047	Nnp-1	44391	Nnp-1
FBgn0028642	43.8033	60.0334	48.5908	58.0966	210.524	6.86139	17.8734	13.4702	8.82691	2544	1.34554	0.428183	2543	-1.23092	-0.299739	6787	1.2155	0.281551		NA
FBgn0020249	52.1547	54.0531	52.5342	51.7807	210.523	8.64237	4.7467	4.64319	5.80074	11957	1.04514	0.0636948	10320	-1.02851	-0.0405626	13638	-1.01787	-0.0255591	stck	40999	steamer duck
FBgn0011764	56.0621	53.2743	55.1559	45.9762	210.469	19.3213	25.2861	25.4699	20.7408	11304	-1.11213	-0.153326	13121	1.04496	0.0634474	9029	-1.17047	-0.227087	Dsp1	117294	Dorsal switch protein 1
FBgn0036761	54.1401	50.4812	49.8607	55.8541	210.336	11.0246	6.85753	7.02694	3.117	11286	-1.06198	-0.0867632	13645	-1.01344	-0.0192648	7369	1.12659	0.171957	MED19	39987	Mediator complex subunit 19
FBgn0033683	66.038	52.33	44.6219	46.9919	209.982	18.2603	38.0054	25.5112	20.1375	3172	-1.39924	-0.484641	7032	-1.09938	-0.136692	11761	1.07886	0.109504	CG18343	36297
FBgn0038180	63.5365	49.7937	52.2491	44.3269	209.906	6.43397	4.18202	6.12756	8.38832	3380	-1.27146	-0.346487	7985	1.04705	0.0663291	4858	-1.19043	-0.251479	Cht5	41687	Cht5
FBgn0036316	60.2715	51.7109	48.4648	49.3703	209.817	4.95143	15.1152	13.9134	0.825673	6275	-1.19629	-0.258562	7035	-1.06559	-0.0916558	12345	1.04327	0.0611182	CG10960	39458
FBgn0085397	52.1407	54.473	55.8027	47.3334	209.75	2.23426	14.522	13.3246	4.90203	13665	1.02423	0.0345424	11495	1.02992	0.0425293	7141	-1.16242	-0.217137	Fili	5740472	Fish-lips
FBgn0029867	49.687	49.8416	52.5064	57.502	209.537	3.5614	6.82407	3.43899	1.98519	14712	-1.00224	-0.00323059	6064	1.05911	0.0828517	7720	1.09797	0.134836	CG3847	31577
FBgn0032956	47.8765	55.2776	53.3717	52.9044	209.43	4.70152	15.2014	14.4337	9.2219	9521	1.13425	0.181742	10993	-1.03467	-0.0491668	14508	1.00684	0.00983517	Cul-2	35420	Cullin-2
FBgn0034430	54.2415	50.1635	52.0661	52.9159	209.387	5.48951	13.5484	13.8461	2.06534	10226	-1.09667	-0.133124	9342	1.04017	0.0568213	13036	1.02988	0.0424718	mip40	37215	Myb-interacting protein 40
FBgn0034657	53.3904	53.686	53.4667	48.7995	209.343	9.47649	5.91595	4.7628	6.0821	14447	1.00689	0.00990293	14622	-1.00307	-0.00442528	8597	-1.09526	-0.13128	LBR	37482	Lamin B receptor
FBgn0039241	55.0162	51.2324	48.8737	54.2089	209.331	8.04042	2.2562	4.34321	2.01162	10426	-1.06799	-0.0948976	7823	-1.04907	-0.0691166	6547	1.11172	0.152798	CG11089	42973
FBgn0031878	51.7518	53.9023	52.8222	50.8297	209.306	5.5777	1.71496	5.54536	5.12602	11749	1.04402	0.0621462	10285	-1.02598	-0.0369957	11817	-1.0372	-0.0526989	sip2	33979	septin interacting protein 2
FBgn0035033	56.7693	48.8279	51.6029	51.9698	209.17	4.01998	4.36846	2.8911	0.998456	4038	-1.16723	-0.223091	5793	1.05943	0.0832944	14078	1.0086	0.0123584	CG3548	37932
FBgn0031458	51.6884	50.2809	47.7491	59.4252	209.144	9.39066	14.608	11.7615	16.6723	13066	-1.04137	-0.0584862	9702	-1.04365	-0.0616342	5473	1.23047	0.299214	aph-1	33467	anterior pharynx defective 1
FBgn0029887	46.1061	57.1058	57.6502	48.1762	209.038	4.42566	2.58668	2.07517	5.35769	3363	1.2412	0.311741	13635	1.01059	0.0151959	3577	-1.2016	-0.264959	CG3198	31602
FBgn0031678	56.0696	55.4451	57.791	39.6939	209	7.09061	8.8156	11.5947	6.38278	14099	-1.01451	-0.0207866	9395	1.0376	0.053257	1702	-1.45723	-0.543231	CG31918	326172
FBgn0038100	54.8565	52.026	51.5321	50.2725	208.687	10.1016	11.0797	12.7165	12.2807	11890	-1.06268	-0.0877072	14080	-1.01165	-0.0167167	13456	-1.02712	-0.0386071	Paip2	41591	polyA-binding protein interacting protein 2
FBgn0037756	54.5518	51.1709	49.249	53.5966	208.568	10.0744	8.0944	9.69361	9.76425	11623	-1.0616	-0.0862399	8889	-1.04258	-0.0601541	9624	1.08773	0.121316	CG8507	41205
FBgn0038369	48.9558	54.8386	53.9587	50.6829	208.436	11.9674	25.3885	25.9004	6.02612	12135	1.071	0.0989632	14060	-1.01493	-0.0213836	14478	-1.00845	-0.0121452	Arpc3A	41917	Arpc3A
FBgn0029152	52.0971	50.5649	54.0529	51.4129	208.128	8.56797	18.5412	20.9694	11.6605	11963	-1.07424	-0.103316	7557	1.06079	0.0851446	14618	-1.0055	-0.0079108	Mkrn1	44131	Makorin 1
FBgn0014127	49.6497	54.054	52.3999	52.0179	208.122	2.45129	2.05652	1.62145	2.40493	8209	1.08979	0.124044	8332	-1.03185	-0.0452264	14226	-1.00699	-0.0100551	barr	35287	barren
FBgn0003087	42.9824	60.0874	50.9464	54.0802	208.096	14.1712	17.8595	17.1514	10.5953	2409	1.40482	0.490384	3736	-1.17836	-0.236783	11078	1.07337	0.102145	pim	34404	pimples
FBgn0043884	53.9069	53.1916	55.1259	45.7251	207.95	17.2198	24.5154	24.0136	17.8278	12771	-1.06506	-0.0909343	11191	1.04529	0.0639061	8842	-1.17075	-0.227427	mask	50070	multiple ankyrin repeats single KH domain
FBgn0027930	50.8928	49.3538	50.4226	57.227	207.896	3.6376	5.45332	3.3197	8.47382	12743	-1.03272	-0.0464501	11126	1.02409	0.0343487	6426	1.12461	0.169419	MP1	40541	Melanization Protease 1
FBgn0011741	49.7635	48.3643	52.6976	57.0566	207.882	7.20791	5.51489	4.15599	7.78972	13298	-1.02508	-0.0357381	4833	1.08908	0.123106	9308	1.07878	0.109399	Actr13E	32514	Actin-related protein 13E
FBgn0030034	58.4391	46.5825	52.6008	50.2161	207.839	14.4352	22.4334	25.9309	16.6316	3285	-1.34568	-0.428338	6259	1.12207	0.166158	14097	1.02133	0.0304553	CG10555	31771
FBgn0086133	55.3976	50.3993	48.5914	53.3821	207.771	5.62663	7.65892	3.92929	6.61549	8554	-1.10225	-0.140447	9355	-1.0326	-0.0462845	8327	1.09761	0.134362		NA
FBgn0030648	46.9062	53.5799	57.168	50.1064	207.761	8.94915	4.16231	11.2276	8.33928	6732	1.15805	0.211703	6938	1.05901	0.0827137	7303	-1.13909	-0.187885	CG6340	32482
FBgn0031143	56.3808	49.4986	46.7731	55.0136	207.666	14.4117	18.8896	14.8608	13.7557	9483	-1.15629	-0.209501	10395	-1.04275	-0.060398	7562	1.1774	0.2356	CG1532	33076
FBgn0039828	50.3827	53.1739	51.6985	52.4003	207.655	9.66272	28.8038	23.5417	7.3566	14259	-1.01627	-0.0232889	14864	-1.00017	-0.000245626	11911	1.06095	0.08535	CG1542	43691
FBgn0052243	53.3676	54.4396	47.4727	52.1213	207.401	8.01273	4.88073	5.07554	3.97167	13211	1.02578	0.0367277	2729	-1.14726	-0.198196	8030	1.09914	0.136371	CG32243	317935
FBgn0004856	47.1615	49.5412	54.7071	55.977	207.387	4.3825	4.64283	3.91207	2.45718	11284	1.04934	0.0694783	3544	1.10682	0.146419	12564	1.02427	0.0345962	Bx42	31840	Bx42
FBgn0031408	60.2101	49.5384	48.3375	48.96	207.046	13.6286	17.8695	16.2556	9.35954	5662	-1.2489	-0.320662	13707	-1.02013	-0.0287571	12565	1.04382	0.0618661		NA
FBgn0045073	51.7362	49.6781	53.6246	51.8872	206.926	3.92475	10.2776	10.2169	2.72692	11763	-1.05349	-0.0751753	5537	1.08196	0.113652	13348	-1.02357	-0.0336153	Stim	32556	Stromal interaction molecule
FBgn0015614	55.5077	48.8561	48.8194	53.7306	206.914	6.8152	8.96355	5.76972	5.49766	6410	-1.15123	-0.203182	14170	1.00807	0.0115905	8149	1.10683	0.146435	CanB2	46456	Calcineurin B2
FBgn0035639	49.252	53.9865	51.1185	52.3805	206.738	7.45628	24.5311	24.9011	13.5003	13216	1.04541	0.064062	7567	-1.06141	-0.0859818	11762	1.06521	0.0911315	CG5537	38655
FBgn0037215	51.483	55.6115	51.5241	47.8769	206.496	2.64517	6.35813	2.29941	0.94489	8904	1.07922	0.109988	4795	-1.07732	-0.107445	8658	-1.07754	-0.107746	CG12582	40524
FBgn0031711	53.9867	50.6518	47.983	53.6541	206.276	7.35608	11.4754	10.3269	8.67358	10992	-1.0775	-0.107683	7325	-1.05239	-0.0736708	8031	1.12182	0.165846	CG6907	33775
FBgn0034051	54.5526	51.9758	48.8729	50.7711	206.172	3.40806	3.28492	2.39455	2.82114	11189	-1.04876	-0.0686795	5554	-1.06225	-0.0871242	11271	1.04079	0.0576724	Mlf	36750	Myelodysplasia/myeloid leukemia factor
FBgn0035827	52.3311	55.3935	44.9092	53.3678	206.002	8.64237	21.9792	13.5834	8.46977	13693	1.02702	0.038471	2958	-1.21341	-0.279069	6995	1.2043	0.268196	Srp9	38883	Signal recognition particle protein 9
FBgn0038965	55.8881	50.2264	49.5925	50.2077	205.915	4.86008	2.8604	2.0986	3.97679	7195	-1.11244	-0.153727	13551	-1.01103	-0.0158218	13970	1.01013	0.0145412	mats	42634	mob as tumor suppressor
FBgn0020370	55.0043	50.1751	51.4803	49.2091	205.869	3.75731	9.28641	6.95282	7.2435	8668	-1.1048	-0.143791	10359	1.03028	0.0430335	11838	-1.04435	-0.0626103	TppII	36444	tripeptidyl-peptidase II
FBgn0022942	55.9723	50.2165	50.5641	49.0139	205.767	5.44035	12.3964	9.9175	10.8866	8468	-1.13237	-0.179342	13799	1.01491	0.0213548	12931	-1.03243	-0.0460471	Cbp80	44409	cap binding protein 80
FBgn0036888	44.7265	52.1325	54.4481	54.2532	205.56	2.65287	2.08168	3.19123	4.5616	4009	1.16728	0.223152	7844	1.0443	0.062535	14568	-1.0034	-0.0048988	CG9330	40131
FBgn0032248	52.592	54.5358	46.0324	52.3857	205.546	9.31429	26.5006	19.4306	11.1861	14340	-1.0137	-0.0196308	4617	-1.15722	-0.210663	8162	1.16376	0.218798	CG5343	34429
FBgn0031736	59.9912	46.9815	49.2703	49.1714	205.414	3.24766	5.5555	3.38728	3.94436	3273	-1.28366	-0.360266	6524	1.05264	0.0740087	14702	-1.00198	-0.00285226	CG11030	33805
FBgn0030366	50.7643	51.0175	53.7919	49.8258	205.4	9.39	14.1847	15.7146	12.9363	14563	-1.00664	-0.00954453	8795	1.05182	0.0728866	11263	-1.06992	-0.0975065	Usp7	32169	ubiquitin-specific protease 7
FBgn0026088	45.7168	55.9643	57.1	46.5092	205.29	7.63312	41.2751	38.7085	7.20972	11635	1.09508	0.131041	13177	1.04224	0.0596904	10455	-1.11392	-0.15565	CG14818	31147
FBgn0259685	51.2238	54.0309	54.0645	45.9067	205.226	11.8291	20.64	23.0559	10.0791	14112	1.01995	0.028499	14139	-1.01428	-0.0204562	9882	-1.11696	-0.159579	crb	42896	crumbs
FBgn0004873	53.8758	51.2498	52.6767	47.419	205.221	11.9641	20.5615	19.676	14.0931	11293	-1.09777	-0.134574	11574	1.0386	0.0546393	11126	-1.08375	-0.116034		NA
FBgn0039642	52.5363	46.0925	55.4327	51.0148	205.076	2.61159	13.1344	4.79891	3.07764	6354	-1.16259	-0.217339	2042	1.22707	0.295218	9470	-1.08595	-0.11896	CG11882	43446
FBgn0032635	55.31	47.7298	46.7471	55.2291	205.016	5.35326	4.5195	3.99739	7.26922	4892	-1.15893	-0.212799	11984	-1.01994	-0.0284865	4906	1.17558	0.233378	CG15141	35044
FBgn0035425	55.344	49.725	49.2043	50.7148	204.988	1.44246	5.43448	6.62845	6.96071	7820	-1.11683	-0.159416	13521	-1.01328	-0.0190393	12301	1.03188	0.0452735	CG17746	38400
FBgn0033785	54.2756	52.9429	48.6501	48.9068	204.775	7.18967	3.79759	5.63494	4.79306	13557	-1.01967	-0.0281062	4520	-1.09132	-0.12608	14399	1.00674	0.00968535	Sans	36427	Sans ortholog
FBgn0034057	50.6953	51.7363	55.3155	46.9501	204.697	9.22707	15.7236	15.977	9.23477	14663	1.00415	0.00597264	6846	1.07186	0.100116	7419	-1.16374	-0.218774	CG8314	36757
FBgn0053324	47.9344	55.1489	50.5802	50.8796	204.543	7.61092	4.83354	2.37311	10.2191	6322	1.15059	0.202371	5038	-1.08814	-0.121864	14673	-1.00275	-0.00396559		NA
FBgn0032305	49.9698	53.4582	56.0777	44.9353	204.441	6.05866	23.3121	21.9106	10.4807	14726	1.00391	0.00563583	7479	1.06642	0.0927799	7650	-1.19765	-0.260204	CG6700	34496
FBgn0004378	49.7608	50.8108	53.7698	50.0486	204.39	8.99431	15.7016	16.7313	17.1684	14839	-1.00074	-0.00107091	7568	1.05867	0.0822562	11151	-1.07658	-0.10646	Klp61F	38135	Kinesin-like protein at 61F
FBgn0031681	50.8828	52.3116	52.7107	48.4786	204.384	1.49691	10.2269	10.963	2.83667	13784	1.0192	0.0274437	14344	1.00663	0.00953021	9901	-1.07636	-0.106154	pgant5	326151	polypeptide GalNAc transferase 5
FBgn0260724	51.5826	52.8132	54.4628	44.9916	203.85	10.6854	17.575	20.0312	12.5974	14730	-1.00358	-0.00516098	13679	1.02158	0.0307966	7874	-1.17633	-0.234291		NA
FBgn0036732	53.2292	52.4538	51.3088	46.8011	203.793	3.27055	7.4472	2.33787	4.67741	13681	-1.01775	-0.0253816	12197	-1.0189	-0.027012	8010	-1.09635	-0.132705	Oatp74D	39954	Organic anion transporting polypeptide 74D
FBgn0035726	54.5623	47.9256	52.0969	49.2002	203.785	9.00142	6.79008	3.83829	7.41281	7105	-1.13803	-0.186538	4872	1.09237	0.127463	10122	-1.06735	-0.0940295	CG9953	38763
FBgn0037643	57.2439	48.0026	48.1594	50.3713	203.777	3.99031	12.3265	11.6017	3.77783	4606	-1.22088	-0.287925	14434	1.00633	0.00910022	10804	1.06661	0.093031	skap	41067	skpA associated protein
FBgn0030740	52.0173	48.8002	52.2897	50.6649	203.772	6.89865	8.32239	5.38982	3.00323	10715	-1.06999	-0.0976017	5357	1.07822	0.10865	12395	-1.03143	-0.0446399	CG9917	32596
FBgn0015754	52.3575	51.9807	49.1766	50.1312	203.646	4.20677	13.0551	9.96106	7.59041	13589	-1.02503	-0.0356684	8326	-1.04906	-0.0690912	13317	1.02705	0.0385083	Lis-1	36791	Lissencephaly-1
FBgn0015321	53.1342	49.0897	49.5113	51.8171	203.552	6.46911	11.7223	10.4845	4.45314	10111	-1.09456	-0.130349	13871	1.0121	0.0173525	11035	1.05803	0.0813836	UbcD4	39133	Ubiquitin conjugating enzyme 4
FBgn0086371	52.3602	47.7504	48.2866	55.1337	203.531	7.57176	19.2329	12.2799	10.2632	9619	-1.13933	-0.18819	9838	1.04321	0.0610353	8144	1.14362	0.193614	poly	41641	poly
FBgn0022288	54.3783	47.1451	47.0609	54.8654	203.45	5.69833	0.527194	3.40552	9.49012	5799	-1.14829	-0.199492	14514	-1.00402	-0.00579255	5573	1.15733	0.210805	l(2)09851	46662	lethal (2) 09851
FBgn0003177	51.3942	50.2429	53.7264	47.9631	203.327	10.966	14.3888	16.5897	11.0533	13389	-1.03635	-0.0515066	7310	1.06415	0.0896949	9931	-1.1003	-0.137898		NA
FBgn0030692	52.8053	50.5309	50.7961	49.15	203.282	6.59154	6.87727	3.87804	6.62776	11840	-1.04726	-0.0666139	13905	1.00999	0.0143361	12135	-1.03564	-0.0505249	mRpS30	32530	mitochondrial ribosomal protein S30
FBgn0028398	49.381	51.4001	47.8591	54.4627	203.103	6.76331	31.2764	19.8595	10.4206	13508	-1.03717	-0.0526473	13765	-1.02148	-0.0306656	8402	1.16401	0.219105	Taf10	33469	TBP-associated factor 10
FBgn0014011	57.4745	48.7578	46.52	50.3333	203.086	14.2542	19.2455	19.6903	17.9516	7140	-1.24194	-0.312595	7528	-1.06796	-0.0948637	9477	1.13569	0.183565	Rac2	38831	Rac2
FBgn0020294	52.8103	51.2359	53.7491	45.2617	203.057	4.92564	9.14873	9.97666	6.8689	12954	-1.03604	-0.0510746	8138	1.04877	0.0687032	5526	-1.18341	-0.242954	ko	40330	knockout
FBgn0019948	43.6097	55.9257	50.4613	53.0495	203.046	6.94864	17.2595	16.1591	13.1533	4597	1.25095	0.323029	5345	-1.10948	-0.149882	11471	1.06194	0.0866963	Phm	37823	Peptidylglycine-alpha-hydroxylating monooxygenase
FBgn0004551	50.9976	57.5609	47.492	46.9652	203.016	5.72505	20.6549	9.20865	5.81558	10884	1.08826	0.122022	3182	-1.17739	-0.235586	14678	-1.00343	-0.00493403		NA
FBgn0023444	49.2066	53.3597	50.5618	49.8503	202.978	3.66103	2.63615	3.86765	3.55294	8811	1.08276	0.11471	6091	-1.05685	-0.0797743	13871	-1.01149	-0.0164816		NA
FBgn0039890	59.5006	46.9474	50.4325	46.0819	202.962	3.80043	16.4181	17.6994	6.13485	3838	-1.31974	-0.400259	6971	1.07528	0.104707	12048	-1.05355	-0.0752547	CG2316	43772
FBgn0036623	47.1477	53.19	49.7668	52.8537	202.958	8.34164	6.6703	6.52778	9.86163	7714	1.13352	0.180806	6268	-1.06913	-0.0964423	11345	1.05232	0.0735687	CG4729	39820
FBgn0015799	51.3417	49.7133	51.7716	49.8534	202.68	2.63378	5.88394	7.72696	4.66829	12624	-1.03563	-0.0505049	8311	1.03972	0.0561888	12186	-1.03386	-0.0480417	Rbf	31027	Retinoblastoma-family protein
FBgn0000061	51.461	53.6966	46.9876	50.2475	202.393	5.11298	14.3717	12.9815	10.2446	13756	1.023	0.0327996	4005	-1.14113	-0.190461	10410	1.07627	0.10604	al	33208	aristaless
FBgn0014075	55.6682	49.8481	48.1882	48.5302	202.235	7.09442	14.4532	14.2157	6.03136	9410	-1.143	-0.192824	11234	-1.03409	-0.0483669	13296	1.03111	0.0441946	Ugt	40055	UDP-glucose-glycoprotein glucosyltransferase
FBgn0003204	54.4316	47.6985	48.0854	51.9891	202.205	3.64886	5.76182	6.91863	8.83841	6906	-1.14151	-0.190949	14277	1.00676	0.00971737	9552	1.07832	0.108782	ras	43873	raspberry
FBgn0052267	42.7032	60.5396	51.6779	47.2137	202.134	14.1273	41.5824	33.6687	14.3014	8694	1.29513	0.373099	5806	-1.14546	-0.195933	14071	-1.02224	-0.0317393	CG32267	317946
FBgn0016126	51.9997	51.6198	51.303	47.1863	202.109	4.0392	9.09899	8.45703	1.97282	14350	-1.0086	-0.0123476	14507	-1.00445	-0.00640593	9354	-1.08198	-0.113672	CaMKI	43792	Calcium/calmodulin-dependent protein kinase I
FBgn0011648	50.4052	53.6739	47.7351	50.2114	202.026	3.8577	12.2954	10.5496	2.96027	12269	1.04963	0.069876	4129	-1.1238	-0.168386	10574	1.06734	0.0940243	Mad	33529	Mothers against dpp
FBgn0030160	42.1571	54.7222	51.1125	53.9894	201.981	14.6375	42.0145	28.394	14.9086	10956	1.13166	0.178436	14531	1.00753	0.0108235	10184	1.12785	0.173579	CG9691	31923
FBgn0015374	52.9839	49.1597	46.4956	53.1783	201.818	2.70156	7.90406	4.65256	4.43345	8976	-1.08391	-0.11625	7821	-1.05211	-0.0732876	5974	1.14261	0.19233	crl	44054	courtless
FBgn0039709	43.5763	54.8808	55.3054	47.8369	201.599	4.14616	14.6858	13.547	6.45283	4363	1.23742	0.307336	14006	1.012	0.01721	7654	-1.14275	-0.19251	Cad99C	43528	Cad99C
FBgn0040208	50.553	50.2042	51.3204	49.3602	201.438	1.11913	2.04584	1.2978	4.76976	14295	-1.00716	-0.010297	10526	1.02237	0.0319241	11272	-1.04009	-0.0567082	Kat60	53566	Katanin 60
FBgn0035489	46.553	52.654	50.0771	52.0872	201.371	3.78327	10.7179	9.29601	10.4427	8520	1.11749	0.160258	8184	-1.04843	-0.0682302	12471	1.03455	0.0490045		NA
FBgn0086855	51.4008	52.4077	48.222	49.2412	201.272	2.96998	1.56983	2.78825	2.69759	13244	1.02079	0.0296838	4063	-1.08753	-0.121056	12605	1.0217	0.0309667	CG17078	33195
FBgn0010438	43.5527	56.7018	50.1199	50.8198	201.194	12.9809	37.5427	36.7927	11.0975	9832	1.19243	0.2539	5710	-1.14884	-0.200182	10013	1.12935	0.175491	mtSSB	41968	mitochondrial single stranded DNA-binding protein
FBgn0031822	34.8039	59.7678	55.0295	51.543	201.144	12.4565	44.517	41.8354	15.4636	2817	1.55216	0.634277	7484	-1.08058	-0.111809	13384	1.04332	0.0611817	CG9548	33909
FBgn0033636	46.279	51.5351	54.8527	48.4604	201.127	16.9302	22.2017	22.6038	18.3542	11739	1.08841	0.12222	7532	1.0706	0.0984198	10456	-1.11091	-0.151743	tou	36241	toutatis
FBgn0032030	48.2972	51.9576	49.967	50.8417	201.063	9.70543	30.0149	29.3232	13.0124	14811	-1.00169	-0.00244326	13215	-1.03696	-0.0523671	11277	1.08432	0.116785	Wdr82	34153
FBgn0039402	53.5696	41.8147	50.414	55.2017	201	6.87387	5.04429	3.13175	7.13356	3340	-1.27444	-0.349865	1993	1.20469	0.268658	8537	1.09108	0.125758	vps2	43164	vps2
FBgn0038220	49.4139	53.8078	51.5647	45.9728	200.759	11.8591	11.7303	15.578	8.64934	10882	1.08745	0.120953	7297	-1.05875	-0.0823621	9528	-1.10012	-0.137659	CG12207	41738
FBgn0037073	47.8085	52.6578	50.3214	49.6762	200.464	5.83399	10.8865	8.5505	5.7582	10207	1.0908	0.125382	8731	-1.04186	-0.0591618	14386	-1.00829	-0.0119139	CG7338	40360
FBgn0037529	51.9851	47.1843	51.3487	49.6152	200.133	7.03585	7.15677	9.38436	2.11089	8671	-1.102	-0.140119	5153	1.08584	0.118814	12624	-1.02846	-0.0404886	mRpS9	40932	mitochondrial ribosomal protein S9
FBgn0000239	50.9784	50.7446	47.8385	50.5318	200.093	5.67676	12.1801	10.4946	9.46302	13908	-1.01931	-0.027594	7249	-1.05719	-0.0802383	10963	1.06499	0.0908396	bur	45830	burgundy
FBgn0029996	46.7411	54.4507	50.6248	48.1047	199.921	6.67967	17.9066	14.7278	9.97895	9933	1.12854	0.174456	7192	-1.06665	-0.09309	13268	-1.03337	-0.0473594	Ubc-E2H	31728	Ubc-E2H
FBgn0036354	49.0719	50.1042	49.3741	51.3396	199.89	5.20028	9.80899	5.04228	2.66887	14134	1.01173	0.0168174	14410	-1.00532	-0.00764997	11804	1.04164	0.0588583	Poc1	39502	Proteome of centrioles 1
FBgn0043903	48.5804	49.5298	52.2472	49.3978	199.755	4.16181	1.55217	3.57451	3.64352	13407	1.01957	0.0279597	6286	1.05431	0.0762971	9864	-1.05891	-0.0825755	dome	32976	domeless
FBgn0033352	45.3629	52.9131	53.9043	47.5384	199.719	3.35049	12.4739	12.3441	4.74682	7406	1.15062	0.20241	12653	1.02048	0.0292532	8173	-1.11995	-0.163429	CG8232	35893
FBgn0037894	50.4314	49.1214	52.6403	47.4183	199.611	5.81133	9.73589	12.8742	8.64779	13086	-1.036	-0.0510196	6804	1.06565	0.0917298	9331	-1.09793	-0.134785	Ranbp9	41367	Ranbp9
FBgn0037466	45.1115	52.1781	54.6009	47.5567	199.447	3.33088	8.27255	9.17878	2.57365	6082	1.15253	0.204801	8017	1.04594	0.0647956	6244	-1.14065	-0.189859	CG1965	40842
FBgn0014870	54.2379	46.705	49.1775	49.3206	199.441	10.4433	15.8625	18.9373	11.5189	9172	-1.18744	-0.247859	11447	1.03763	0.0532929	13021	1.04019	0.0568478	Psi	36889	P-element somatic inhibitor
FBgn0023517	51.9657	47.4547	49.9778	49.9133	199.311	10.4866	18.0968	19.3708	6.53149	10263	-1.11973	-0.163157	9044	1.05083	0.071526	13474	1.03004	0.0426969	Pgam5	31143	Phosphoglycerate mutase 5
FBgn0010704	52.1036	52.7142	46.8921	47.3944	199.104	5.93825	11.38	6.63788	6.23304	14648	1.0038	0.00546752	4219	-1.11562	-0.157848	14057	1.01288	0.0184587	l(2)s5379	33402	lethal (2) s5379
FBgn0033351	53.7059	45.2537	51.036	49.0229	199.018	5.14353	21.9682	20.8032	4.6239	5571	-1.24988	-0.321788	4760	1.14549	0.195964	14643	-1.0047	-0.00676277	CG8235	35892
FBgn0034245	51.5189	52.4159	43.3761	51.4644	198.775	22.0852	44.3935	39.3876	21.3176	11500	-1.1131	-0.154582	5051	-1.22354	-0.291066	7194	1.3582	0.441691	CG14482	36991
FBgn0025639	47.4653	52.3204	52.8369	46.148	198.771	14.8159	20.9998	20.1929	16.0491	12137	1.07708	0.107128	14103	1.01566	0.0224144	9651	-1.12948	-0.175659	Hmt4-20	31015	Histone methyltransferase 4-20
FBgn0000541	49.2775	50.7995	52.4227	46.1383	198.638	12.5686	21.5427	20.8582	15.7042	14185	-1.01897	-0.0271084	11142	1.04342	0.0613262	10391	-1.10662	-0.146159	E(bx)	44811	Enhancer of bithorax
FBgn0010316	45.7975	51.3232	51.1759	50.3368	198.633	10.6288	5.83756	7.27173	8.48243	7875	1.1326	0.179639	14409	-1.00603	-0.00866927	13693	-1.01954	-0.0279238	dap	36001	dacapo
FBgn0032820	52.7439	47.4092	50.7264	47.6744	198.554	9.0299	12.7973	11.8121	0.436375	8560	-1.12193	-0.165981	6294	1.07535	0.104807	11585	-1.05272	-0.0741252	fbp	35265	fructose-1,6-bisphosphatase
FBgn0034264	51.1051	47.8717	46.0753	53.4686	198.521	8.07824	1.95213	4.88844	9.21282	11336	-1.05924	-0.0830309	8451	-1.04078	-0.0576721	6032	1.15039	0.202128	CG10933	37014
FBgn0004607	56.9061	52.3881	46.6179	42.2982	198.21	24.8315	30.944	24.3692	18.9113	9982	-1.20532	-0.269412	7604	-1.075	-0.104335	13669	-1.03838	-0.0543379	zfh2	43795	Zn finger homeodomain 2
FBgn0034974	51.1607	51.778	50.6501	44.4742	198.063	6.80085	6.36518	3.68022	5.22708	13899	1.015	0.0214867	11628	-1.02252	-0.0321323	6103	-1.13952	-0.18842	CG16786	37856
FBgn0050440	51.5979	50.9641	48.063	47.4096	198.035	6.98568	18.7368	14.6736	8.02632	12665	-1.05441	-0.0764313	10342	-1.04225	-0.0596964	14361	1.01152	0.0165243	CG30440	35496
FBgn0027783	48.0433	49.5722	52.4046	47.9694	197.989	8.50312	8.81599	11.4641	11.8658	13383	1.03193	0.0453415	7460	1.05255	0.0738943	9698	-1.09398	-0.12959	SMC2	36653	SMC2
FBgn0261403	50.6604	50.7196	49.6036	46.9092	197.893	7.49534	17.1767	16.5169	11.4805	13599	-1.0317	-0.045023	13712	-1.01995	-0.0284917	13202	-1.03615	-0.0512355	sxc	35486	super sex combs
FBgn0004167	47.9351	49.0298	56.8495	44.0414	197.856	18.0838	24.3574	31.372	17.2238	13955	-1.02863	-0.0407228	6238	1.13229	0.179247	8748	-1.19561	-0.257749	kst	38418	karst
FBgn0029885	49.6492	46.8914	50.1157	51.1957	197.852	14.4476	26.9183	25.3924	7.02361	10838	-1.11856	-0.161641	6936	1.08968	0.123906	11583	1.07439	0.103521	CG3224	31600
FBgn0037551	51.6012	46.0884	46.6664	53.4853	197.841	5.23449	7.361	0.548811	6.70969	7857	-1.11734	-0.160072	12610	1.01775	0.0253796	6122	1.14034	0.189469	Gie	40961	GTPase indispensable for equal segregation of chromosomes
FBgn0031590	50.4976	48.367	46.9863	51.8874	197.738	3.39586	3.38589	0.93946	5.1	11495	-1.04466	-0.0630292	9140	-1.02879	-0.0409494	6656	1.10004	0.137555	CG3702	33628
FBgn0086253	56.2331	43.857	46.1521	51.4659	197.708	3.82586	10.941	7.4288	7.67976	3357	-1.30399	-0.38293	6772	1.0633	0.0885555	8241	1.11495	0.156982	rumi	326122	rumi
FBgn0034432	56.4127	48.9223	44.4182	47.9429	197.696	5.30885	2.5769	1.93514	1.4374	4533	-1.14994	-0.201556	3601	-1.1004	-0.138022	8346	1.0795	0.110367	CG7461	37217
FBgn0085424	53.8694	49.2339	48.0606	46.5063	197.67	11.6235	15.3747	14.1087	7.21116	10232	-1.11737	-0.160108	13711	-1.01856	-0.0265345	14331	-1.01164	-0.0167015	nub	34669	nubbin
FBgn0034606	42.2278	52.3737	55.0249	48.0206	197.647	7.45783	12.6814	14.9559	11.4937	5160	1.23005	0.298716	9200	1.04607	0.0649771	8322	-1.13544	-0.183254	ASPP	37422	Ankyrin-repeat, SH3-domain, and Proline-rich-region containing Protein
FBgn0037114	51.1097	47.3975	51.2064	47.8298	197.543	27.1832	39.5885	25.0787	22.4968	10002	-1.20242	-0.265946	5137	1.20028	0.263366	12532	-1.0552	-0.0775166	Cpr78E	40408	Cuticular protein 78E
FBgn0036478	49.5243	51.2287	48.2127	48.5495	197.515	4.36294	2.72819	4.24419	0.860962	12209	1.03565	0.050543	5500	-1.0652	-0.0911228	13834	1.01218	0.0174714		NA
FBgn0037255	51.8522	44.1377	50.9598	50.4113	197.361	10.1183	0.604921	6.271	10.9889	6646	-1.15783	-0.211421	3133	1.15025	0.201942	13602	-1.02111	-0.0301335	Fip1	40569
FBgn0014411	50.3499	49.0556	47.1426	50.7343	197.282	1.1533	0.598687	2.13133	1.97134	12671	-1.0266	-0.0378704	7829	-1.04203	-0.0593965	8084	1.0782	0.108627	Vps26	31144	Vacuolar protein sorting 26
FBgn0259784	44.5944	53.1975	51.9625	47.4562	197.211	9.72033	38.432	36.4316	11.2533	12724	1.06812	0.0950721	14261	-1.0131	-0.0187812	14403	1.01242	0.0178132		NA
FBgn0050000	54.6866	43.8701	46.7797	51.8531	197.19	7.80624	22.5616	17.1962	6.95256	4006	-1.32817	-0.40944	5967	1.11018	0.150788	9044	1.13476	0.182385	CG30000	35995
FBgn0039635	50.0476	50.1756	48.2623	48.609	197.095	4.45228	13.039	13.5736	3.97724	13913	-1.01878	-0.0268458	8988	-1.04262	-0.0602147	12986	1.03054	0.0434073	CG11876	43437
FBgn0031663	50.1341	46.9632	56.1925	43.5345	196.824	9.98339	30.4069	31.6579	12.2867	10072	-1.16361	-0.218601	4007	1.22754	0.295771	7701	-1.21794	-0.284448	CG8891	33718
FBgn0028331	50.949	52.2501	50.2747	43.2112	196.685	10.7699	25.6027	22.473	9.54082	12608	-1.06825	-0.0952478	14046	-1.01725	-0.0246806	11191	-1.08836	-0.122156	l(1)G0289	31964	lethal (1) G0289
FBgn0014362	51.5408	51.1738	50.3851	43.5221	196.622	10.4176	18.976	15.7984	12.826	13185	-1.04484	-0.0632872	14820	1.00108	0.00155917	8694	-1.1457	-0.196225		NA
FBgn0259876	46.8792	50.5501	51.1758	47.8898	196.495	5.75791	4.53385	6.55523	4.46183	10256	1.07829	0.108744	13824	1.01037	0.0148796	9934	-1.06587	-0.0920335	Cap-G	36440
FBgn0035120	50.8891	46.9813	46.6011	51.9921	196.464	12.9185	25.6187	17.1713	5.59804	9921	-1.14928	-0.200732	11213	1.04089	0.0578109	8928	1.14229	0.191925	wac	38044	wee Augmin
FBgn0002306	49.2715	50.8083	53.3679	42.9538	196.402	4.98492	11.7014	12.8348	0.813964	13959	1.01773	0.0253544	8295	1.04895	0.0689495	4661	-1.22405	-0.291659	sas	40861	stranded at second
FBgn0034476	47.5409	50.734	51.8343	46.1868	196.296	6.17137	14.7194	17.8881	1.71917	13035	1.0428	0.0604579	14286	1.00945	0.0135695	10589	-1.0814	-0.112895	Toll-7	37272	Toll-7
FBgn0001186	49.504	47.326	50.1785	49.2805	196.289	11.0491	5.31374	8.96121	14.5709	13499	-1.02974	-0.0422735	7416	1.05467	0.0767942	12811	-1.03419	-0.0485059	Hex-A	45875	Hexokinase A
FBgn0027585	43.3979	50.6839	53.2534	48.9523	196.287	12.8095	12.3179	14.6755	10.4326	7624	1.17697	0.235083	9610	1.04526	0.0638566	10945	-1.07583	-0.105451	CG8740	35866
FBgn0011592	51.7107	50.7184	49.7343	44.1143	196.278	9.4376	18.1828	19.8027	11.2573	12996	-1.05216	-0.0733553	13204	-1.03326	-0.0472098	11011	-1.08387	-0.11619	fra	36377	frazzled
FBgn0038808	47.8754	51.9925	49.6683	46.5642	196.1	20.7306	46.7143	37.3206	14.1573	12564	-1.08019	-0.111279	14113	1.01847	0.0264085	12577	1.05455	0.0766267	Srp14	42436	Signal recognition particle protein 14
FBgn0037669	40.2115	55.3327	51.048	49.3879	195.98	9.53412	30.5727	29.1471	5.25706	5357	1.29372	0.371522	7190	-1.08069	-0.111954	13708	1.0295	0.0419425	CG9740	41102
FBgn0033104	42.2874	57.2988	52.8266	43.5326	195.945	9.07353	50	37.7727	12.2823	10980	1.13594	0.18389	13803	-1.02624	-0.0373651	11815	-1.07934	-0.11015	CG15237	35591
FBgn0039163	49.5266	47.8969	47.0397	51.26	195.723	9.01238	22.2269	15.3209	8.22738	11212	-1.09035	-0.124791	13809	1.01832	0.026197	9754	1.10998	0.15053	CG5515	42875
FBgn0015338	47.8495	50.3817	45.7292	51.7552	195.716	9.26804	9.77935	11.3687	3.33708	11996	1.05357	0.0752883	4895	-1.10406	-0.142818	7376	1.14086	0.190126	CG5861	34965
FBgn0001989	44.5415	47.423	51.3028	51.7028	194.97	7.59846	27.0212	27.1702	10.6032	14584	-1.00693	-0.00996765	6705	1.09551	0.131597	11996	1.06086	0.08524	l(2)35Di	34925	lethal (2) 35Di
FBgn0017578	45.9194	47.1482	49.4019	52.4937	194.963	12.0152	17.7591	20.734	9.03878	14438	1.01035	0.0148605	11501	1.03686	0.0522226	10188	1.0987	0.135802	Max	40095	Max
FBgn0000097	51.8958	49.1951	50.7188	43.0197	194.829	4.26503	11.3251	7.14202	5.50927	11191	-1.06875	-0.0959231	8776	1.04096	0.0579155	5642	-1.17731	-0.235496	aop	33392	anterior open
FBgn0051092	41.4799	54.9652	53.7506	44.6175	194.813	10.5157	24.1729	23.4931	17.7427	8890	1.24974	0.321625	13961	-1.01889	-0.0270046	8710	-1.17217	-0.229176	LpR2	43105	Lipophorin receptor 2
FBgn0013673	31.5666	91.3852	43.7339	28.1175	194.803	16.9596	100.45	28.434	21.4539	1979	2.02742	1.01965	2422	-1.5526	-0.63469	7100	-1.4601	-0.546062	mt:ATPase8	NA	mitochondrial ATPase subunit 8
FBgn0036372	50.6197	48.9517	47.2479	47.9707	194.79	0.802879	1.86536	1.64553	2.13513	11941	-1.03425	-0.0485841	7929	-1.03683	-0.0521734	13301	1.01659	0.0237432	CG10083	39520
FBgn0025800	50.5065	49.6426	50.8301	43.7166	194.696	21.272	27.8514	26.2931	20.0906	11606	-1.10499	-0.144036	13150	1.0476	0.0670862	10991	-1.10851	-0.148625	Smox	31738	Smad on X
FBgn0035421	47.1887	48.3741	47.4869	51.6032	194.653	4.14259	4.57774	5.12965	4.87583	13156	1.02543	0.0362226	12018	-1.01947	-0.0278219	8542	1.08609	0.119145	CG12034	38396
FBgn0036035	46.7805	50.3723	51.8409	45.632	194.626	6.53513	20.2919	24.767	3.80083	13460	1.03529	0.0500378	14204	1.01174	0.0168409	11296	-1.07212	-0.100472	CG18178	39138
FBgn0035469	50.8567	57.8585	42.8056	42.6661	194.187	15.8771	34.1257	31.029	7.48995	12341	1.07427	0.103361	2344	-1.39075	-0.475866	10789	1.10427	0.143094	CG14977	38454
FBgn0038381	50.3605	47.5877	48.0284	48.0935	194.07	5.7579	0.887526	5.71758	4.56341	11262	-1.05356	-0.075276	14366	1.00513	0.00738323	14713	1.00194	0.00279933	CG3303	41931
FBgn0035500	46.7242	50.3676	51.4016	45.4645	193.958	13.7169	26.0628	24.5212	15.7846	14796	-1.00233	-0.00336474	13180	1.04218	0.0596063	11941	-1.07088	-0.0988014		NA
FBgn0003714	41.617	50.2342	50.3298	51.682	193.863	11.877	39.9216	34.8787	10.5328	13269	1.05318	0.0747563	13173	1.04392	0.0620109	10004	1.13216	0.179082	tko	31228	technical knockout
FBgn0003138	52.9063	47.4519	47.5578	45.7019	193.618	7.6676	12.0427	6.66787	6.7024	8191	-1.13102	-0.177626	13618	1.01576	0.0225661	12281	-1.03978	-0.0562751	Ptp61F	38160	Protein tyrosine phosphatase 61F
FBgn0032390	44.4208	49.8574	49.9795	49.2779	193.536	12.1188	23.0343	26.8568	6.02952	11586	1.08565	0.11856	14064	-1.01571	-0.022482	12546	1.04832	0.0680743	dgt2	34610	dim gamma-tubulin 2
FBgn0004179	50.1278	50.7764	44.1974	48.1389	193.24	4.19641	9.65537	6.31783	3.71767	14523	1.00557	0.00800755	3008	-1.14343	-0.19337	8798	1.09351	0.128963	Csp	40459	Cysteine string protein
FBgn0035148	43.7923	52.9122	46.2446	50.2354	193.184	4.64698	17.4093	17.465	5.43816	7262	1.17915	0.237752	4074	-1.15385	-0.206456	8975	1.12043	0.164049	CG3402	38077
FBgn0026404	55.3183	45.8175	43.4987	47.8057	192.44	7.29424	8.29018	4.48323	3.95795	3844	-1.21132	-0.276576	8019	-1.04621	-0.0651664	8320	1.10141	0.139348	Nc	39173	Nedd2-like caspase
FBgn0036581	42.7128	49.2988	48.7678	51.6219	192.401	13.1773	36.2749	39.2384	11.4647	13802	1.03409	0.0483657	13350	-1.03848	-0.0544728	8243	1.22207	0.289324	MED10	39777	Mediator complex subunit 10
FBgn0053522	44.8224	52.0059	50.8737	44.588	192.29	4.40605	9.25322	3.86705	4.31526	5530	1.15899	0.21287	12779	-1.01601	-0.0229137	6135	-1.14129	-0.190665		NA
FBgn0031418	37.049	51.0657	49.7306	54.424	192.269	9.63289	26.5932	20.5708	7.30884	4387	1.30975	0.389297	14695	1.00337	0.00485509	9278	1.12925	0.175366	CG3609	33421
FBgn0028982	49.5601	44.5863	50.158	47.9532	192.258	15.4167	12.5513	15.2137	14.7578	10938	-1.10378	-0.142449	5532	1.12033	0.163923	12591	-1.04455	-0.062884	Spt6	44000	Spt6
FBgn0085442	46.4926	51.3846	49.9272	44.4516	192.256	1.32076	7.35601	6.79756	0.836824	8461	1.10075	0.138491	10118	-1.02789	-0.039686	6470	-1.12124	-0.165101	NKAIN	37979	Na,K-ATPase Interacting
FBgn0027568	49.4236	46.6118	47.7071	48.4907	192.233	4.4078	12.7275	10.5391	9.13333	11038	-1.08314	-0.115226	11031	1.033	0.0468437	13610	1.02389	0.034056	Cand1	34403	Cullin-associated and neddylation-dissociated 1
FBgn0036534	49.9103	50.9281	51.5956	39.769	192.203	30.7792	35.8539	34.9184	27.2002	11609	-1.12887	-0.174884	13291	1.05102	0.0717881	9449	-1.22225	-0.289545	Dcp2	39722	Decapping protein 2
FBgn0038660	57.451	44.5206	44.0953	46.023	192.09	5.03445	7.44212	4.98949	1.49266	3251	-1.30226	-0.381014	14498	-1.00435	-0.00626507	11354	1.04757	0.0670452	CG14291	42266
FBgn0052016	48.5553	53.444	46.3578	43.7109	192.068	2.86269	13.6976	8.52805	7.05668	10883	1.08183	0.113474	3691	-1.14118	-0.19052	11373	-1.05546	-0.0778652	CG32016	43836
FBgn0261283	45.6814	48.5535	50.3991	47.4289	192.063	7.72515	11.5841	13.2559	3.8915	12350	1.05214	0.0733262	10689	1.03457	0.0490347	12294	-1.04277	-0.0604172	HLH106	40155	Helix loop helix protein 106
FBgn0061492	51.045	46.0566	44.5212	50.3853	192.008	8.96641	13.1115	8.74288	9.4987	9616	-1.12262	-0.166872	13376	-1.0208	-0.0296955	8134	1.1279	0.173644	loj	38698	logjam
FBgn0033562	48.061	48.9726	46.5358	48.2879	191.857	5.09787	17.7232	12.43	3.81248	14106	-1.01623	-0.023233	11341	-1.03206	-0.0455211	11696	1.0548	0.0769677		NA
FBgn0027088	51.7101	45.8615	46.5395	47.7299	191.841	3.60567	6.06841	4.93128	4.50221	6862	-1.13075	-0.177281	12729	1.01586	0.0227017	12528	1.02724	0.0387797	Aats-gly	39644	Glycyl-tRNA synthetase
FBgn0027093	53.8421	46.9603	43.8515	47.052	191.706	5.49849	2.77471	4.00536	5.25912	5632	-1.14287	-0.19266	5275	-1.07338	-0.102164	9250	1.07305	0.101724	Aats-arg	32539	Arginyl-tRNA synthetase
FBgn0037299	45.0265	43.9257	49.3923	53.317	191.662	6.18755	10.4794	9.41323	6.70337	13339	-1.02999	-0.0426282	4172	1.12379	0.168366	9667	1.08582	0.118779	CG1115	40624
FBgn0038746	46.7636	46.784	49.4001	48.5837	191.531	8.16171	20.3624	21.9811	5.5722	13374	-1.03907	-0.0552989	9891	1.04696	0.0662046	13340	1.03465	0.049141	Surf6	42370	Surfeit 6
FBgn0042138	50.7141	47.0971	43.6169	50.0197	191.448	3.27327	4.8763	4.51845	2.00111	9003	-1.07806	-0.108435	4949	-1.07777	-0.108056	5664	1.14623	0.196893	CG18815	59176
FBgn0025140	50.6054	42.1836	48.327	50.2128	191.329	4.97562	2.74343	6.19128	8.94116	4043	-1.19756	-0.260092	2943	1.14234	0.191987	12177	1.03577	0.050699	pit	42595	pitchoune
FBgn0035397	49.5618	48.5298	50.6558	42.2962	191.044	10.7592	8.44429	7.50584	9.84333	14035	-1.01687	-0.0241299	8616	1.04677	0.0659444	5409	-1.20438	-0.268294	CG11486	38369
FBgn0026620	48.3142	49.4576	48.7801	44.4572	191.009	5.10769	15.8284	13.9449	7.08346	14599	-1.00578	-0.00830862	14564	-1.00502	-0.007224	10798	-1.07637	-0.106174	tacc	40589	transforming acidic coiled-coil protein
FBgn0026401	44.9996	50.5657	50.2474	44.8026	190.615	12.3206	23.8463	23.0294	15.983	13258	1.05066	0.0712942	14766	1.00234	0.00337437	11954	-1.068	-0.0949072	Nipped-B	3355136	Nipped-B
FBgn0031603	40.7049	56.8821	51.1083	41.4594	190.155	19.7689	48.248	37.9431	14.1334	9775	1.22451	0.2922	7678	-1.07316	-0.10186	11119	-1.10555	-0.144769	CG15432	33647
FBgn0024833	53.3036	44.7714	42.5743	49.408	190.057	1.897	1.47893	1.33278	1.38692	3513	-1.18978	-0.250697	7577	-1.0513	-0.0721732	4547	1.16057	0.214834	AP-47	41150	AP-47
FBgn0027526	43.4579	48.6421	49.7568	48.1701	190.027	11.867	26.8381	27.754	12.274	13251	1.04823	0.0679491	13445	1.02982	0.0423944	13861	1.02668	0.0379798	Ublcp1	42726	Ubiquitin-like domain-containing C-terminal domain phosphatase 1
FBgn0027603	49.301	48.2964	48.1995	44.2002	189.997	14.1869	23.839	23.7773	16.802	11418	-1.10547	-0.14466	14717	1.00367	0.00527977	13852	-1.0293	-0.0416649	Ulp1	32910	Ulp1
FBgn0038331	49.5706	45.9057	45.7961	48.5708	189.843	4.59073	2.8561	5.0297	1.7184	9014	-1.07696	-0.106965	14418	-1.00452	-0.00650819	9689	1.06295	0.088074	CG5073	41876
FBgn0039350	45.7364	48.4999	48.8742	46.5797	189.69	5.213	8.87048	6.84836	7.02006	11743	1.0536	0.0753327	13745	1.01278	0.0183258	11118	-1.05408	-0.0759889	jigr1	43093	jing interacting gene regulatory 1
FBgn0033400	45.1392	47.5477	45.848	51.0003	189.535	6.99642	13.6257	11.0923	5.0017	13053	1.03781	0.0535364	11524	-1.03012	-0.0428129	8316	1.12323	0.167652	CG2063	35952
FBgn0038474	43.2182	54.8223	48.2919	43.1875	189.52	11.9385	28.3222	26.5295	9.72982	9186	1.2133	0.278936	5286	-1.14801	-0.199136	12702	-1.04688	-0.0660943	mRpS11	42061	mitochondrial ribosomal protein S11
FBgn0027055	50.0361	48.7403	42.78	47.9588	189.515	10.6635	13.4769	10.2827	7.57743	13227	-1.03529	-0.0500362	4336	-1.12942	-0.175587	8273	1.12751	0.173135	CSN3	40308	COP9 complex homolog subunit 3
FBgn0034708	49.1003	48.4998	45.4171	46.485	189.502	3.16727	7.15539	11.5093	5.55802	13946	-1.01737	-0.0248483	5760	-1.08254	-0.114424	12137	1.04172	0.0589665	Vps35	37536	Vacuolar protein sorting 35
FBgn0028965	48.653	44.5511	45.92	50.3443	189.468	8.24233	4.42877	5.84115	7.17791	10330	-1.08269	-0.114625	10742	1.02827	0.0402249	8746	1.09375	0.129287	A16	34700	A16
FBgn0036008	58.2938	45.2932	42.5775	43.2519	189.416	6.64709	4.28047	3.52138	1.78429	3271	-1.28712	-0.364149	5785	-1.0636	-0.0889553	13415	1.01827	0.026118	CG3408	39107
FBgn0014037	46.6017	50.4069	47.6044	44.633	189.246	16.1141	18.2287	19.5509	10.4338	12255	1.07248	0.100949	7280	-1.07596	-0.105626	14213	-1.01634	-0.0233802	Su(Tpl)	40171	Su(Tpl)
FBgn0035110	48.9064	45.7117	46.8252	47.5601	189.003	7.44494	19.8443	22.0819	5.5252	10625	-1.11373	-0.155403	13656	1.02173	0.0310184	11800	1.06187	0.0866048	thoc7	38033	thoc7
FBgn0039904	45.9485	49.4393	48.8027	44.6104	188.801	6.49896	20.0215	17.9815	10.7237	14153	1.01846	0.0263872	14778	1.00185	0.00266326	11986	-1.0587	-0.0822976	Hcf	43788	Host cell factor
FBgn0013764	49.0285	44.4147	45.7699	49.2791	188.492	3.49863	6.89714	2.35591	0.917346	7676	-1.11056	-0.151294	8124	1.03854	0.0545508	8920	1.07728	0.107396	Chi	37837	Chip
FBgn0031030	48.1071	47.7217	49.2296	43.4016	188.46	16.5567	25.5008	24.319	19.1617	11657	-1.09909	-0.136314	7826	1.05581	0.078354	11543	-1.08762	-0.121174	Tao	32948	Tao
FBgn0051998	49.7222	51.1934	47.915	39.4223	188.253	17.6185	31.6973	27.9472	15.0785	11170	-1.1339	-0.181292	13540	-1.03437	-0.0487461	11920	-1.0804	-0.11157	CG31998	43774
FBgn0013746	50.1418	45.4336	44.1652	48.3716	188.112	6.95526	8.66429	8.3681	3.32429	8582	-1.10951	-0.149917	10979	-1.0283	-0.0402607	8311	1.10698	0.146633	alien	34225	alien
FBgn0010379	48.9371	48.4431	46.9307	43.7316	188.042	10.0341	15.5981	15.3563	15.3219	13691	-1.031	-0.0440466	12111	-1.0327	-0.0464215	11370	-1.07412	-0.10315	Akt1	41957	Akt1
FBgn0003744	49.9435	46.9037	44.6653	46.5291	188.042	3.23217	10.3949	7.15453	3.95848	10551	-1.08132	-0.112788	8612	-1.04189	-0.0592023	11654	1.04892	0.0689027	trc	40165	tricornered
FBgn0030791	49.2296	49.261	47.4128	42.1128	188.016	5.28192	3.99914	3.60091	3.28839	14770	1.00155	0.00222852	8085	-1.03902	-0.0552243	6282	-1.12533	-0.170355	CG9132	2768881
FBgn0035640	44.6337	49.7777	45.5997	47.9059	187.917	7.21689	25.2409	26.7646	8.77402	12891	1.05637	0.0791171	6416	-1.10422	-0.14303	9830	1.11985	0.163311	mad2	38656	mad2
FBgn0027057	49.5123	47.9582	42.9042	47.3966	187.771	2.52662	5.62357	4.58205	2.06088	12283	-1.03602	-0.0510476	3229	-1.11627	-0.158685	6575	1.10908	0.149358	CSN1b	40063	COP9 complex homolog subunit 1 b
FBgn0032646	47.8117	46.2708	44.3987	49.2651	187.746	1.57367	6.96425	2.63273	3.48913	12042	-1.03904	-0.0552459	8303	-1.03684	-0.0521949	6608	1.10811	0.148095	CG6412	35060
FBgn0040283	49.0144	42.5159	49.0383	47.0121	187.581	12.0197	9.47271	15.3356	14.7262	9674	-1.14673	-0.19752	4918	1.1348	0.182444	12649	-1.04144	-0.0585853	SMC1	42853	SMC1
FBgn0039125	42.6398	50.3739	46.5786	47.9392	187.531	6.64551	6.70082	5.72017	11.4698	5317	1.18142	0.240527	5797	-1.07976	-0.110707	14045	1.01303	0.0186698	CG5857	42825
FBgn0003870	48.3581	49.2898	46.8607	42.9631	187.472	2.29632	11.8411	10.7816	3.85	14635	1.0042	0.00605112	8247	-1.04965	-0.0699089	10189	-1.07634	-0.106139	ttk	48317	tramtrack
FBgn0250823	47.9477	45.8654	49.4962	44.0642	187.374	6.63645	11.5278	13.4057	8.84648	12078	-1.06001	-0.084073	6546	1.07695	0.106955	9284	-1.10797	-0.147921	gish	49701	gilgamesh
FBgn0014861	43.7072	44.3859	49.2124	50.0066	187.312	3.41863	4.20237	7.25781	4.76449	13951	1.01386	0.0198528	3950	1.10533	0.144472	13298	1.02117	0.030228	Mcm2	40973	Minichromosome maintenance 2
FBgn0033466	52.1105	44.1672	44.6611	46.3153	187.254	5.42035	2.6205	1.95014	6.35503	4055	-1.17784	-0.236144	13525	1.01212	0.0173766	12437	1.02728	0.0388306	Pal1	36033	Peptidyl-alpha-hydroxyglycine-alpha-amidating lyase 1
FBgn0032005	47.6301	44.0198	44.6449	50.6396	186.934	5.80723	2.8845	1.77786	0.490552	8959	-1.07701	-0.107031	12611	1.01491	0.0213565	5902	1.13508	0.182792	Snx6	34126	Snx6
FBgn0002736	70.1796	41.7817	36.1279	38.5182	186.607	9.38381	11.5098	10.7623	9.82107	1242	-1.68909	-0.756245	3941	-1.1563	-0.20952	11075	1.06877	0.0959511	mago	37402	mago nashi
FBgn0001168	44.3838	48.7129	49.5786	43.7386	186.414	8.48461	3.36104	4.21207	4.68285	8374	1.10665	0.146204	12705	1.01654	0.0236701	6291	-1.13416	-0.181629	h	38995	hairy
FBgn0037446	49.0686	42.3693	45.8086	48.997	186.243	4.56457	8.59369	4.48828	3.86063	5291	-1.16813	-0.224204	4893	1.09069	0.125238	9909	1.07066	0.0985059	Zif	40795	Zinc-finger protein
FBgn0032196	43.5081	53.8315	44.7735	44.0729	186.186	8.24619	12.3957	13.9426	7.92148	4830	1.22855	0.296955	2714	-1.20773	-0.272296	14664	-1.0036	-0.00517917	CG5708	34361
FBgn0039229	45.694	46.0248	48.6306	45.7448	186.094	11.2648	9.02114	9.01932	8.78838	13845	1.02122	0.0302963	7241	1.0588	0.0824272	10935	-1.06717	-0.0937937	Saf-B	42958	Scaffold attachment factor B
FBgn0021944	48.1089	44.9814	46.5065	46.412	186.009	3.18942	6.29707	3.38578	7.80719	10587	-1.07242	-0.100875	8706	1.03743	0.0530195	14182	-1.00996	-0.014303	Coprox	44701	Coproporphyrinogen oxidase
FBgn0030943	44.6588	45.7777	45.8314	49.6378	185.906	5.27197	19.0125	15.6596	8.45829	14262	-1.01439	-0.0206158	13782	1.01767	0.0252689	9836	1.10118	0.139048	CG6540	32851
FBgn0039215	42.48	47.3711	50.6198	45.3786	185.849	5.77405	5.08181	6.33595	5.50466	7836	1.1205	0.164137	6003	1.06787	0.0947334	7479	-1.11705	-0.15969	CG6695	42937
FBgn0034068	47.4345	50.0831	44.26	44.0491	185.827	2.42287	7.37419	2.12495	6.71911	11549	1.05082	0.0715176	3191	-1.12618	-0.17144	14315	-1.00801	-0.0115115	casp	36769	caspar
FBgn0034792	47.1735	41.9383	46.4231	50.2827	185.818	5.5193	6.67204	9.63587	4.81964	8041	-1.12667	-0.172061	4750	1.10134	0.139254	8953	1.09549	0.131575	CG3499	37636
FBgn0029704	48.0759	46.5655	45.0324	46.046	185.72	5.07788	3.53972	0.46176	5.59554	12752	-1.03058	-0.0434632	8800	-1.03262	-0.0463101	13236	1.02022	0.0288763	CG2982	31374
FBgn0023519	47.6302	45.3642	47.0394	45.6638	185.698	9.38173	26.315	28.5515	8.89938	10825	-1.12179	-0.165804	13524	1.02854	0.0406044	12689	1.04731	0.0666897	mRpL16	31150	mitochondrial ribosomal protein L16
FBgn0039149	43.812	49.8338	42.5005	49.4751	185.621	24.5895	33.7691	22.2029	20.4396	11787	1.09261	0.127782	6495	-1.12214	-0.166252	8801	1.18908	0.24984	CG18428	42857
FBgn0038183	45.5924	47.3031	46.4203	46.2614	185.577	6.73662	19.918	22.0171	3.47171	14779	1.00242	0.0034943	13387	-1.02648	-0.0377006	12901	1.03969	0.0561544	CG9286	41690
FBgn0036101	48.0039	45.2391	45.1308	46.9581	185.332	9.47125	14.7284	13.6787	2.98274	11320	-1.07951	-0.110374	14833	1.00064	0.000918695	11048	1.06833	0.0953515	NijA	39215	Ninjurin A
FBgn0086446	51.083	45.2791	39.6093	49.3132	185.285	12.8519	34.943	24.8576	16.0261	8878	-1.28075	-0.356989	7612	-1.07151	-0.0996434	7065	1.31606	0.396224	l(2)37Ce	35195	lethal (2) 37Ce
FBgn0033951	46.6378	43.4782	47.1806	47.9218	185.218	9.22075	25.5195	19.3359	4.57567	10009	-1.14688	-0.19771	5417	1.13131	0.17799	12548	1.04709	0.0663833	CG10139	36626
FBgn0035592	41.5725	49.6968	49.8293	44.0804	185.179	16.0267	37.5253	33.2892	6.802	12222	1.08175	0.11337	13240	1.0412	0.0582444	13507	-1.03949	-0.0558802	CG10674	38602
FBgn0030109	44.9843	48.3516	46.729	45.0035	185.068	7.06275	3.02709	3.07009	8.06042	10241	1.08096	0.112319	9008	-1.03476	-0.0492895	11261	-1.04987	-0.0702076	CG12121	31866
FBgn0030292	44.1487	49.1173	46.1639	45.5798	185.01	11.2325	44.5593	39.5271	8.88511	12033	-1.08969	-0.123921	13863	-1.02528	-0.0360186	9938	1.14684	0.197658	CG11752	32076
FBgn0030974	48.6583	39.3955	49.1826	47.7265	184.963	18.9499	12.9076	21.1838	18.8933	9464	-1.20589	-0.270099	4275	1.20878	0.273549	14248	-1.0165	-0.0236131	CG7358	32886
FBgn0038870	47.03	46.2758	45.1228	46.5262	184.955	3.80445	11.6418	10.2334	8.60395	13257	-1.03421	-0.0485359	12660	-1.02149	-0.0306814	12360	1.04064	0.0574775	Oga	42518	O-GlcNAcase
FBgn0030718	48.6141	44.2925	44.1283	47.8908	184.926	8.46811	13.2249	10.2569	5.08681	9795	-1.11574	-0.157999	14326	1.00793	0.0113905	9489	1.09638	0.13275	CG9172	32565
FBgn0016756	47.2876	44.7114	49.421	43.4438	184.864	14.3717	19.3407	23.3992	13.6317	11400	-1.10234	-0.140568	7150	1.08653	0.119722	11876	-1.07057	-0.0983804	Ubp64E	38644	Ubiquitin-specific protease 64E
FBgn0028956	64.6548	46.3162	49.1848	24.6917	184.847	4.76605	9.8932	4.76855	1.10404	1717	-1.41388	-0.499655	5644	1.07576	0.105362	598	-1.98653	-0.990253	mthl3	36961	methuselah-like 3
FBgn0038293	49.7836	44.4271	45.0607	45.3698	184.641	1.11819	2.26763	2.08094	1.57335	5873	-1.12224	-0.166383	12218	1.0158	0.0226131	14426	1.00508	0.00730457	CG6904	41823
FBgn0037621	46.2104	45.398	44.9387	48.0312	184.578	6.39339	11.8528	12.732	5.86848	13384	-1.03098	-0.0440146	13992	-1.01189	-0.0170588	9977	1.08475	0.117362	CG9797	41042
FBgn0053464	51.8982	42.0663	46.6568	43.926	184.547	8.17802	17.7167	20.5331	8.62694	3143	-1.3307	-0.412185	6124	1.11142	0.152403	14511	1.00818	0.0117508		NA
FBgn0033918	45.7035	44.0165	45.383	49.3647	184.468	1.27878	3.3644	2.503	1.30316	11602	-1.04042	-0.057172	8339	1.03232	0.0458852	6813	1.08763	0.121182	CG8531	36584
FBgn0037164	43.0725	45.9907	48.4411	46.6525	184.157	5.12277	19.9699	17.1053	12.1096	13927	1.02263	0.0322834	7195	1.06983	0.0973781	13723	-1.02546	-0.0362735	CG11438	40469
FBgn0053097	41.612	48.1246	52.9016	41.4947	184.133	23.5808	34.6107	36.0036	24.5317	14399	-1.01742	-0.0249212	6567	1.16032	0.214525	10673	-1.14383	-0.193868		NA
FBgn0030063	44.2874	48.2462	47.0817	44.4904	184.106	7.76399	21.6177	18.4332	5.62429	13002	1.04789	0.067483	14195	-1.01193	-0.0171127	13497	-1.03037	-0.0431635	CG1789	31812
FBgn0037718	51.6637	42.7612	43.0615	46.5603	184.047	5.9777	4.58538	4.20998	4.75369	3709	-1.20551	-0.269638	14079	1.00783	0.0112471	8996	1.08041	0.111581	P58IPK	41161	P58IPK
FBgn0039112	44.4703	46.7629	46.132	46.6155	183.981	6.74341	28.5593	21.4187	8.67095	13707	-1.03194	-0.0453621	13381	1.03009	0.0427684	12610	1.04696	0.0662051	CG10219	42808
FBgn0052207	52.1847	39.8617	46.3529	45.561	183.96	12.9923	7.6517	13.0023	8.19645	3630	-1.29259	-0.370268	3969	1.15029	0.201995	14455	-1.00791	-0.0113722	CR32207	NA
FBgn0000472	43.924	45.0458	56.0293	38.9138	183.913	24.6023	17.4021	23.8279	23.1178	11848	1.09248	0.127605	4593	1.22807	0.296389	2879	-1.52376	-0.607636		NA
FBgn0003013	43.9801	47.1387	49.8108	42.9566	183.886	12.4805	18.0265	19.8181	13.3986	13362	1.04315	0.0609529	9711	1.05156	0.0725321	9670	-1.12544	-0.170495		NA
FBgn0028274	47.0599	44.9429	47.8581	43.9865	183.847	7.86655	13.674	11.3093	4.07675	11445	-1.07033	-0.098055	6354	1.07661	0.106497	10568	-1.07181	-0.100046	ns3	31097	nucleostemin 3
FBgn0034438	57.6643	46.9768	37.9461	40.9464	183.534	6.1039	7.67926	8.10912	3.5752	3768	-1.23272	-0.301847	1881	-1.24681	-0.318244	9042	1.09365	0.129155	CG9416	37223
FBgn0015625	45.085	46.6688	48.6771	43.0986	183.529	5.69313	1.73888	2.39578	4.81724	12254	1.0373	0.0528379	7945	1.04292	0.0606267	6145	-1.13173	-0.178525	CycB3	42971	Cyclin B3
FBgn0040373	46.5572	45.7142	43.719	47.2912	183.282	6.04628	3.05003	2.24731	2.43813	13949	-1.01268	-0.0181749	7876	-1.04505	-0.0635778	8636	1.08123	0.112679	CG3038	30970
FBgn0039338	44.5673	44.2959	47.7413	46.6448	183.249	8.87292	8.30195	11.094	7.49709	14583	-1.00539	-0.00775341	6590	1.07191	0.100186	14151	-1.01338	-0.0191795	XNP	43080	XNP
FBgn0032105	45.4271	45.2491	44.1709	48.2232	183.07	8.04762	17.5637	8.5054	8.30208	12982	-1.04219	-0.0596167	14023	1.01258	0.0180351	9948	1.09208	0.127085	borr	34245	borealin-related
FBgn0000180	51.6601	46.285	45.2271	39.7275	182.9	5.48139	5.15225	5.42179	4.34786	7895	-1.11583	-0.158114	11384	-1.02365	-0.0337267	6164	-1.1378	-0.186243	bib	34330	big brain
FBgn0037370	50.3364	41.8156	44.0924	46.6463	182.891	5.17313	12.8183	11.789	7.21582	4643	-1.22636	-0.294381	7193	1.06003	0.0840986	10809	1.06878	0.0959652	CG1236	40708
FBgn0041604	44.8603	47.4451	46.4539	43.9634	182.723	2.04456	12.2017	8.94857	0.654116	12811	1.03945	0.0558266	13898	-1.01192	-0.0171002	11825	-1.04837	-0.0681455	dlp	39596	dally-like
FBgn0036239	47.4865	46.2148	43.1352	45.7847	182.621	1.74103	6.46987	5.51938	1.73779	12421	-1.03577	-0.0507016	5491	-1.06986	-0.0974253	9525	1.06972	0.0972377	Pop2	39366	Pop2
FBgn0015567	47.7545	46.2637	45.5769	42.9656	182.561	4.51431	11.6167	12.852	11.5205	12699	-1.04898	-0.0689884	13575	-1.01968	-0.0281121	11943	-1.05184	-0.0729176		NA
FBgn0033570	44.7364	43.4804	49.96	44.368	182.545	11.5762	37.0802	39.2552	12.6181	9960	-1.20276	-0.266344	5334	1.18437	0.244116	14477	1.0106	0.0152093	CG7712	36159
FBgn0000287	53.9654	42.5954	44.3179	41.6541	182.533	12.9962	15.702	15.4691	7.46415	4351	-1.30326	-0.382125	10175	1.04536	0.0639972	13473	-1.03177	-0.0451261	salr	34568	spalt-related
FBgn0041191	46.1043	46.2783	40.5756	49.4705	182.429	9.84303	14.0767	16.3694	6.62093	14577	-1.00635	-0.00913712	4130	-1.1563	-0.209519	5042	1.25801	0.331141	Rheb	117332	Rheb
FBgn0024841	45.0552	45.5882	47.1777	44.5793	182.4	12.3216	39.972	33.0647	15.6695	10381	-1.16985	-0.226326	6837	1.11265	0.153999	13867	1.03053	0.0433925	Pcd	43499	pterin-4a-carbinolamine dehydratase
FBgn0022338	46.5452	45.3764	42.353	48.0224	182.297	7.71237	15.4836	10.8763	5.95509	12681	-1.04768	-0.0671989	7384	-1.05696	-0.0799245	7767	1.14519	0.195584	dnk	42273	deoxyribonucleoside kinase
FBgn0030720	47.6449	41.9427	47.0257	45.6123	182.226	8.13737	7.462	8.9653	11.2479	8253	-1.1371	-0.185361	4572	1.12026	0.163839	12470	-1.03829	-0.0542105	CG8939	32568
FBgn0021856	41.5824	49.533	47.7885	43.2362	182.14	7.75268	21.5113	22.0708	3.18281	9736	1.14775	0.198811	11187	-1.03878	-0.0548869	11888	-1.05859	-0.0821503	l(2)k14505	35399	lethal (2) k14505
FBgn0032101	53.5431	41.7715	42.1453	44.5917	182.052	9.20768	15.1218	12.5632	4.33722	3607	-1.31022	-0.389807	13441	1.02289	0.0326453	10928	1.07306	0.101737	CG9586	34241
FBgn0030556	48.0727	42.8084	45.2387	45.9011	182.021	5.6336	6.03383	4.11699	2.18572	6969	-1.12786	-0.173591	6170	1.06092	0.0853216	13509	1.01851	0.0264668	mRNA-cap	32379	mRNA-capping-enzyme
FBgn0040324	48.9104	47.2874	46.837	38.9254	181.96	9.1412	25.0833	25.7065	9.69327	10335	-1.16612	-0.221722	14011	-1.01945	-0.0277852	12184	-1.06414	-0.0896838	Ephrin	43799	Ephrin
FBgn0035088	46.2442	45.4597	43.2039	46.9355	181.843	8.68735	14.3253	15.1987	7.22883	13520	-1.03099	-0.0440372	7471	-1.05761	-0.080809	9479	1.10867	0.148834	CG3776	37996
FBgn0038983	40.6859	49.4882	44.5753	47.0341	181.783	8.55943	4.73887	10.245	6.85332	4002	1.2288	0.297255	4161	-1.12246	-0.166661	10863	1.06156	0.086186	CG5326	42655
FBgn0026309	44.3283	46.4762	45.848	44.9221	181.575	6.71185	3.80926	2.74925	6.29494	11475	1.05229	0.073531	13620	-1.01232	-0.0176695	12620	-1.02625	-0.037379	aft	37034	adrift
FBgn0005613	41.4627	49.5894	47.56	42.4106	181.023	2.098	1.28765	0.55734	2.14097	3497	1.19501	0.257026	7834	-1.04275	-0.0604	6121	-1.121	-0.164787	Sox15	36575	Sox box protein 15
FBgn0030753	47.4085	42.9572	46.0394	44.5275	180.933	3.86815	4.35822	1.17537	3.38887	7891	-1.1029	-0.141303	4986	1.0749	0.104205	11855	-1.03483	-0.0493874	rngo	32616	rings lost
FBgn0036165	46.2774	48.3535	46.0098	40.1654	180.806	18.0363	26.8806	23.7508	22.5386	13503	-1.04762	-0.06712	13924	-1.02319	-0.0330807	10465	-1.12653	-0.171882	chrb	39284	charybde
FBgn0032408	45.9745	41.7186	46.5863	46.4452	180.725	6.23929	15.425	19.2626	0.856982	9728	-1.13856	-0.187208	5627	1.10943	0.149816	12608	1.04063	0.057455	CG6712	34631
FBgn0026869	42.7375	50.298	49.1558	38.4786	180.67	8.01518	12.2168	8.80461	5.99943	7036	1.16665	0.222366	13806	-1.01456	-0.0208609	3597	-1.2718	-0.346875	Thd1	43796	Thd1
FBgn0028420	45.6784	46.1652	47.5234	41.2843	180.651	4.01733	9.43054	6.59499	4.78443	14827	1.00074	0.00107235	9262	1.03638	0.051555	6247	-1.14794	-0.199047	Kr-h1	33861	Kruppel homolog 1
FBgn0052409	46.3822	41.4524	46.4623	46.0913	180.388	5.63629	16.297	16.5671	5.50432	9320	-1.15489	-0.207752	5024	1.12451	0.169291	13904	1.02026	0.0289382	CG32409	318016
FBgn0061198	38.7276	53.2246	44.4917	43.9133	180.357	16.0753	45.6656	32.3384	13.1265	10189	1.18694	0.247251	6765	-1.11816	-0.161131	12273	1.064	0.0895042	HSPC300	246497
FBgn0033478	45.1788	46.1586	46.6317	42.316	180.285	4.12918	7.74526	10.8449	2.00755	14015	1.01556	0.0222757	14691	1.00244	0.00351334	9450	-1.08647	-0.119646		NA
FBgn0036389	44.8316	43.8016	48.158	43.4004	180.192	10.4648	18.9595	20.1082	7.0541	11641	-1.0855	-0.118362	6209	1.10983	0.150339	12725	-1.04556	-0.0642697	ssp2	39540	short spindle 2
FBgn0004108	52.5457	42.5802	43.2771	41.6934	180.096	8.85502	14.9305	15.1463	6.12595	4767	-1.27785	-0.353718	13849	1.01759	0.0251538	14825	-1.00103	-0.0014816	Nrt	39873	Neurotactin
FBgn0029118	48.7498	41.3405	45.3173	44.6529	180.061	3.43976	8.80334	5.62003	5.09665	4347	-1.19292	-0.254496	4331	1.10538	0.144537	13801	-1.01567	-0.02243	Sucb	44001	Sucb
FBgn0083968	42.2176	47.9243	39.0438	50.8205	180.006	10.2735	24.5237	15.296	14.4455	11665	1.08534	0.118149	4274	-1.1898	-0.250718	6587	1.31579	0.395928	CG34132	4379884
FBgn0036726	44.1463	49.5157	40.7592	45.5399	179.961	8.82099	19.6321	15.994	10.2132	11198	1.09014	0.124514	3457	-1.20301	-0.266646	8944	1.13207	0.178963	CG7603	39948
FBgn0050159	42.5658	45.5925	44.1917	47.5512	179.901	1.68847	7.65187	4.52002	5.61825	11101	1.06122	0.0857294	11128	-1.02494	-0.0355334	9633	1.07203	0.10035	CG30159	35611
FBgn0031633	40.9565	46.2319	47.5738	45.0018	179.764	8.63546	15.0943	11.3533	10.1922	10204	1.1137	0.155357	9590	1.04368	0.0616771	11639	-1.05815	-0.081546	CG2976	33682
FBgn0028399	41.3539	45.2167	43.4635	49.6255	179.66	8.99717	4.61423	6.09964	15.0875	10016	1.1044	0.143265	9052	-1.04267	-0.0602787	8702	1.11237	0.153637	TMS1	39827	TMS1
FBgn0050389	44.5899	47.565	47.4956	39.9163	179.567	7.18322	15.3213	16.079	10.7586	13442	1.03607	0.0511164	14585	-1.00495	-0.0071269	7940	-1.16369	-0.218702	CG30389	37410
FBgn0000635	48.0987	44.5881	46.6151	40.2113	179.513	7.74532	17.7682	17.8612	6.25198	10200	-1.13668	-0.184823	7755	1.05257	0.0739171	10047	-1.10784	-0.147753	Fas2	31364	Fasciclin 2
FBgn0022985	44.0968	46.9058	43.6354	44.8281	179.466	6.18863	7.49783	4.09792	1.40591	11123	1.0604	0.0846068	5813	-1.06944	-0.096853	12455	1.02952	0.0419662	qkr58E-2	37562	quaking related 58E-2
FBgn0020493	43.866	48.9112	45.1596	41.4407	179.378	9.69843	18.1941	14.7621	9.86115	11788	1.078	0.108357	7245	-1.07095	-0.0988897	11532	-1.06885	-0.0960655	Dad	42059	Daughters against dpp
FBgn0014141	45.1558	44.9803	49.5446	39.6836	179.364	11.8067	19.0298	26.0476	11.0547	13159	-1.0529	-0.0743706	7729	1.06086	0.0852315	9335	-1.14789	-0.198985	cher	42066	cheerio
FBgn0023000	81.7558	34.4035	33.8828	29.138	179.18	11.5416	5.39787	3.71267	3.84834	506	-2.38438	-1.25362	13921	-1.01035	-0.0148591	5789	-1.16144	-0.21592	mth	38058	methuselah
FBgn0025683	43.9968	49.3243	43.6614	42.0678	179.05	2.88296	14.0475	9.53142	0.663217	10363	1.09597	0.132202	4608	-1.11641	-0.158861	13411	-1.02616	-0.0372575	CG3164	33171
FBgn0053960	35.8323	52.3185	50.162	40.6976	179.01	10.3903	28.8179	25.343	14.7915	8735	1.30618	0.385356	14411	-1.01008	-0.0144731	9619	-1.15207	-0.204233		NA
FBgn0035236	45.0875	47.0083	43.943	42.8939	178.933	11.7596	5.33728	6.66969	8.61238	11767	1.05819	0.0815952	6263	-1.07387	-0.102814	13065	-1.02888	-0.0410723	CG12004	38185
FBgn0040323	49.0889	42.6647	43.6101	43.4727	178.836	6.00339	6.69629	5.62527	9.79549	6829	-1.15395	-0.206575	11816	1.02533	0.0360882	13771	-1.01743	-0.024929	GNBP1	40034	Gram-negative bacteria binding protein 1
FBgn0031048	42.4538	42.3865	49.0205	44.9148	178.776	1.68598	6.06911	6.15906	2.87842	14367	-1.00741	-0.0106496	2535	1.15773	0.211303	8614	-1.08666	-0.119903	CG12237	32967
FBgn0004654	46.7456	40.9387	42.9124	48.1424	178.739	5.45514	15.5091	7.99764	7.7576	6503	-1.18667	-0.246915	6206	1.08319	0.115282	8568	1.12223	0.166369	Pgd	31185	Phosphogluconate dehydrogenase
FBgn0003074	44.4355	44.7071	46.9608	42.6065	178.71	2.84623	7.56721	6.28297	2.84172	14802	-1.00109	-0.00157506	6818	1.05393	0.0757725	8314	-1.09793	-0.134789	Pgi	35886	Phosphoglucose isomerase
FBgn0037657	42.2967	46.3392	45.0437	44.9671	178.647	1.8131	3.32319	1.58308	2.7627	8156	1.09304	0.12835	9317	-1.02677	-0.0381067	14814	-1.00071	-0.00101771	hyx	41086	hyrax
FBgn0001981	42.9137	44.1892	45.059	46.2852	178.447	5.6196	1.83761	4.65671	8.96001	12799	1.03414	0.0484268	12790	1.01614	0.0231023	13647	1.01803	0.0257862	esg	34903	escargot
FBgn0026192	44.7511	45.8275	45.6364	42.0517	178.267	2.2127	6.85229	5.06203	6.13576	13722	1.01856	0.0265287	14774	-1.00124	-0.00178366	8954	-1.08623	-0.11933	par-6	32752	par-6
FBgn0260944	39.2553	45.0932	44.6421	49.2382	178.229	8.42035	18.1722	17.7712	8.4544	10674	1.10869	0.148853	14421	-1.00793	-0.0114024	8449	1.14683	0.197648	Rbp1	41294	RNA-binding protein 1
FBgn0037810	43.6449	45.7377	48.0153	40.7815	178.179	19.1956	23.1492	24.9163	21.3921	14407	1.015	0.0214788	13336	1.03991	0.0564616	9705	-1.15723	-0.21067	sle	41262	slender lobes
FBgn0040801	41.2901	55.1299	40.7035	40.9988	178.122	7.67229	46.2746	28.6092	22.8201	10909	1.14258	0.192298	4304	-1.26672	-0.341097	13545	1.04247	0.060004	CG13053	50274
FBgn0051390	46.1439	41.9183	42.1	47.8352	177.998	11.517	21.2076	15.7536	6.2458	9881	-1.14667	-0.197455	11780	1.03524	0.0499619	8275	1.15875	0.21257	MED7	41288	Mediator complex subunit 7
FBgn0001565	43.9889	40.6633	46.1517	47.1471	177.951	3.00614	5.11794	4.87685	1.75469	8868	-1.08471	-0.117306	2808	1.13725	0.185547	12622	1.0248	0.0353461	Hlc	33118	Helicase
FBgn0017577	39.3163	42.0202	46.5316	49.9322	177.8	3.15376	1.81638	2.36647	2.6539	9161	1.06886	0.096072	3323	1.10723	0.146959	8744	1.07336	0.10214	Mcm5	41296	Minichromosome maintenance 5
FBgn0030060	39.9066	42.4155	44.5513	50.7254	177.599	4.41445	5.8815	4.85964	3.76913	11027	1.06123	0.0857324	7848	1.05106	0.0718452	6073	1.13994	0.188962	CG2004	31809
FBgn0036099	36.8181	48.4191	44.569	47.726	177.532	0.391542	5.41097	6.2905	3.49606	3212	1.30874	0.388183	4434	-1.09121	-0.125927	9004	1.07902	0.109721	CG11811	39213
FBgn0033434	46.9053	44.4753	40.8264	45.175	177.382	3.86337	4.1284	1.52057	2.5162	10878	-1.05525	-0.0775865	4248	-1.08738	-0.120863	6562	1.10636	0.145823	CG1902	35993
FBgn0014092	45.7831	43.5883	41.3319	46.6623	177.366	8.2758	16.6691	11.9601	8.62625	11476	-1.07908	-0.109806	11603	-1.03342	-0.0474208	8585	1.13283	0.179936	CG4278	34970
FBgn0037378	44.23	46.7144	39.2797	47.0627	177.287	6.86229	24.6318	20.0322	11.7036	14773	-1.0027	-0.00389554	4583	-1.17137	-0.228191	7124	1.23858	0.308692	CG2046	40719
FBgn0026261	46.2944	46.5703	42.7012	41.7184	177.284	9.44818	16.3693	21.484	6.12044	14417	-1.0108	-0.0155045	5601	-1.11663	-0.159155	13761	1.02517	0.0358603	bonsai	37587	bonsai
FBgn0000216	45.538	46.8519	46.5743	38.0832	177.047	15.8949	41.5124	46.5836	11.7946	11087	-1.13994	-0.188953	8871	-1.06362	-0.0889792	13959	1.02837	0.0403626	Brd	39620	Bearded
FBgn0010660	42.9444	46.3884	46.5532	41.0012	176.887	14.1314	21.6402	21.2597	16.2548	13935	1.02758	0.039244	14527	1.00731	0.010509	10940	-1.10012	-0.137655	Nup214	46091	Nucleoporin 214
FBgn0010416	45.41	43.2276	43.7408	44.4041	176.783	3.41803	3.6134	4.77116	6.10656	11438	-1.05164	-0.0726341	13793	1.01038	0.0149045	13764	1.01482	0.0212307	TH1	32607	TH1
FBgn0004107	37.6836	47.5509	46.2736	45.2469	176.755	6.12344	10.5327	11.8824	5.98079	3839	1.25076	0.32281	10869	-1.03223	-0.0457652	14391	-1.0088	-0.0126349	cdc2c	42453	cdc2c
FBgn0035057	42.5793	38.854	46.534	48.7442	176.712	7.12394	18.5754	16.2036	12.7402	9819	-1.14704	-0.197919	3125	1.22762	0.295862	12100	1.05432	0.0763179	CG3880	37957
FBgn0003231	46.254	45.7269	42.1396	42.3569	176.477	4.58611	5.63246	6.00004	4.28364	14152	-1.01129	-0.0161933	4899	-1.08691	-0.120227	14342	1.0078	0.0112035	ref(2)P	35246	refractory to sigma P
FBgn0000339	42.4193	46.3469	41.0406	46.6051	176.412	9.26776	9.09944	6.09559	11.9542	10385	1.09648	0.132878	4584	-1.12045	-0.164078	8526	1.11772	0.160563	cni	34967	cornichon
FBgn0027868	45.8202	39.7869	44.2184	46.4755	176.301	5.53423	3.29969	6.51414	4.94827	5827	-1.15081	-0.202647	3988	1.10713	0.146822	10587	1.05604	0.0786605	Nup107	34481	Nucleoporin 107
FBgn0000463	38.6739	46.6599	47.1602	43.6533	176.147	4.73124	13.3144	11.8482	5.60506	6795	1.18036	0.239222	13646	1.01751	0.0250406	11194	-1.06393	-0.0893985	Dl	42313	Delta
FBgn0036305	47.667	43.7975	43.281	41.3994	176.145	1.77941	4.02552	5.35599	5.14262	8724	-1.09069	-0.125247	12881	-1.01404	-0.0201131	11407	-1.0448	-0.0632309	CG10984	39446
FBgn0035515	42.5374	47.4743	44.6644	41.4343	176.11	6.71653	1.37435	3.54118	0.617761	6783	1.12371	0.168271	5729	-1.06443	-0.0900843	8970	-1.07601	-0.105689	CG14997	38514
FBgn0032421	52.3364	39.6209	37.7694	46.3223	176.049	8.45699	8.42732	1.61833	0.203585	3226	-1.32683	-0.40798	9442	-1.03403	-0.0482775	3756	1.22623	0.29423	crok	34646	crooked
FBgn0010292	46.8913	42.6806	42.5324	43.9429	176.047	9.89684	10.9631	10.9071	0.621341	10101	-1.10244	-0.140701	14755	-1.00178	-0.00256738	11991	1.04801	0.0676551	bys	31701	by S6
FBgn0031043	43.6174	49.0289	43.7673	39.6152	176.029	8.20652	16.2588	16.3665	4.88508	10622	1.10152	0.139494	5027	-1.1218	-0.165811	10766	-1.07713	-0.107189	CG14222	32962
FBgn0038275	43.8923	42.7974	47.3065	41.9733	175.97	7.18542	29.4347	25.3455	2.28542	10296	-1.14969	-0.201249	4930	1.17059	0.227239	12028	-1.06292	-0.0880304	CG3817	41805
FBgn0036685	47.3819	42.1803	43.3654	43.0018	175.929	1.26007	5.73614	3.61572	4.70893	6952	-1.12726	-0.172817	9253	1.0312	0.044322	14307	-1.00781	-0.0112238	CG6664	39903
FBgn0015542	45.7467	44.1325	46.4419	39.5616	175.883	15.6437	20.6396	20.9141	14.9627	11806	-1.08757	-0.121103	7780	1.05797	0.0812971	9940	-1.12915	-0.175233	sima	43580	similar
FBgn0260745	42.6648	48.7082	45.1592	39.2959	175.828	12.0963	7.96278	8.41699	12.3139	7906	1.1558	0.208894	6326	-1.08219	-0.113949	7113	-1.17683	-0.234911	mfas	41455	midline fasciclin
FBgn0051472	45.0953	44.0705	39.6986	46.8915	175.756	5.88835	3.11843	3.49331	8.51483	13666	-1.01926	-0.0275154	3899	-1.1127	-0.154069	5294	1.17333	0.230606	CG31472	40925
FBgn0044323	44.7573	40.2379	45.3324	45.3763	175.704	16.2545	14.6995	20.9809	11.2565	10990	-1.117	-0.159625	7101	1.08583	0.1188	11664	1.07458	0.103773	Cka	34096	Connector of kinase to AP-1
FBgn0037439	45.4275	41.1532	41.9935	47.08	175.654	2.38667	2.8619	4.87361	3.64891	7873	-1.10529	-0.14442	12235	1.01771	0.0253321	6272	1.12517	0.170143	CG10286	40786
FBgn0034537	46.6533	41.2522	44.5084	43.2148	175.629	2.53158	10.3112	6.1489	3.21083	6769	-1.14768	-0.198718	5035	1.09069	0.125245	13041	-1.02633	-0.0374957	DMAP1	37339	DMAP1
FBgn0037655	42.272	42.9259	45.7561	44.595	175.549	4.39751	3.69683	3.98361	4.18758	13548	1.01911	0.0273149	5667	1.06632	0.0926344	12495	-1.0267	-0.0380132	CG11984	41082
FBgn0037138	41.4344	45.7868	46.1196	42.1289	175.47	2.43244	9.58073	9.88332	7.58239	10329	1.09343	0.128855	14390	1.00678	0.00975527	9660	-1.08857	-0.122438	P5CDh1	40434	delta-1-Pyrroline-5-carboxylate dehydrogenase 1
FBgn0051710	44.7334	47.4031	44.2234	39.0571	175.417	7.6909	29.0992	30.0805	6.05933	14101	-1.02189	-0.0312457	6689	-1.1063	-0.145738	14458	-1.01032	-0.0148122	CG31710	318907
FBgn0035829	42.7872	45.7835	43.2125	43.4607	175.244	9.43709	30.9635	25.5914	9.111	13326	-1.04774	-0.0672861	14104	-1.0165	-0.0236107	11476	1.08208	0.113812	HP4	38887	Heterochromatin protein 4
FBgn0032388	41.4976	42.3159	45.3238	46.071	175.208	9.05106	5.90904	9.9405	9.57663	13431	1.02986	0.0424534	7027	1.06236	0.0872728	13739	1.02027	0.0289494	CG6686	34608
FBgn0261456	51.2369	40.2944	42.027	41.6484	175.207	6.95581	6.96136	6.99401	3.55244	3387	-1.27999	-0.356136	8285	1.04442	0.0626972	14733	-1.00201	-0.00290255	hpo	37247	hippo
FBgn0026324	49.4026	45.244	41.2329	38.9438	174.823	9.10476	36.0412	30.3734	4.78461	9054	-1.25969	-0.333074	7744	-1.06424	-0.0898286	12222	1.06268	0.0877121	Taf10b	33468	TBP-associated factor 10b
FBgn0261276	41.6818	42.025	48.0718	42.9962	174.775	4.53654	2.80488	8.00801	4.32677	14132	1.01166	0.0167253	2986	1.13769	0.186111	7606	-1.11162	-0.15266	opa1-like	36578	optic atrophy 1-like
FBgn0024989	41.8913	46.364	48.5526	37.8212	174.629	7.94391	4.05605	3.41138	0.725936	7535	1.11946	0.162799	7898	1.04728	0.0666422	2304	-1.28389	-0.360517	CG3777	30979
FBgn0015919	46.7134	44.418	43.6908	39.788	174.61	3.77594	1.11028	1.94162	2.7947	10943	-1.05261	-0.0739648	12344	-1.01592	-0.0227838	6676	-1.09766	-0.134426	caup	39440	caupolican
FBgn0036462	43.6434	42.0525	41.9081	46.9713	174.575	4.79498	4.37405	10.2603	1.75974	12714	-1.03701	-0.052433	13977	-1.01005	-0.0144246	7275	1.12907	0.175132	mRpL39	39627	mitochondrial ribosomal protein L39
FBgn0038577	43.743	43.0286	43.4355	44.276	174.483	8.52461	25.5248	21.0613	7.57389	11508	-1.08954	-0.123725	11233	1.04216	0.059571	11956	1.06171	0.0863854	CG12321	42174
FBgn0040282	38.4916	45.5069	45.0197	45.4501	174.468	6.3373	4.48054	7.82688	3.64194	4242	1.1925	0.253984	12833	-1.01605	-0.022966	14098	1.01127	0.0161733		NA
FBgn0039303	48.971	43.1225	39.8927	42.4774	174.464	2.23761	3.84647	1.5356	1.6936	5112	-1.13737	-0.185707	4579	-1.07813	-0.108536	9361	1.06338	0.0886579	CG11857	43042
FBgn0035195	48.6521	41.4985	40.5313	43.7327	174.415	0.765829	1.42052	0.985044	1.54229	3687	-1.17323	-0.230487	9685	-1.02334	-0.0332873	8058	1.07792	0.108244	Sac1	38137	Sac1
FBgn0025836	43.0362	46.5659	44.3783	40.3417	174.322	7.93601	20.0864	17.3959	11.9144	14062	1.02152	0.0307159	13241	-1.03412	-0.0484044	11834	-1.06614	-0.0923953	RhoGAP1A	5740235	RhoGAP1A
FBgn0039219	43.7334	41.2236	43.4758	45.7627	174.195	5.57642	12.7394	11.889	3.88435	11080	-1.08192	-0.113592	7066	1.06331	0.088564	10995	1.06579	0.0919239	CG13630	42943
FBgn0000618	41.285	47.9502	42.3845	42.4993	174.119	6.13287	43.2814	28.4293	6.39576	13588	-1.0413	-0.0583907	14074	-1.0187	-0.0267354	11593	1.08517	0.117927	e(y)2	45848	enhancer of yellow 2
FBgn0052447	48.4285	44.0846	37.4082	44.1789	174.1	2.08267	4.41671	2.28946	7.78416	8390	-1.10294	-0.141359	2287	-1.17575	-0.233577	5220	1.1676	0.223542	CG32447	40412
FBgn0051694	43.6705	42.3832	43.4227	44.6072	174.084	3.27674	9.56157	7.50797	9.02188	12594	-1.04486	-0.0633164	10769	1.03211	0.0455978	13312	1.02668	0.0379904	CG31694	33489
FBgn0025825	42.9213	41.6854	43.5903	45.7595	173.956	3.47745	5.69039	4.96396	4.09803	12777	-1.03245	-0.0460724	7893	1.0478	0.0673594	11107	1.04953	0.0697386	Hdac3	44446	Histone deacetylase 3
FBgn0025743	43.4422	42.3253	44.7257	43.435	173.928	3.87555	4.02632	2.9938	3.80447	12939	-1.02796	-0.0397888	6164	1.05811	0.0814829	12253	-1.02974	-0.0422818	mbt	32631	mushroom bodies tiny
FBgn0050349	46.4098	42.2006	43.9287	41.3664	173.905	6.40761	5.79972	8.89309	1.36009	8729	-1.09958	-0.136959	9432	1.03386	0.048038	11489	-1.04879	-0.0687225	CG30349	35885
FBgn0033452	42.1381	41.0043	43.851	46.8298	173.823	6.70143	5.70363	8.30791	4.85759	13317	-1.02724	-0.0387803	6369	1.06717	0.0937957	10051	1.07176	0.0999787	CG1599	36015
FBgn0036136	49.3575	42.0638	37.3873	44.7721	173.581	8.60571	7.53695	8.69909	7.70546	6531	-1.16916	-0.225477	4131	-1.12876	-0.17474	5413	1.19797	0.260596	Ufd1-like	39254	Ubiquitin fusion-degradation 1-like
FBgn0036290	44.458	42.7322	40.379	45.8879	173.457	7.07261	10.0975	10.1821	1.80637	12274	-1.05033	-0.07084	6982	-1.06017	-0.0842967	7051	1.15986	0.213956	CG10638	39424
FBgn0033309	42.4819	42.3866	45.1097	43.3369	173.315	3.81555	9.72613	7.70409	3.38452	14151	-1.01267	-0.0181649	6260	1.06882	0.0960143	12335	-1.03555	-0.0503911	CG8735	35842
FBgn0037282	45.5046	45.0054	40.5194	42.2326	173.262	5.66433	4.8205	3.33183	5.69269	14202	-1.0104	-0.0149333	3897	-1.10961	-0.150055	12017	1.03707	0.0525078	CG14657	40602
FBgn0037637	39.4355	44.7229	41.9372	46.9606	173.056	7.38835	13.0433	9.88665	9.08888	9843	1.11923	0.162513	7405	-1.05588	-0.0784478	8973	1.11318	0.154682	CG9836	41059
FBgn0038805	42.926	43.2298	42.326	44.5464	173.028	6.11669	14.2513	13.1434	1.69869	13983	-1.01889	-0.0269933	13755	-1.01626	-0.0232628	10268	1.0814	0.112905	TFAM	42433	mitochondrial transcription factor A
FBgn0040773	43.5204	46.6282	43.6001	39.018	172.767	7.75073	40.0248	37.8272	1.66659	10924	-1.14023	-0.189327	13108	-1.05111	-0.071916	11777	1.08199	0.113691	CoVIIc	50246	Cytochrome c oxidase subunit VIIc
FBgn0024957	42.3036	41.0832	44.527	44.7597	172.673	4.88104	0.486841	4.3682	4.4237	13201	-1.02412	-0.0343871	4806	1.08165	0.113232	14570	1.00368	0.00530482	Irp-1B	41269	Iron regulatory protein 1B
FBgn0001125	45.381	41.5577	41.5141	44.1185	172.571	7.16077	4.66294	4.26139	2.82769	8921	-1.08614	-0.119204	14854	-1.00026	-0.000374415	10030	1.06452	0.0902024	Got2	33373	Glutamate oxaloacetate transaminase 2
FBgn0034443	36.5043	44.4453	41.0614	50.504	172.515	11.739	30.2928	20.3615	21.1725	11167	1.11839	0.161419	13649	-1.02825	-0.0401858	7544	1.24629	0.317636	cer	37229	crammer
FBgn0083124	36.0762	44.7973	45.309	46.2636	172.446	3.55976	30.8195	33.9381	22.9958	10985	1.13519	0.182931	14843	1.00076	0.00109875	11795	1.07958	0.110466	Uhg4	NA	Uhg4
FBgn0028474	41.4145	40.0727	46.6397	44.2465	172.373	11.9839	10.8577	15.4798	12.1491	13804	-1.02686	-0.0382453	4675	1.14941	0.200899	13279	-1.03586	-0.0508255	CG4119	31481
FBgn0030082	42.8851	41.5148	41.4294	46.5343	172.364	6.90757	16.4433	10.3687	9.98478	11567	-1.07626	-0.106028	12255	1.02843	0.0404413	8911	1.12453	0.169328	HP1b	31834	HP1b
FBgn0011606	43.4913	42.5622	45.2887	41.0124	172.354	4.89306	7.10691	9.85653	4.97742	13445	-1.0268	-0.0381617	6954	1.05848	0.0819877	9239	-1.09246	-0.127585	Klp3A	31240	Kinesin-like protein at 3A
FBgn0041171	45.9863	41.2862	43.5538	41.4901	172.316	12.4762	13.9437	14.9671	14.8891	10561	-1.1262	-0.171466	7758	1.05423	0.076191	12269	-1.05307	-0.0746066	ago	38516	archipelago
FBgn0000447	47.1722	39.7306	41.1841	44.0742	172.161	3.09261	5.46695	1.84198	3.75275	3785	-1.19164	-0.252943	7960	1.0426	0.0601908	9601	1.0669	0.0934246	Dhod	41022	Dihydroorotate dehydrogenase
FBgn0028577	41.9725	44.1584	45.9775	40.0454	172.154	10.1604	12.0134	10.0482	7.88716	12610	1.05204	0.0731829	8743	1.05081	0.0714954	8007	-1.14556	-0.196051	pUf68	38173	poly U binding factor 68kD
FBgn0033028	45.1683	43.5549	41.3211	42.0466	172.091	1.07288	4.51487	5.17285	0.5023	11994	-1.03912	-0.0553671	6297	-1.05576	-0.0782781	13001	1.02177	0.0310656	CG11665	35499
FBgn0038881	45.4239	44.0818	43.5697	38.9097	171.985	12.5988	15.4274	13.7399	9.41037	13140	-1.04679	-0.0659724	14751	-1.00232	-0.00334012	10127	-1.10324	-0.141752	CG16791	42531
FBgn0040899	42.9404	43.7045	36.8401	48.4688	171.954	23.7712	40.7995	19.4453	21.1102	10784	-1.15466	-0.207467	14860	-1.00027	-0.000388511	7327	1.32531	0.406327	CG17776	50373
FBgn0039381	52.6874	38.4816	40.0629	40.6861	171.918	4.53662	6.10829	7.21702	0.472804	1830	-1.38023	-0.464908	8735	1.03833	0.0542658	12838	1.02662	0.0378987	Sppl	43128	Signal peptide peptidase-like
FBgn0026326	43.5337	42.9922	44.4681	40.9207	171.915	1.90872	3.84672	2.65952	2.34962	13673	-1.01564	-0.0223835	8083	1.03653	0.051764	7947	-1.08712	-0.120507	Mad1	35954
FBgn0031717	48.8943	37.3465	40.4701	45.0283	171.739	6.32053	4.25111	1.13615	1.02832	3199	-1.30558	-0.384686	4430	1.08841	0.122218	6539	1.11316	0.154663	Oscillin	33783	Oscillin
FBgn0040475	45.882	39.7235	42.8281	43.2463	171.68	0.81957	4.18343	2.04048	0.501891	4235	-1.15893	-0.212794	4436	1.08134	0.112818	13887	1.01072	0.015383	SH3PX1	39136	SH3PX1
FBgn0033210	43.3857	40.9984	42.57	44.7181	171.672	6.17225	14.7334	17.5496	4.64113	11392	-1.08212	-0.113866	12287	1.02891	0.041123	10533	1.08433	0.1168	U2A	35713	U2A
FBgn0025381	41.3006	42.2978	43.5075	44.5391	171.645	2.09143	3.91194	0.955837	0.804477	13186	1.02163	0.030872	8458	1.03166	0.044972	12486	1.02334	0.0332897	rush	31105	rush hour
FBgn0034066	46.1974	40.3475	40.7488	44.3078	171.601	8.72456	13.3323	22.3312	6.85736	9584	-1.15905	-0.212949	11687	-1.03631	-0.0514571	8345	1.15699	0.210375	CG8397	36767
FBgn0036813	43.9517	40.1809	41.3689	46.0459	171.547	6.61097	11.3525	10.913	4.77737	10134	-1.10328	-0.141801	11109	1.0324	0.0460023	8276	1.12421	0.168915	Aut1	40044	Aut1
FBgn0003071	43.5494	40.6842	44.4043	42.8092	171.447	4.65889	6.54815	13.6861	6.23707	11352	-1.07321	-0.101935	6744	1.06851	0.0955939	14162	-1.01311	-0.018788	Pfk	36060	Phosphofructokinase
FBgn0002431	41.2803	43.899	45.6417	40.6066	171.428	11.8075	19.9696	20.8849	17.4776	14755	1.00343	0.00493757	13135	1.04216	0.0595761	11073	-1.09483	-0.130704	hyd	41181	hyperplastic discs
FBgn0037670	42.5692	39.4644	44.5441	44.8162	171.394	4.95492	18.7705	14.6387	8.69519	9991	-1.13605	-0.184032	4145	1.16936	0.225715	14135	1.01657	0.0237089	CG8436	41103
FBgn0001337	38.9504	46.4187	44.2529	41.5111	171.133	4.35149	10.8879	9.35965	5.14162	6177	1.17595	0.233822	8606	-1.04541	-0.0640714	11426	-1.05525	-0.0775792	Exp6	47141	Exportin 6
FBgn0037020	38.2835	44.6408	43.7222	44.437	171.083	4.03104	3.9901	6.03676	6.28119	4903	1.16902	0.225303	11776	-1.02255	-0.0321776	14137	1.01044	0.0149767	Pex14	40294	Peroxin 14
FBgn0031893	45.5324	40.3328	41.0503	44.1571	171.073	4.58106	1.62142	1.42918	2.56886	6048	-1.12525	-0.17025	11934	1.01778	0.0254304	8606	1.0758	0.105414	CG4495	33999
FBgn0261277	39.9023	42.6219	42.2237	46.2827	171.031	11.8403	21.5969	16.2456	9.29383	13916	1.02497	0.0355791	13696	1.02217	0.0316326	9812	1.11581	0.15809	rtv	32056	retroactive
FBgn0003321	43.0245	42.6039	42.2928	43.0718	170.993	3.25585	1.3402	1.83821	3.65449	14188	-1.00884	-0.0126918	13950	-1.00763	-0.0109718	13345	1.01762	0.0251947	sbr	43944	small bristles
FBgn0003139	41.7756	43.4073	41.6654	44.134	170.982	2.55838	1.48357	0.0552905	5.53074	11748	1.04101	0.0579855	7915	-1.04162	-0.0588277	10263	1.05333	0.0749616	PpV	31582	Protein phosphatase V
FBgn0086707	43.6058	41.5947	44.6745	40.9522	170.827	16.4202	9.95564	10.7671	13.7176	14477	-1.00978	-0.0140379	7133	1.07555	0.105076	9907	-1.11037	-0.151039	ncm	35099	nucampholin
FBgn0031094	44.7401	43.6882	41.0494	41.2876	170.765	4.3138	11.7063	10.1664	2.68081	12998	-1.0372	-0.0526942	7191	-1.05698	-0.0799524	14225	1.01151	0.0165113	CG9578	33018
FBgn0033191	44.5531	40.0637	41.028	45.0158	170.661	3.93154	14.152	12.7517	4.37172	8394	-1.14115	-0.190488	11240	1.03356	0.0476266	9043	1.11321	0.15473	CG1598	35690
FBgn0019960	42.9957	41.0314	43.0817	43.4137	170.523	4.6553	3.48374	3.70684	4.46073	11541	-1.04835	-0.0681204	7852	1.04873	0.068638	14150	1.00943	0.0135377	CG6455	42587
FBgn0032292	41.3513	41.6954	43.3266	44.0519	170.425	9.66173	22.8592	15.7038	5.12584	13104	-1.04808	-0.0677547	7104	1.07744	0.107608	12700	1.04283	0.0605099	CG6750	34479
FBgn0033477	53.6875	40.318	37.5899	38.8138	170.409	12.1928	16.7696	11.3665	5.37153	2686	-1.36247	-0.44622	7595	-1.05598	-0.0785779	12011	1.05457	0.0766549		NA
FBgn0030067	46.4434	37.7611	40.4497	45.7025	170.357	5.25115	5.70528	6.58488	5.17829	3638	-1.22866	-0.297091	6435	1.06341	0.0886956	7186	1.13249	0.179495	Rbm13	31818	RNA-binding motif protein 13
FBgn0032229	43.0986	46.6629	38.9154	41.5831	170.26	11.5933	14.8314	15.5829	12.1706	11820	1.07516	0.104547	3443	-1.20621	-0.270487	11071	1.07812	0.108512	CG5045	34402
FBgn0034644	43.9295	41.23	46.4119	38.5422	170.114	4.18807	8.90609	10.108	3.72167	11031	-1.07621	-0.105955	4033	1.12642	0.171745	5487	-1.19045	-0.251502	CG10082	37465
FBgn0037960	48.0727	43.8846	38.4812	39.6686	170.107	7.47557	4.19744	5.8962	2.67238	8845	-1.09137	-0.126142	2892	-1.14365	-0.193645	12170	1.03526	0.0499972	mthl5	41438	methuselah-like 5
FBgn0086856	42.0315	44.0409	40.8173	43.1526	170.042	8.56942	16.5527	18.6704	5.39857	13808	1.02582	0.0367838	6488	-1.08991	-0.124213	10340	1.09295	0.128222	CG11555	33193
FBgn0037549	43.8365	39.7343	41.302	45.1475	170.02	2.73959	2.3338	1.40923	3.64784	7712	-1.10212	-0.140286	7905	1.04034	0.0570554	6773	1.0921	0.127107	CG7878	40959
FBgn0030400	45.2021	40.6596	45.3989	38.7583	170.019	4.84715	4.48237	5.66939	10.2853	8609	-1.11576	-0.158021	4181	1.12142	0.165333	5460	-1.19037	-0.251412	CG11138	32205
FBgn0029863	60.4456	37.8418	31.8721	39.8505	170.01	8.39555	6.68065	5.17599	1.11858	1225	-1.59261	-0.671394	2450	-1.18412	-0.243811	3070	1.25224	0.324516	CG3823	31573
FBgn0004624	38.7132	45.5776	45.0376	40.3853	169.714	2.64024	15.6433	13.4172	5.45881	9702	1.13589	0.183829	14859	-1.00026	-0.000369539	10250	-1.08885	-0.122803		NA
FBgn0051217	49.3424	36.3959	41.1121	42.6614	169.512	3.59407	3.40704	3.29659	6.11637	1803	-1.35844	-0.441951	3017	1.13017	0.176546	12402	1.02923	0.0415694	modSP	42032	modular serine protease
FBgn0014269	42.6521	40.3582	42.8232	43.545	169.379	3.23006	6.22801	5.25144	2.27995	11030	-1.06043	-0.0846427	6054	1.06368	0.0890699	13466	1.01889	0.0269985	prod	37187	proliferation disrupter
FBgn0025626	41.9238	42.3456	43.3069	41.6552	169.231	1.95381	3.54954	1.79534	3.30732	14128	1.00953	0.0136888	10191	1.0241	0.0343512	11367	-1.04031	-0.0570069	CG4281	31171
FBgn0030786	43.5113	41.5112	39.6108	44.5016	169.135	7.53882	12.612	10.3326	2.91002	11803	-1.06316	-0.0883574	10124	-1.03836	-0.0543044	8103	1.13117	0.177817	mRpL22	32662	mitochondrial ribosomal protein L22
FBgn0041180	42.1344	43.2361	43.6843	40.08	169.135	6.59316	9.55505	11.1887	3.58999	13931	1.01888	0.02699	14515	1.00524	0.00753421	10487	-1.073	-0.101654	TepIV	35248	Thiolester containing protein IV
FBgn0023423	43.547	40.6525	43.06	41.8555	169.115	7.10533	11.4489	12.7362	12.5697	11183	-1.08906	-0.123077	7534	1.05724	0.0803038	13727	-1.025	-0.035626	slmb	42504	supernumerary limbs
FBgn0000289	42.2598	45.1268	42.7052	39.0195	169.111	4.82039	10.6272	7.12265	5.92178	11930	1.05566	0.0781427	8383	-1.04736	-0.0667548	9425	-1.09233	-0.127403	cg	36571	combgap
FBgn0016131	44.9418	41.4977	40.6539	42.0097	169.103	1.82538	2.49224	0.21792	3.06694	8608	-1.08441	-0.116914	11271	-1.01954	-0.0279214	11781	1.03309	0.0469657	Cdk4	36854	Cyclin-dependent kinase 4
FBgn0011653	44.429	41.3398	43.6268	38.7725	168.168	4.79174	7.03923	7.9287	5.70016	10683	-1.08025	-0.111363	7075	1.05467	0.0767909	7723	-1.12322	-0.167642	mas	38499	masquerade
FBgn0031643	42.6394	42.402	40.2769	42.6881	168.006	5.45838	7.74472	4.59864	8.42552	14326	-1.0098	-0.0140733	8362	-1.04579	-0.0645917	11431	1.05216	0.0733591	CG3008	33693
FBgn0028386	42.1361	44.1447	43.3724	37.9398	167.593	12.7177	23.6204	19.8417	12.7341	13348	-1.04885	-0.0688073	13876	1.02183	0.0311566	11420	-1.08703	-0.120398		NA
FBgn0031229	45.7105	36.9232	39.4243	45.5109	167.569	2.53219	9.84404	7.60524	3.17526	3549	-1.25794	-0.331069	5922	1.07873	0.109335	6116	1.1606	0.214871	CG3436	33180
FBgn0037102	41.1257	38.9403	43.0139	44.4669	167.547	7.39993	19.898	17.9963	5.12589	10732	-1.11346	-0.155054	5327	1.13117	0.177815	11718	1.06524	0.0911846	CG7172	40395
FBgn0039581	43.0815	41.2465	42.6658	40.5494	167.543	7.56593	6.72384	7.35106	8.90628	12927	-1.0393	-0.0556126	10450	1.03418	0.0484927	11293	-1.05759	-0.0807781	Moca-cyp	43374	Moca-cyp
FBgn0024556	39.7437	41.9655	41.8914	43.8911	167.492	3.43898	6.29107	5.95874	1.06605	11565	1.05036	0.0708863	14786	-1.00106	-0.00153199	10397	1.05736	0.0804608	EfTuM	44438	Elongation factor Tu mitochondrial
FBgn0039929	39.6236	40.4888	41.9169	45.4526	167.482	3.94676	4.10038	6.24873	8.55742	13542	1.02242	0.0319947	10293	1.03043	0.0432432	9357	1.08372	0.115986	CG11076	43830
FBgn0029092	44.1583	41.5234	40.8291	40.9317	167.443	2.76679	7.47467	5.10604	1.56982	10623	-1.07094	-0.0988742	13730	-1.0117	-0.0167862	14479	1.00554	0.00797632	ced-6	35971	ced-6
FBgn0032208	40.2517	42.7714	45.6778	38.7383	167.439	10.6657	17.4543	19.8359	11.8987	14094	1.02116	0.0302072	7714	1.0594	0.0832428	9714	-1.12835	-0.174213	CG5604	34378
FBgn0039450	42.589	44.8867	39.5375	40.2974	167.311	1.93183	4.86245	1.81025	1.97861	11083	1.05101	0.0717699	2754	-1.13178	-0.178592	13161	1.01928	0.0275468	CG5484	43217
FBgn0015789	45.1896	41.4841	39.078	41.5475	167.299	2.68932	3.88934	5.11702	1.07569	8659	-1.08964	-0.123846	5701	-1.06522	-0.0911472	9408	1.06928	0.0966333	Rab10	33025	Rab-protein 10
FBgn0032943	45.6253	41.7465	39.9185	39.9819	167.272	6.05943	4.11079	7.11424	1.5004	8885	-1.08995	-0.124259	6866	-1.05374	-0.0755174	14117	1.01075	0.0154332	Tsp39D	35405	Tetraspanin 39D
FBgn0033844	43.0853	43.8845	41.3345	38.9224	167.227	0.681162	3.77757	2.5092	0.255364	13502	1.01691	0.0241893	5591	-1.06072	-0.0850456	9438	-1.06173	-0.0864196	bbc	36496	bb in a boxcar
FBgn0032732	38.9364	49.2419	38.8906	39.7683	166.837	16.5116	41.4083	28.452	7.81926	11341	1.11693	0.159537	5049	-1.20465	-0.268616	10054	1.1382	0.18675	CG15168	35159
FBgn0032746	37.3302	45.9222	38.885	44.648	166.785	10.6393	25.0101	21.3275	9.41412	9913	1.16632	0.221967	4655	-1.18035	-0.239214	7675	1.21022	0.27527	CG10470	35174
FBgn0032600	40.2712	46.3785	40.6439	39.475	166.769	1.11656	6.34265	1.36705	4.1181	5375	1.14503	0.195381	2799	-1.13594	-0.183887	12264	-1.02956	-0.0420221	CG17912	35004
FBgn0035593	41.775	42.2771	38.7614	43.8955	166.709	6.07916	16.3177	12.8796	4.24001	13934	-1.02089	-0.0298266	6824	-1.07481	-0.104076	7736	1.1553	0.208262	CG4603	38603
FBgn0034985	46.5198	40.6089	44.2437	35.3347	166.707	11.2391	13.6027	16.8415	6.28767	9391	-1.17102	-0.227763	7058	1.0768	0.10675	7312	-1.20299	-0.266626	CG3328	37871
FBgn0037231	46.3499	37.7716	38.8943	43.5652	166.581	8.23675	7.2068	6.9099	4.90342	3973	-1.22384	-0.291418	10694	1.03134	0.0445238	7927	1.12035	0.163944	vps24	40542	Charged multivesicular body protein 3
FBgn0034614	39.1638	41.2049	39.4271	46.666	166.462	5.59759	14.9344	15.3541	5.83773	13795	1.02475	0.0352666	9754	-1.04436	-0.0626172	6923	1.20976	0.274726	CG9752	37431
FBgn0038020	39.4786	42.7983	41.9519	42.2108	166.44	9.90669	18.8349	19.6988	3.87307	12369	1.06349	0.0888006	13761	-1.0203	-0.0289982	12808	1.04151	0.0586765	GstD9	41502	Glutathione S transferase D9
FBgn0030293	42.6027	38.7336	43.9949	40.9433	166.274	9.92106	13.1327	16.5671	13.3936	10409	-1.12892	-0.174937	5510	1.12623	0.171497	12262	-1.05228	-0.0735143	CG1737	32077
FBgn0053526	41.5908	42.0098	41.6072	41.0574	166.265	3.6667	6.43707	6.5995	4.06092	14184	1.01148	0.0164659	13990	-1.00949	-0.0136307	13973	-1.01255	-0.0179972	PNUTS	33270	PNUTS
FBgn0002044	43.3839	42.0518	43.5658	37.2613	166.263	5.99461	8.39812	5.84754	8.15861	12944	-1.03794	-0.0537198	8861	1.04271	0.0603445	5898	-1.17741	-0.235623	swm	35235	second mitotic wave missing
FBgn0036967	39.8107	44.2119	41.8598	40.3719	166.254	5.50272	16.905	14.227	2.69443	11836	1.06774	0.0945667	9655	-1.04337	-0.0612461	14650	-1.00409	-0.00588427	CG6597	40231
FBgn0036484	44.4704	38.3506	39.4235	43.9741	166.219	4.13393	8.80427	7.77452	0.563882	5330	-1.18515	-0.245066	10138	1.03373	0.0478567	7357	1.13743	0.185776	Pex3	39652	Peroxin 3
FBgn0003997	41.5718	44.004	39.8511	40.7507	166.178	3.51784	10.2464	8.79079	2.38126	12605	1.04406	0.0622083	4920	-1.10248	-0.140748	12456	1.03594	0.0509415	W	40009	Wrinkled
FBgn0028855	44.4419	43.928	32.9801	44.8124	166.162	5.46822	22.3487	15.3557	1.32505	12581	-1.05981	-0.0838004	2392	-1.31942	-0.399905	3145	1.40209	0.487575	CG15282	34853
FBgn0038536	32.6427	43.3929	41.7424	48.2889	166.067	6.79814	18.0771	10.766	9.24676	4226	1.2869	0.363897	14325	-1.00925	-0.0132904	7828	1.1595	0.213502	CG7655	42128
FBgn0039120	38.2913	44.0293	42.6131	41.1282	166.062	8.62043	15.5711	13.8922	10.4727	10499	1.11786	0.160744	13419	-1.0258	-0.0367542	14132	-1.01696	-0.0242585	Nup98-96	42816	Nucleoporin 98-96
FBgn0033540	23.7014	40.1223	47.7393	54.4573	166.02	0.402038	4.52259	4.23901	2.32397	1010	1.68754	0.754925	1975	1.19197	0.253349	5648	1.14348	0.193431	Elp2	36123	Elongator complex protein 2
FBgn0022361	43.799	41.4835	42.4921	38.2402	166.015	7.8234	20.8684	20.2203	9.41389	9894	-1.18222	-0.241498	13166	1.0415	0.058663	14164	-1.01931	-0.0275875	Pur-alpha	43797	Purine-rich binding protein-alpha
FBgn0038546	40.2629	41.282	41.608	42.7732	165.926	2.53989	13.2437	11.2112	6.29999	14690	-1.00356	-0.00513048	13594	1.01783	0.0254935	12396	1.04031	0.0570176	CG7379	42140
FBgn0051184	38.445	41.7528	44.5406	41.0653	165.804	13.2495	29.773	30.9264	8.63796	14192	-1.02052	-0.0293087	7222	1.09101	0.125662	14260	1.01696	0.02426	LSm3	42842
FBgn0030738	39.594	43.5534	43.0907	39.4572	165.695	3.7633	2.2108	5.69052	4.70615	8339	1.10276	0.141115	12586	-1.01677	-0.0239882	8613	-1.0872	-0.120618	CG9915	32593
FBgn0261239	45.5927	42.217	38.9153	38.8971	165.622	6.91807	16.8557	14.6151	8.57137	10254	-1.13434	-0.181856	7113	-1.07705	-0.107082	13139	1.03906	0.0552727	Hr39	35398	Hormone receptor-like in 39
FBgn0027086	44.1655	40.3177	41.3696	39.6175	165.47	6.63834	11.3947	12.298	7.7745	10191	-1.11585	-0.158149	13315	1.02446	0.0348706	13603	-1.02586	-0.0368336	Aats-ile	45785	Isoleucyl-tRNA synthetase
FBgn0037530	43.044	39.1804	40.1342	43.0481	165.407	3.10693	7.15591	10.293	0.875543	8778	-1.10881	-0.149018	13827	1.01302	0.0186562	9245	1.09397	0.129568	CG2943	40933
FBgn0036335	38.6881	42.5948	42.3809	41.5777	165.242	8.95318	25.4439	19.7652	8.69151	13829	1.02871	0.040835	13374	1.031	0.0440497	14436	1.01048	0.0150432	mRpL20	39477	mitochondrial ribosomal protein L20
FBgn0035334	39.9194	38.6821	43.0668	43.4738	165.142	7.1771	32.3326	28.5595	6.60078	9547	-1.22067	-0.287668	4691	1.21326	0.27889	11177	1.09505	0.130998	CG8993	38301
FBgn0027507	44.0771	40.7793	40.9003	39.3789	165.136	2.66092	14.1401	10.5009	5.25466	9721	-1.13167	-0.178459	12353	1.0268	0.0381568	13909	-1.01953	-0.0279018	CG1344	35500
FBgn0033717	41.7581	40.4767	40.3264	42.5203	165.081	6.62855	6.45457	5.03544	7.43591	13039	-1.03288	-0.0466749	14863	-1.00012	-0.000168749	11778	1.04617	0.0651191	CG8839	36340
FBgn0027951	41.2009	43.1847	42.1474	38.5295	165.062	4.31048	10.8136	9.95977	8.32023	13401	1.03177	0.0451231	13366	-1.02153	-0.0307257	10000	-1.08703	-0.120389	MTA1-like	40693	MTA1-like
FBgn0021761	39.2162	41.9153	43.1798	40.7129	165.024	6.75188	13.4715	13.8622	9.6125	13229	1.04153	0.0587071	12112	1.03094	0.0439562	12768	-1.03979	-0.0562869	Nup154	34527	Nucleoporin 154
FBgn0037875	44.7006	38.4966	39.7788	41.8631	164.839	1.25311	3.61969	5.33746	3.18706	4461	-1.164	-0.219092	9458	1.02921	0.0415409	10228	1.05624	0.0789338	CG6672	41342
FBgn0021814	44.1199	42.4925	36.6283	41.4891	164.73	8.95237	17.0985	14.2579	6.91752	12158	-1.06599	-0.0921951	4626	-1.14913	-0.200537	8119	1.15542	0.208421	Vps28	47408	Vacuolar protein sorting 28
FBgn0039851	35.5486	43.0662	41.5518	44.4552	164.622	5.55826	6.35021	6.18502	0.581657	3719	1.21898	0.285678	8962	-1.03634	-0.0514974	9722	1.07421	0.103275	mey	43715	morpheyus
FBgn0003134	43.0906	41.3372	41.2356	38.8214	164.485	1.80219	1.77638	2.09565	5.25349	11662	-1.04288	-0.0605799	14561	-1.00309	-0.00445683	9471	-1.06552	-0.0915528	Pp1alpha-96A	42922	Protein phosphatase 1alpha at 96A
FBgn0033428	43.3758	37.8285	39.438	43.8336	164.476	3.78307	12.2453	9.06889	5.22029	6439	-1.17838	-0.236805	7217	1.05819	0.0816028	8354	1.12155	0.165492	Updo	35986	Updo
FBgn0035271	41.1672	47.0627	37.1451	39.0423	164.417	15.467	40.9389	25.2995	14.8014	14268	-1.01915	-0.0273729	5835	-1.16224	-0.216913	10669	1.11811	0.161063	CG2021	38229
FBgn0003257	43.9427	36.7418	41.3295	42.3469	164.361	8.02977	3.31976	3.67434	4.20758	4192	-1.1879	-0.248418	3389	1.12519	0.170173	12877	1.02529	0.0360347	r-l	42493	rudimentary-like
FBgn0004924	45.6526	38.9639	41.9013	37.8188	164.337	9.9159	9.87077	11.8431	10.1397	7589	-1.17787	-0.236175	7057	1.07021	0.0978913	9892	-1.0999	-0.137376	Top1	32458	Topoisomerase 1
FBgn0036827	44.4665	36.9087	43.6805	39.0879	164.144	4.52008	15.9002	17.5497	2.21808	5171	-1.25434	-0.326927	3634	1.19128	0.252509	10850	-1.08015	-0.111236	CG6843	40062
FBgn0020236	41.9887	39.7558	42.1815	40.2096	164.136	9.06869	8.41505	10.7803	7.02682	12246	-1.0564	-0.0791583	7435	1.05458	0.0766684	12652	-1.03571	-0.0506223	ATPCL	36760	ATP citrate lyase
FBgn0036522	41.3572	39.8018	41.7438	41.0884	163.991	8.94032	12.8388	15.5218	9.32763	12385	-1.06288	-0.087978	11693	1.03534	0.0501107	13934	1.02151	0.0307071	CG7372	39697
FBgn0260798	37.8739	40.0066	41.6876	44.2722	163.84	3.61999	7.4546	8.0765	3.16344	11908	1.05048	0.0710446	8677	1.04061	0.0574271	9954	1.07367	0.10255	Gprk1	3355013	G protein-coupled receptor kinase 1
FBgn0035713	40.973	41.5655	41.5387	39.6269	163.704	5.06803	5.53006	4.98045	4.39106	14049	1.01318	0.0188852	14845	1.00034	0.000483745	11547	-1.04657	-0.0656678	CG10107	38748
FBgn0027524	41.8049	38.5544	41.1738	42.1563	163.689	10.5258	19.8308	16.9113	2.94999	10113	-1.13945	-0.188342	6333	1.10114	0.138996	12064	1.05578	0.0783091	CG3909	41226
FBgn0015391	37.6175	39.5448	45.4908	40.7165	163.37	11.1638	11.2706	14.3518	14.6238	12795	1.05479	0.0769576	4975	1.14412	0.194232	9521	-1.12369	-0.168245	glu	35001	gluon
FBgn0031544	43.4357	37.0226	38.7898	43.9438	163.192	5.07933	10.4468	8.55518	10.3073	5870	-1.19371	-0.25545	7283	1.05746	0.0805986	8300	1.12557	0.170656	CG17593	33573
FBgn0032295	28.5541	44.2215	46.8523	43.542	163.17	2.31384	2.16011	1.70643	3.01711	1257	1.55018	0.632436	5732	1.06009	0.084188	8404	-1.07937	-0.110189	CG12299	34483
FBgn0039907	41.1357	43.2003	41.2596	37.5242	163.12	7.84318	15.657	13.7699	9.40884	14308	1.01439	0.0206164	11188	-1.03885	-0.0549894	11197	-1.0758	-0.105414	lgs	43791	legless
FBgn0029738	39.9665	43.5285	43.9225	35.6552	163.073	7.26906	5.93284	4.00488	3.58064	8940	1.0909	0.125515	13734	1.01232	0.0176665	3676	-1.22638	-0.294405	CG4068	31424
FBgn0030294	29.9407	52.6703	43.4863	36.7993	162.897	7.57996	4.13517	10.5445	7.62976	1011	1.77772	0.83003	2264	-1.22675	-0.294846	6907	-1.17742	-0.235635	Pa1	32079	PTIP associated 1
FBgn0004901	42.5819	37.8947	40.252	42.0031	162.732	3.25673	2.04555	3.57178	3.63668	6713	-1.12206	-0.166146	5872	1.06035	0.0845448	11176	1.0438	0.0618386	Prat	40935	Phosphoribosylamidotransferase
FBgn0039728	39.8109	41.9936	43.0762	37.7334	162.614	4.51748	5.12123	6.83024	2.94499	11538	1.05363	0.0753727	11598	1.02357	0.0336071	6224	-1.13947	-0.188366	CG7896	43552
FBgn0004656	42.8364	38.667	44.7645	36.173	162.441	22.3101	19.7666	23.3034	19.8345	11346	-1.12136	-0.165251	6168	1.14525	0.195666	8415	-1.23372	-0.30302	fs(1)h	31722	female sterile (1) homeotic
FBgn0015623	43.6564	39.6227	39.7634	39.3846	162.427	3.02535	8.40253	6.98465	2.43573	8391	-1.11674	-0.159293	14142	1.00869	0.0124843	14708	-1.00245	-0.00353306	Cpr	33883	Cytochrome P450 reductase
FBgn0002466	39.3803	39.6416	44.3519	39.0473	162.421	14.7987	20.4174	24.3665	16.4832	13012	-1.06352	-0.0888421	6888	1.10803	0.147992	12240	-1.06425	-0.0898402	sti	39429	sticky
FBgn0034310	38.8501	39.6898	40.028	43.8014	162.369	4.94611	6.22329	2.12439	4.79179	13769	1.01737	0.0248495	12720	1.01653	0.0236575	8688	1.09044	0.124914	Nup75	37078	Nucleoporin 75
FBgn0024987	41.9803	41.7404	40.1401	38.5019	162.363	4.23129	2.83414	3.53344	4.31844	14592	-1.00392	-0.00564897	8014	-1.04174	-0.0589925	11568	-1.04177	-0.0590349	ssx	31086	sister-of-Sex-lethal
FBgn0024371	41.685	40.0451	38.9894	41.6096	162.329	6.19508	6.62693	7.72041	3.03683	12528	-1.04129	-0.0583668	11004	-1.02849	-0.0405316	9971	1.07315	0.101858	E2f2	35381	E2F transcription factor 2
FBgn0039233	41.7472	42.804	35.3738	42.3681	162.293	4.76087	31.7498	20.387	6.63789	11234	-1.11001	-0.15057	6237	-1.12269	-0.166966	7225	1.266	0.340282	CG7006	42963
FBgn0050404	42.3485	41.4285	39.1268	39.3625	162.266	7.59005	6.58256	8.28175	5.6651	13713	-1.0211	-0.0301199	6649	-1.06472	-0.090471	14050	1.01321	0.0189363	Tango11	246596	Transport and Golgi organization 11
FBgn0036929	42.5078	38.6339	39.1567	41.9287	162.227	5.56229	2.74925	3.10846	3.02112	8557	-1.09303	-0.12833	12903	1.01324	0.0189723	9269	1.07187	0.100135	CG7668	40190
FBgn0260937	36.5749	41.8012	43.651	40.0759	162.103	5.68449	12.3967	14.2086	9.97694	10317	1.1193	0.162598	10997	1.03826	0.05417	11371	-1.06881	-0.0960045		NA
FBgn0032321	39.7046	40.2502	39.1061	43.0097	162.071	2.75552	20.4579	20.6409	10.9311	13218	-1.04687	-0.0660801	13401	-1.02896	-0.0411896	8846	1.14965	0.2012	YL-1	34516	YL-1
FBgn0053123	42.0302	36.7861	41.0433	42.1446	162.004	11.5637	12.188	13.8582	10.0372	9531	-1.16161	-0.216127	5711	1.11551	0.157708	12086	1.05536	0.077738	CG33123	326262
FBgn0037336	40.9614	42.602	42.9986	35.4386	162.001	4.84393	15.5038	13.4644	6.04784	14785	-1.00221	-0.00317814	13422	1.02435	0.034708	7341	-1.185	-0.244882	CG2519	40666
FBgn0027570	45.3272	38.2457	39.9621	38.4632	161.998	4.87468	7.00644	10.874	0.940749	5191	-1.19513	-0.257169	11273	1.02968	0.0421943	14000	-1.01452	-0.0208034	Nep2	40588	Neprilysin 2
FBgn0041005	40.6481	45.0255	40.069	36.241	161.984	3.3597	13.9268	9.8498	3.67835	12083	1.05953	0.0834248	5235	-1.10885	-0.149069	10702	-1.07402	-0.103021		NA
FBgn0038446	40.6233	45.8115	36.2605	38.7574	161.453	10.6123	33.5468	23.9068	13.7677	14348	1.01602	0.0229291	4260	-1.24465	-0.315737	9461	1.15699	0.210378	CG14903	42014
FBgn0016930	46.9905	43.0784	36.9386	34.4094	161.417	10.4891	20.21	15.62	9.65358	9864	-1.17271	-0.229847	5350	-1.14543	-0.195892	14008	-1.02221	-0.0316924	smi35A	34831	smell impaired 35A
FBgn0030812	40.7994	39.5174	42.2376	38.784	161.338	12.9928	15.1656	15.4981	15.3071	13152	-1.05165	-0.072655	7327	1.07638	0.106182	10993	-1.09152	-0.126332	CG8949	32690
FBgn0000591	39.6199	41.2016	42.0492	38.4219	161.293	9.43545	28.7978	27.8845	18.5979	13136	-1.05862	-0.0821792	13269	1.0408	0.0576974	12429	-1.0567	-0.0795619	E(spl)	43161	Enhancer of split
FBgn0034918	37.7275	39.0037	40.0435	44.4921	161.267	7.14951	20.5928	16.1945	5.29618	13918	-1.02445	-0.0348456	7649	1.05794	0.0812597	8813	1.14292	0.192719	wibg	37780	within bgcn
FBgn0015904	45.7263	37.6016	39.7454	38.058	161.131	2.19542	0.627125	5.13517	1.08313	3432	-1.21719	-0.283553	6324	1.05363	0.0753723	11301	-1.04198	-0.0593223	ara	39439	araucan
FBgn0016977	37.2435	45.3702	44.7965	33.6959	161.106	7.17246	15.402	12.7098	8.84348	7439	1.18844	0.249071	14741	-1.00236	-0.00339628	3996	-1.31864	-0.399047	spen	44205	split ends
FBgn0027950	37.2391	41.273	41.5732	40.812	160.897	9.67916	21.9624	19.0703	6.84043	13274	1.04523	0.0638214	13245	1.0338	0.0479514	13976	1.02183	0.0311601	MBD-like	41151	MBD-like
FBgn0038467	41.1143	39.49	38.9783	41.2035	160.786	5.06621	6.10508	4.8253	3.38033	11928	-1.04579	-0.06459	13962	-1.00936	-0.0134394	10399	1.05949	0.083369	CG3590	42051
FBgn0052076	36.638	40.5145	39.1912	44.4261	160.77	5.34779	9.18071	9.63854	9.83697	10355	1.09775	0.13455	10698	-1.03434	-0.0487131	8004	1.13037	0.176798	Alg10	326193	Alpha 3 glucosyltransferase
FBgn0032781	42.6866	35.6849	38.8893	43.509	160.77	6.61169	1.55639	4.95333	6.74976	4369	-1.18594	-0.246033	5251	1.082	0.113703	7458	1.11914	0.162389	CG9987	35220
FBgn0022344	43.3656	38.6952	36.544	42.1371	160.742	5.8857	17.9197	15.3383	3.16854	9298	-1.16743	-0.22333	10075	-1.04555	-0.0642621	7579	1.17981	0.238552	CG10340	42020
FBgn0029971	35.8612	45.4278	41.6959	37.7333	160.718	9.21498	33.4161	27.8152	7.14851	11316	1.11	0.150556	7797	-1.058	-0.0813369	14450	1.01089	0.01563	CG18624	31697
FBgn0033100	40.1537	46.1784	38.6008	35.7436	160.676	7.75399	34.5042	28.6505	7.78468	14293	1.01721	0.0246238	5064	-1.18589	-0.245968	13447	1.04095	0.0579013	CG3420	35585
FBgn0027607	41.9507	40.0896	38.7381	39.8721	160.651	3.51802	1.2964	0.888729	3.40615	11409	-1.04501	-0.0635134	8242	-1.03437	-0.0487503	12227	1.02767	0.0393748	CG8230	35897
FBgn0038049	40.6298	37.2936	39.3767	43.2945	160.595	7.43599	14.3038	9.31029	7.99168	10075	-1.11798	-0.160889	6489	1.08142	0.112924	9783	1.09895	0.136121	CG5844	41533
FBgn0031401	40.4125	38.6974	40.0253	41.3945	160.53	2.08657	5.63275	3.81367	2.00107	11605	-1.04732	-0.0667006	8255	1.03819	0.0540674	12065	1.03414	0.0484271	papi	33401	papi
FBgn0036155	41.0247	42.8063	39.1398	37.4293	160.4	8.52169	10.9026	15.3362	6.16271	13372	1.0349	0.0494896	5065	-1.1187	-0.161827	14343	-1.01104	-0.0158458	CG6163	39274
FBgn0020510	41.5928	41.3237	38.1837	39.2465	160.347	2.63316	2.39502	3.328	3.73622	14454	-1.00569	-0.00819237	4453	-1.08505	-0.117762	12243	1.02902	0.0412775	Abi	41718	Abelson interacting protein
FBgn0031318	38.6514	39.4004	44.385	37.8891	160.326	9.68386	10.5292	8.49965	7.15508	13902	1.02113	0.0301675	4238	1.14181	0.191326	7281	-1.17177	-0.228695	CG4887	33304
FBgn0015014	48.7986	38.8818	36.08	36.5291	160.289	4.11757	2.45664	1.37631	2.56222	3328	-1.25415	-0.326715	4661	-1.07832	-0.108779	13726	1.01336	0.0191444		NA
FBgn0035371	46.4373	36.6181	38.5022	38.6593	160.217	11.8964	14.6911	19.3354	11.7224	3239	-1.33428	-0.41606	14852	-1.00046	-0.000662657	10860	1.09803	0.134916	CG9977	38342
FBgn0030268	41.1866	38.1113	42.3871	38.4917	160.177	9.83508	14.2173	16.496	10.8902	10740	-1.11771	-0.160549	6148	1.10795	0.147894	11854	-1.06435	-0.0899765	Klp10A	32049	Klp10A
FBgn0062440	37.4217	43.8466	40.0815	38.7668	160.117	12.695	31.1065	32.0226	6.16847	12684	1.07143	0.0995345	6300	-1.12978	-0.176046	10655	1.11416	0.155951	CG17680	37071
FBgn0035793	40.7233	41.9542	40.5743	36.8232	160.075	9.26058	14.9285	13.721	10.8849	14684	1.00454	0.00654067	13296	-1.02986	-0.042452	10842	-1.08656	-0.119766	CG7546	38844
FBgn0003444	41.855	39.9409	39.6764	38.4996	159.972	2.89422	8.84728	8.51443	0.705619	11505	-1.06215	-0.0869822	14488	-1.00518	-0.00745348	13733	-1.0185	-0.0264495	smo	33196	smoothened
FBgn0014009	41.64	38.0824	41.1789	39.0021	159.903	1.10226	4.47937	4.3116	1.53211	8250	-1.09784	-0.134672	4695	1.082	0.113702	10418	-1.05243	-0.073729	Rab2	35577	Rab-protein 2
FBgn0033183	37.801	37.8658	42.1222	42.0678	159.857	5.27013	1.31042	3.18489	5.04648	14389	1.00717	0.010305	3617	1.11371	0.155376	14515	-1.00472	-0.00679324	CG1620	35678
FBgn0039116	37.7244	39.8209	38.0149	44.2781	159.838	6.85684	21.9849	13.2864	7.0248	14189	-1.01744	-0.0249394	14633	1.00446	0.00642121	7639	1.18772	0.248201	CG10375	42812
FBgn0024245	37.0036	42.7369	40.3134	39.7584	159.812	5.39673	7.19854	1.62779	11.2744	7194	1.14925	0.200692	8134	-1.04926	-0.0693654	12098	-1.0423	-0.0597725	dnt	35207	doughnut on 2
FBgn0027546	45.5111	41.3806	36.3317	36.4057	159.629	4.62288	2.77827	1.7692	3.01258	8332	-1.09571	-0.131865	2721	-1.13699	-0.185224	14764	-1.00138	-0.00198793	CG4766	31533
FBgn0250754	35.6588	42.7906	43.7349	37.423	159.607	10.3806	17.8654	17.8141	13.1588	10063	1.15938	0.213351	13638	1.02537	0.0361426	9396	-1.13883	-0.187547	CG42232	7354465
FBgn0034723	39.3117	39.9149	40.8596	39.4794	159.566	1.85543	5.42802	6.05498	1.16519	14029	1.01266	0.0181432	11417	1.02294	0.0327227	12351	-1.03015	-0.0428476	CG13506	37556
FBgn0032923	33.4122	40.6132	43.3021	42.2368	159.564	2.0013	2.92636	3.60658	3.94136	3460	1.21407	0.279856	5533	1.0655	0.0915354	12371	-1.02697	-0.0383926	CG9248	35384
FBgn0031912	44.7587	39.1285	37.8149	37.7871	159.489	2.19156	3.6845	4.0013	0.709806	4954	-1.14686	-0.197691	8241	-1.03592	-0.0509137	14633	1.00281	0.00405242	CG5261	34021
FBgn0038195	40.1446	38.8679	39.0278	41.4176	159.458	2.26399	1.00632	1.70912	1.44989	12227	-1.03192	-0.0453347	14493	1.00346	0.00498729	9283	1.06198	0.0867523	CG3061	41707
FBgn0032215	41.5144	41.5397	35.0363	41.332	159.422	5.40074	8.21731	6.56878	8.77302	14679	1.00349	0.00503048	2825	-1.17991	-0.238674	5979	1.17598	0.233862	CG5385	34386
FBgn0036773	41.293	36.1856	41.1275	40.8061	159.412	3.23865	10.4293	11.2843	1.51901	6797	-1.17377	-0.23115	4197	1.13347	0.18075	13524	1.02515	0.0358281	CG13698	40000
FBgn0003512	38.6697	39.5867	35.5282	45.5145	159.299	2.02866	9.66141	5.71528	4.93178	14310	1.00959	0.0137635	4716	-1.10164	-0.139658	2692	1.27906	0.355089	Sry-delta	43572	Serendipity delta
FBgn0030864	39.5352	39.8656	39.0061	40.8523	159.259	2.95398	7.93819	8.1031	2.88748	14861	-1.00022	-0.000316015	11843	-1.02439	-0.0347608	10837	1.05823	0.0816493	CG8173	32753
FBgn0028541	40.1888	41.1774	40.0529	37.7701	159.189	6.53452	6.8861	7.33248	5.39284	13647	1.02186	0.0311993	10782	-1.02972	-0.0422587	11038	-1.05578	-0.0783111	TM9SF4	34778
FBgn0015657	39.4913	44.4944	38.3888	36.6897	159.064	10.6461	7.5714	8.31212	5.66921	7898	1.14659	0.197345	3188	-1.16605	-0.221629	12462	-1.03811	-0.0539559		NA
FBgn0027549	38.7075	38.6099	40.3133	41.3488	158.979	3.42759	7.19186	3.96427	4.77282	14176	-1.01152	-0.0165292	6959	1.05321	0.0747933	12964	1.02599	0.0370131	CG7927	38897
FBgn0037536	29.9316	41.862	46.6432	40.4099	158.847	1.32324	7.46161	11.7135	1.83337	1924	1.38799	0.472993	4761	1.10383	0.142515	7351	-1.13728	-0.185583	CG2698	40945
FBgn0032298	41.6072	36.7861	38.6533	41.7998	158.846	4.8825	9.54415	8.10637	4.18211	7601	-1.14356	-0.193529	7076	1.05732	0.0804118	9587	1.08727	0.120711	CG6724	34488
FBgn0250791	39.6685	42.1424	37.0087	40.0031	158.823	2.31134	3.85391	6.70105	1.60021	10975	1.06097	0.0853893	2720	-1.14569	-0.196215	8468	1.09009	0.124453	Snap	40233	Soluble NSF attachment protein
FBgn0026076	40.7678	44.66	39.2279	33.999	158.655	4.59151	8.64764	2.00943	2.59556	8936	1.08708	0.120461	3236	-1.1275	-0.173131	5798	-1.15479	-0.207626	UBL3	32541	UBL3
FBgn0010417	36.2192	44.064	40.3149	38.0384	158.637	4.214	6.41553	8.99023	3.35966	4028	1.21144	0.276726	4689	-1.10075	-0.138484	11698	-1.04726	-0.0666208	Taf6	40134	TBP-associated factor 6
FBgn0003423	40.9179	43.5927	36.9929	37.0524	158.556	6.87634	17.1133	13.1837	13.7103	14051	1.02145	0.0306232	4566	-1.16873	-0.224943	14612	1.00584	0.00840736	slgA	33117	sluggish A
FBgn0029873	39.8922	39.6004	41.152	37.88	158.525	3.42508	11.1357	9.3486	4.79145	13517	-1.02672	-0.0380379	8604	1.04587	0.0647058	10258	-1.0751	-0.104474	CG3918	31585
FBgn0002914	40.0174	39.4775	39.9036	38.9672	158.366	4.56096	7.32479	6.68587	4.12568	13814	-1.0186	-0.0265945	13721	1.01339	0.0191888	13679	-1.01937	-0.0276769	Myb	32543	Myb oncogene-like
FBgn0053554	35.9875	43.6147	42.7891	35.8971	158.288	9.80375	22.3058	20.8444	13.0877	11305	1.11188	0.153006	14800	-1.00175	-0.00252009	10129	-1.12715	-0.172681	Nipped-A	35483	Nipped-A
FBgn0034718	37.6759	43.8696	41.1675	35.5353	158.248	5.46564	4.17085	3.90755	7.29047	5569	1.1668	0.22256	6189	-1.0673	-0.0939631	5474	-1.17491	-0.232547	wdp	37548	windpipe
FBgn0002542	40.1958	39.2906	40.2521	38.4859	158.224	9.47166	14.4197	17.8862	11.3389	12896	-1.05769	-0.080917	14678	-1.00401	-0.00577361	14541	1.00765	0.0109978	lds	45894	lodestar
FBgn0035141	45.0416	35.8492	38.7929	38.5304	158.214	9.15636	32.4224	20.8979	6.10971	2779	-1.53795	-0.621007	4088	1.25804	0.331182	13050	1.04738	0.0667896	Cypl	38069	Cyclophilin-like
FBgn0033127	36.8425	40.3648	37.8972	43.09	158.194	2.25948	10.9198	4.57793	4.4495	10887	1.07589	0.105526	8296	-1.04654	-0.0656328	7371	1.13478	0.182408	Tsp42Ef	35615	Tetraspanin 42Ef
FBgn0001491	43.0223	38.306	38.8549	37.9913	158.175	7.18339	12.3914	9.99987	2.53258	8328	-1.13769	-0.186106	12523	1.02388	0.0340485	13961	-1.01661	-0.0237685	l(1)10Bb	32069	lethal (1) 10Bb
FBgn0250874	42.1914	38.753	39.4609	37.7088	158.114	3.04631	1.71259	2.31293	2.89723	8510	-1.08814	-0.121869	12098	1.0174	0.0248822	10762	-1.0473	-0.0666721	ttm50	31266	tiny tim 50
FBgn0039566	39.2178	37.8986	40.0614	40.8168	157.995	3.07402	4.85302	6.48113	5.41766	12583	-1.03836	-0.054303	6896	1.0543	0.076286	13272	1.02316	0.0330297	CG4849	43358
FBgn0025608	38.3037	37.9532	40.4692	41.0611	157.787	1.02969	0.493995	3.34732	0.753781	14110	-1.00908	-0.013034	5292	1.06377	0.0891815	13302	1.01697	0.0242805	Faf	35129	Fas-associated factor
[truncated: 10,202 more rows]
